# Supplementary material for: Genome assembly and association tests identify interacting loci associated with vigor, precocity, and sex in interspecific pistachio rootstocks
Source: G3 (Bethesda). 2022 Dec 1;13(2):jkac317. doi: 10.1093/g3journal/jkac317 (PMC9911073; doi:10.1093/g3journal/jkac317)
Supplement: jkac317_Supplementary_Data [file jkac317_supplementary_data.zip]

Archive with 17 entries (17 files):
- Supplemental_Table_Legends_G3-2022-403626.docx
- Supplementary_Figure_S1_G3-2022-403626.tif
- Supplementary_Figure_S2_G3-2022-403626.tif
- Supplementary_Figure_S3_G3-2022-403626.tif
- Supplementary_Figure_S4_G3-2022-403626.tif
- Table_S1_G3-2022-403626.xlsx
- Table_S10_G3-2022-403626.xlsx
- Table_S11_G3-2022-403626.xlsx
- Table_S12_G3-2022-403626.xlsx
- Table_S2_G3-2022-403626.xlsx
- Table_S3_G3-2022-403626.xlsx
- Table_S4_G3-2022-403626.xlsx
- Table_S5_G3-2022-403626.xlsx
- Table_S6_G3-2022-403626.xlsx
- Table_S7_G3-2022-403626.xlsx
- Table_S8_G3-2022-403626.xlsx
- Table_S9_G3-2022-403626.xlsx
