# Supplementary material for: Genome assembly and association tests identify interacting loci associated with vigor, precocity, and sex in interspecific pistachio rootstocks
Source: G3 (Bethesda). 2022 Dec 1;13(2):jkac317. doi: 10.1093/g3journal/jkac317 (PMC9911073; doi:10.1093/g3journal/jkac317)
Supplement: jkac317_Supplementary_Data [file jkac317_supplementary_data.zip › Table_S1_G3-2022-403626.xlsx]

## Sheet: S1_ExternalData
Datasource	Release	Data Type	Species	Genus	File
Ensembl Plants	Release49	Peptide	Arabidopsis	halleri	Arabidopsis_halleri.Ahal2.2.pep.all.fa
Ensembl Plants	Release49	Peptide	Arabidopsis	lyrata	Arabidopsis_lyrata.v.1.0.pep.all.fa
Ensembl Plants	Release49	Peptide	Arabidopsis	thaliana	Arabidopsis_thaliana.TAIR10.pep.all.fa
Ensembl Plants	Release49	Peptide	Arabis	alpina	Arabis_alpina.A_alpina_V4.pep.all.fa
Ensembl Plants	Release49	Peptide	Brassica	napus	Brassica_napus.AST_PRJEB5043_v1.pep.all.fa
Ensembl Plants	Release49	Peptide	Brassica	oleracea	Brassica_oleracea.BOL.pep.all.fa
Ensembl Plants	Release49	Peptide	Brassica	rapa	Brassica_rapa.Brapa_1.0.pep.all.fa
Ensembl Plants	Release49	Peptide	Camelina	sativa	Camelina_sativa.Cs.pep.all.fa
Ensembl Plants	Release49	Peptide	Citrus	clementina	Citrus_clementina.Citrus_clementina_v1.0.pep.all.fa
Ensembl Plants	Release49	Peptide	Corchorus	capsularis	Corchorus_capsularis.CCACVL1_1.0.pep.all.fa
Ensembl Plants	Release49	Peptide	Eutrema	salsugineum	Eutrema_salsugineum.Eutsalg1_0.pep.all.fa
Ensembl Plants	Release49	Peptide	Gossypium	raimondii	Gossypium_raimondii.Graimondii2_0_v6.pep.all.fa
Ensembl Plants	Release49	Peptide	Pistacia	vera	Pistacia_vera.PisVer_v2.pep.all.fa
Ensembl Plants	Release49	Peptide	Theobroma	cacao	Theobroma_cacao_criollo.Criollo_cocoa_genome_V2.pep.all.fa
Ensembl Plants	Release49	Peptide	Theobroma	cacao	Theobroma_cacao_matina.Theobroma_cacao_20110822.pep.all.fa
Ensembl Plants	Release49	cDNA	Arabidopsis	halleri	Arabidopsis_halleri.Ahal2.2.cdna.all.fa
Ensembl Plants	Release49	cDNA	Arabidopsis	lyrata	Arabidopsis_lyrata.v.1.0.cdna.all.fa
Ensembl Plants	Release49	cDNA	Arabidopsis	thaliana	Arabidopsis_thaliana.TAIR10.cdna.all.fa
Ensembl Plants	Release49	cDNA	Arabis	alpina	Arabis_alpina.A_alpina_V4.cdna.all.fa
Ensembl Plants	Release49	cDNA	Brassica	napus	Brassica_napus.AST_PRJEB5043_v1.cdna.all.fa
Ensembl Plants	Release49	cDNA	Brassica	oleracea	Brassica_oleracea.BOL.cdna.all.fa
Ensembl Plants	Release49	cDNA	Brassica	rapa	Brassica_rapa.Brapa_1.0.cdna.all.fa
Ensembl Plants	Release49	cDNA	Camelina	sativa	Camelina_sativa.Cs.cdna.all.fa
Ensembl Plants	Release49	cDNA	Citrus	clementina	Citrus_clementina.Citrus_clementina_v1.0.cdna.all.fa
Ensembl Plants	Release49	cDNA	Corchorus	capsularis	Corchorus_capsularis.CCACVL1_1.0.cdna.all.fa
Ensembl Plants	Release49	cDNA	Eutrema	salsugineum	Eutrema_salsugineum.Eutsalg1_0.cdna.all.fa
Ensembl Plants	Release49	cDNA	Gossypium	raimondii	Gossypium_raimondii.Graimondii2_0_v6.cdna.all.fa
Ensembl Plants	Release49	cDNA	Pistacia	vera	Pistacia_vera.PisVer_v2.cdna.all.fa
Ensembl Plants	Release49	cDNA	Theobroma	cacao	Theobroma_cacao_criollo.Criollo_cocoa_genome_V2.cdna.all.fa
Ensembl Plants	Release49	cDNA	Theobroma	cacao	Theobroma_cacao_matina.Theobroma_cacao_20110822.cdna.all.fa
Refseq	GCF_000001735.4_TAIR10.1	peptide	Arabidopsis	thaliana	https://ftp.ncbi.nlm.nih.gov/genomes/refseq/plant/Arabidopsis_thaliana/latest_assembly_versions/GCF_000001735.4_TAIR10.1/GCF_000001735.4_TAIR10.1_protein.faa.gz
