# Supplementary material for: Genome assembly and association tests identify interacting loci associated with vigor, precocity, and sex in interspecific pistachio rootstocks
Source: G3 (Bethesda). 2022 Dec 1;13(2):jkac317. doi: 10.1093/g3journal/jkac317 (PMC9911073; doi:10.1093/g3journal/jkac317)
Supplement: jkac317_Supplementary_Data [file jkac317_supplementary_data.zip › Table_S10_G3-2022-403626.xlsx]

## Sheet: S10.1_EpistasisANOVA
ANOVA: lm(Phenotype ~ GTchr3 + GTchr9 + Orchard +(GTchr3*GTchr9))
P. alantica assembly	F	P	Significant
Patl_chr3:5146515	33.102	1.074e-08	***
Patl_chr9:548951	645.441	2.2e-16	***
Orchard	3096.99	2.2e-16	***
Chr3*Chr9	73.573	2.2e-16	***
P. integerrima assembly	F	P	Significant
Pint_chr3:6276765	292.88	2.2e-16	***
Pint_chr9:245436	491.224	2.2e-16	***
Orchard	3382.71	2.2e-16	***
Chr3*Chr9	89.904	2.2e-16	***
ANOVA: R2
Reference	Orchard	Chr3	Chr9	Chr3+Chr9	R^2 Chr3*Chr9
P. atlantica	Chowchilla	0.140921	0.457317	0.541121	0.636181
P. atlantica	Coalinga_A	0.0733553	0.238679	0.315292	0.387972
P. atlantica	Corcoran	0.0540596	0.0443014	0.0951177	0.116116
P. atlantica	Huron	0.0120329	0.107517	0.121243	0.129528
P. atlantica	Madera	0.0541892	0.274562	0.322307	0.320691
P. atlantica	Merced	0.143334	0.310517	0.416241	0.46196
P. integerrima	Chowchilla	0.155585	0.518653	0.61535	0.700384
P. integerrima	Coalinga_A	0.0737427	0.311897	0.380916	0.441741
P. integerrima	Corcoran	0.0655484	0.0636154	0.125979	0.186511
P. integerrima	Huron	0.0177978	0.0950084	0.116039	0.134627
P. integerrima	Madera	0.0407291	0.293216	0.378904	0.378801
P. integerrima	Merced	0.119208	0.401506	0.498175	0.544786

## Sheet: S10.2_ProportionVarianceLm
Reference	Orchard	Proportion variance explained by Chr3 *	Proportion variance explained by Chr9 *	Sample Size (n)
P. atlantica	All	0.0917683	0.222329	1398
P. atlantica	Chowchilla	0.140921	0.457317	164
P. atlantica	Coalinga_A	0.0733553	0.238679	288
P. atlantica	Corcoran	0.0540596	0.0443014	291
P. atlantica	Huron	0.0120329	0.107517	192
P. atlantica	Madera	0.0541892	0.274562	176
P. atlantica	Merced	0.143334	0.310517	287
P. integerrima	All	0.105992	0.283385	1398
P. integerrima	Chowchilla	0.155585	0.518653	164
P. integerrima	Coalinga_A	0.0737427	0.311897	288
P. integerrima	Corcoran	0.0655484	0.0636154	291
P. integerrima	Huron	0.0177978	0.0950084	192
P. integerrima	Madera	0.0407291	0.293216	176
P. integerrima	Merced	0.119208	0.401506	287
Proportion of variance in phenotype explained by most significant marker genotype on Chr3 and Chr9. orchards R^2. All results were significant at P<0.05, with the model at ‘All’ additionally significant at p<0.05 Bonferroni corrected for the number of overall SNP positions tested.
A single model including data from all orchards and using orchard as a covariate is denoted ‘All’. Individual orchard regressions utilized only individuals from that location.
* At ‘All’ orchards the proportion of explained variance is reported by eta^2, for individual
