# Supplementary material for: Genome assembly and association tests identify interacting loci associated with vigor, precocity, and sex in interspecific pistachio rootstocks
Source: G3 (Bethesda). 2022 Dec 1;13(2):jkac317. doi: 10.1093/g3journal/jkac317 (PMC9911073; doi:10.1093/g3journal/jkac317)
Supplement: jkac317_Supplementary_Data [file jkac317_supplementary_data.zip › Table_S11_G3-2022-403626.xlsx]

## Sheet: S11.1_CandidateGenes_PintChr3
CHROM	POS	REF	ALT	FILTER	IMPACT	EFFECT	HGVS_P	ID	RAID	GeneID	source	type	start	end	StartDistToMaxSigMarker_bp	TOPBlastHit_Arabidopsis_Protein	TOPBlastHit_Arabidopsis_Name	blast_pident	blast_length	blast_mismatch	blast_gapopen	blast_qstart	blast_qend	blast_sstart	blast_send	blast_evalue	blast_bitscore
Pint_chr3	5469081	TG	T	PASS	HIGH	frameshift_variant	p.Glu360fs	Pint04145	Pint04145-RA	augustus_masked-Pint_chr3-processed-gene-54.13	maker	gene	5467849	5469617	-807684	NP_175481.1	actin_cytoskeletonregulatory_complex_pan-like_protein	59.887	531	156	11	2	477	191	719	0	605
Pint_chr3	5499019	TGG	T	PASS	HIGH	frameshift_variant	p.Pro62fs	Pint04148	Pint04148-RA	maker-Pint_chr3-exonerate_protein2genome-gene-55.99	maker	gene	5499010	5499204	-777746	NP_563659.1	betaxylosidase_2	50.847	59	29	0	3	61	573	631	8.64e-18	75.5
Pint_chr3	5502434	A	AC	PASS	HIGH	frameshift_variant	p.Lys309fs	Pint04149	Pint04149-RA	augustus_masked-Pint_chr3-processed-gene-55.57	maker	gene	5501431	5502519	-774331	NP_175481.1	actin_cytoskeletonregulatory_complex_pan-like_protein	64.263	319	102	1	2	308	191	509	3.22e-139	412
Pint_chr3	5535611	T	A	PASS	HIGH	splice_acceptor_variant&intron_variant	.	Pint04152	Pint04152-RA	augustus_masked-Pint_chr3-processed-gene-55.65	maker	gene	5533977	5537320	-741154	NP_199747.1	betaxylosidase_1	40.056	709	296	14	3	599	46	737	3.18e-170	503
Pint_chr3	5556830	CAGTT	C	PASS	HIGH	splice_donor_variant&splice_region_variant&5_prime_UTR_variant&intron_variant	.	Pint04156	Pint04156-RA	maker-Pint_chr3-augustus-gene-55.3	maker	gene	5556316	5560995	-719935	NP_194787.2	Phospholipid/glycerol_acyltransferase_family_protein	31.472	197	118	6	69	255	128	317	1.56e-17	82.4
Pint_chr3	5569795	GA	G	PASS	HIGH	frameshift_variant	p.Phe356fs	Pint04159	Pint04159-RA	maker-Pint_chr3-augustus-gene-55.33	maker	gene	5568152	5573196	-706970	NP_568816.1	polyadenylatebinding_protein_interacting_protein	40.228	527	237	21	17	498	23	516	1.03e-98	307
Pint_chr3	5578372	TCTTCTATCATTGCCTCTT	T	PASS	HIGH	splice_donor_variant&splice_region_variant&3_prime_UTR_variant&intron_variant	.	Pint04160	Pint04160-RA	maker-Pint_chr3-augustus-gene-55.15	maker	gene	5574258	5578459	-698393	NP_567764.1	RNAbinding_(RRM/RBD/RNP_motifs)_family_protein	36.058	208	102	6	44	235	45	237	2.05e-23	99.8
Pint_chr3	5578372	TCTTCTATCATTGCCTCTT	T	PASS	HIGH	splice_donor_variant&splice_region_variant&3_prime_UTR_variant&intron_variant	.	Pint04160	Pint04160-RA	maker-Pint_chr3-augustus-gene-55.15	maker	gene	5574258	5578459	-698393	NP_567764.1	RNAbinding_(RRM/RBD/RNP_motifs)_family_protein	69.545	220	59	3	73	287	173	389	6.22e-95	287
Pint_chr3	5578399	T	TA	PASS	HIGH	splice_acceptor_variant&intron_variant	.	Pint04160	Pint04160-RA	maker-Pint_chr3-augustus-gene-55.15	maker	gene	5574258	5578459	-698366	NP_567764.1	RNAbinding_(RRM/RBD/RNP_motifs)_family_protein	36.058	208	102	6	44	235	45	237	2.05e-23	99.8
Pint_chr3	5578399	T	TA	PASS	HIGH	splice_acceptor_variant&intron_variant	.	Pint04160	Pint04160-RA	maker-Pint_chr3-augustus-gene-55.15	maker	gene	5574258	5578459	-698366	NP_567764.1	RNAbinding_(RRM/RBD/RNP_motifs)_family_protein	69.545	220	59	3	73	287	173	389	6.22e-95	287
Pint_chr3	5595885	C	T	PASS	HIGH	stop_gained	p.Gln2407*	Pint04163	Pint04163-RA	maker-Pint_chr3-augustus-gene-56.6	maker	gene	5585809	5597665	-680880	NP_001320074.1	ribosome_60S_biogenesis_aminoterminal_protein	47.549	2652	1250	42	15	2616	14	2574	0	2143
Pint_chr3	5592314	C	G	PASS	HIGH	stop_gained	p.Ser1671*	Pint04163	Pint04163-RA	maker-Pint_chr3-augustus-gene-56.6	maker	gene	5585809	5597665	-684451	NP_001320074.1	ribosome_60S_biogenesis_aminoterminal_protein	47.549	2652	1250	42	15	2616	14	2574	0	2143
Pint_chr3	5605000	GA	G	PASS	HIGH	frameshift_variant	p.Ser318fs	Pint04165	Pint04165-RA	maker-Pint_chr3-augustus-gene-56.52	maker	gene	5603504	5607734	-671765	NP_200300.1	RNAbinding_CRS1_/_YhbY_(CRM)_domain-containing_protein	64.987	377	96	2	5	374	2	349	8.46e-177	496
Pint_chr3	5625510	T	A	PASS	HIGH	stop_gained	p.Lys83*	Pint04166	Pint04166-RA	augustus_masked-Pint_chr3-processed-gene-56.117	maker	gene	5624522	5625756	-651255	NP_568814.2	DTW_domaincontaining_protein	42.386	394	163	7	8	380	43	393	6.04e-87	269
Pint_chr3	5625911	ATTCTTTTTAAATTTCAAGGAAATG	A	PASS	HIGH	splice_acceptor_variant&splice_region_variant&5_prime_UTR_variant&intron_variant	.	Pint04167	Pint04167-RA	maker-Pint_chr3-augustus-gene-56.28	maker	gene	5624998	5628103	-650854	NP_564579.1	Transmembrane_proteins_14C	75.63	119	29	0	1	119	1	119	1.49e-59	179
Pint_chr3	5630496	C	T	PASS	HIGH	stop_gained&splice_region_variant	p.Gln311*	Pint04168	Pint04168-RA	maker-Pint_chr3-augustus-gene-56.41	maker	gene	5629238	5631482	-646269	NP_198460.1	cytochrome_P450,_family_716,_subfamily_A,_polypeptide_1	38.717	452	263	6	25	470	33	476	1.14e-114	346
Pint_chr3	5630026	C	T	PASS	HIGH	stop_gained	p.Gln225*	Pint04168	Pint04168-RA	maker-Pint_chr3-augustus-gene-56.41	maker	gene	5629238	5631482	-646739	NP_198460.1	cytochrome_P450,_family_716,_subfamily_A,_polypeptide_1	38.717	452	263	6	25	470	33	476	1.14e-114	346
Pint_chr3	5634577	AC	A	PASS	HIGH	frameshift_variant	p.Pro32fs	Pint04170	Pint04170-RA	augustus_masked-Pint_chr3-processed-gene-56.113	maker	gene	5634485	5634808	-642188	NP_181813.1	cytochrome_P450,_family_718	42.308	78	43	1	28	105	401	476	1.28e-15	71.2
Pint_chr3	5642053	T	C	PASS	HIGH	stop_lost&splice_region_variant	p.Ter301Argext*?	Pint04172	Pint04172-RA	augustus_masked-Pint_chr3-processed-gene-56.114	maker	gene	5641153	5642055	-634712	NP_194433.1	fatty_acid_desaturase_A	62.769	325	92	4	1	298	1	323	7.72e-143	405
Pint_chr3	5697345	G	GTGAC	PASS	HIGH	frameshift_variant&stop_gained	p.Thr77fs	Pint04174	Pint04174-RA	augustus_masked-Pint_chr3-processed-gene-57.0	maker	gene	5697109	5697348	-579420	NP_172693.1	Disease_resistance_protein_(CCNBS-LRR_class)_family	38.636	44	27	0	18	61	18	61	0.00046	37.4
Pint_chr3	5816255	G	C	PASS	HIGH	stop_gained	p.Tyr94*	Pint04180	Pint04180-RA	maker-Pint_chr3-augustus-gene-58.30	maker	gene	5816090	5816629	-460510	NP_174491.2	serine/threonineprotein_phosphatase_7_long_form-like_protein	41.818	165	60	3	2	130	311	475	3.74e-34	126
Pint_chr3	5883669	GT	G	PASS	HIGH	frameshift_variant	p.Asn53fs	Pint04181	Pint04181-RA	augustus_masked-Pint_chr3-processed-gene-58.59	maker	gene	5882229	5884001	-393096	NP_193809.2	Pentatricopeptide_repeat_(PPR)_superfamily_protein	44.828	29	16	0	153	181	270	298	0.19	33.1
Pint_chr3	5885260	C	T	PASS	HIGH	splice_donor_variant&intron_variant	.	Pint04182	Pint04182-RA	augustus_masked-Pint_chr3-processed-gene-58.60	maker	gene	5884071	5885292	-391505	NP_174491.2	serine/threonineprotein_phosphatase_7_long_form-like_protein	38.398	362	153	8	12	314	125	475	6.42e-69	232
Pint_chr3	5885183	T	C	PASS	HIGH	splice_acceptor_variant&intron_variant	.	Pint04182	Pint04182-RA	augustus_masked-Pint_chr3-processed-gene-58.60	maker	gene	5884071	5885292	-391582	NP_174491.2	serine/threonineprotein_phosphatase_7_long_form-like_protein	38.398	362	153	8	12	314	125	475	6.42e-69	232
Pint_chr3	6011128	AT	A	PASS	HIGH	frameshift_variant	p.Phe148fs	Pint04184	Pint04184-RA	augustus_masked-Pint_chr3-processed-gene-60.2	maker	gene	6010202	6012073	-265637	NP_174491.2	serine/threonineprotein_phosphatase_7_long_form-like_protein	26.812	138	55	5	9	100	16	153	0.025	37.4
Pint_chr3	6011128	AT	A	PASS	HIGH	frameshift_variant	p.Phe148fs	Pint04184	Pint04184-RA	augustus_masked-Pint_chr3-processed-gene-60.2	maker	gene	6010202	6012073	-265637	NP_174491.2	serine/threonineprotein_phosphatase_7_long_form-like_protein	39.583	144	75	4	102	235	291	432	7.87e-25	107
Pint_chr3	6049211	AC	A	PASS	HIGH	frameshift_variant	p.Thr122fs	Pint04185	Pint04185-RA	augustus_masked-Pint_chr3-processed-gene-60.3	maker	gene	6048755	6049647	-227554	NP_174491.2	serine/threonineprotein_phosphatase_7_long_form-like_protein	33.663	101	33	2	3	71	370	468	2.2e-12	66.6
Pint_chr3	6269055	G	GTT	PASS	HIGH	splice_donor_variant&intron_variant	.	Pint04190	Pint04190-RA	maker-Pint_chr3-augustus-gene-62.43	maker	gene	6266010	6270227	-7710	NP_175498.2	polymerase_gamma_2	44.845	582	234	14	107	676	65	571	1.08e-153	472
Pint_chr3	6269001	C	CTTGTGGTAATGTCTTAGATTACTT	PASS	HIGH	stop_gained&conservative_inframe_insertion	p.Leu448_Ser449insValValMetSerTerIleThrPhe	Pint04190	Pint04190-RA	maker-Pint_chr3-augustus-gene-62.43	maker	gene	6266010	6270227	-7764	NP_175498.2	polymerase_gamma_2	44.845	582	234	14	107	676	65	571	1.08e-153	472
Pint_chr3	6267695	TG	T	PASS	HIGH	frameshift_variant	p.Val77fs	Pint04190	Pint04190-RA	maker-Pint_chr3-augustus-gene-62.43	maker	gene	6266010	6270227	-9070	NP_175498.2	polymerase_gamma_2	44.845	582	234	14	107	676	65	571	1.08e-153	472
Pint_chr3	6294380	A	C	PASS	HIGH	stop_gained	p.Tyr25*	Pint04198	Pint04198-RA	maker-Pint_chr3-augustus-gene-63.72	maker	gene	6292962	6294454	17615	NP_175504.2	hypothetical_protein_AT1G50910	48.555	173	82	4	45	211	127	298	1.79e-29	117
Pint_chr3	6294380	A	C	PASS	HIGH	stop_gained	p.Tyr25*	Pint04198	Pint04198-RA	maker-Pint_chr3-augustus-gene-63.72	maker	gene	6292962	6294454	17615	NP_175504.2	hypothetical_protein_AT1G50910	30.857	175	91	6	139	304	347	500	0.00027	42.7
Pint_chr3	6295522	G	A	PASS	HIGH	stop_gained	p.Gln94*	Pint04199	Pint04199-RA	maker-Pint_chr3-augustus-gene-63.76	maker	gene	6294755	6296770	18757	NP_175504.2	hypothetical_protein_AT1G50910	55.172	145	42	1	1	145	1	122	4.03e-45	154
Pint_chr3	6308126	C	A	PASS	HIGH	splice_donor_variant&intron_variant	.	Pint04202	Pint04202-RA	maker-Pint_chr3-augustus-gene-63.100	maker	gene	6308019	6313344	31361	NP_188691.1	SMAD/FHA_domaincontaining_protein	63.158	304	94	5	215	507	5	301	1.52e-108	328
Pint_chr3	6308126	C	A	PASS	HIGH	splice_donor_variant&intron_variant	.	Pint04202	Pint04202-RA	maker-Pint_chr3-augustus-gene-63.100	maker	gene	6308019	6313344	31361	NP_188691.1	SMAD/FHA_domaincontaining_protein	62.5	32	12	0	70	101	2	33	0.005	40
Pint_chr3	6308326	G	GTAACAGATGAGATAGA	PASS	HIGH	frameshift_variant	p.Gln519fs	Pint04202	Pint04202-RA	maker-Pint_chr3-augustus-gene-63.100	maker	gene	6308019	6313344	31561	NP_188691.1	SMAD/FHA_domaincontaining_protein	63.158	304	94	5	215	507	5	301	1.52e-108	328
Pint_chr3	6308326	G	GTAACAGATGAGATAGA	PASS	HIGH	frameshift_variant	p.Gln519fs	Pint04202	Pint04202-RA	maker-Pint_chr3-augustus-gene-63.100	maker	gene	6308019	6313344	31561	NP_188691.1	SMAD/FHA_domaincontaining_protein	62.5	32	12	0	70	101	2	33	0.005	40
Pint_chr3	6319460	G	A	PASS	HIGH	start_lost	p.Met1?	Pint04203	Pint04203-RA	maker-Pint_chr3-augustus-gene-63.65	maker	gene	6317871	6320811	42695	NP_194437.1	tryptophan_synthase_betasubunit_2	89.076	238	26	0	3	240	238	475	1.12e-157	446
Pint_chr3	6324246	A	AC	PASS	HIGH	frameshift_variant	p.Leu195fs	Pint04204	Pint04204-RA	maker-Pint_chr3-augustus-gene-63.102	maker	gene	6321281	6325891	47481	NP_568812.1	glucose_6phosphate/phosphate_translocator_1	80.46	348	39	3	16	358	62	385	0	548
Pint_chr3	6322044	C	G	PASS	HIGH	stop_gained	p.Ser19*	Pint04205	Pint04205-RA	maker-Pint_chr3-exonerate_est2genome-gene-63.4	maker	gene	6321823	6322168	45279	NP_172938.2	nucleoporin_155	33.333	48	30	2	6	52	184	230	3.8	25.4
Pint_chr3	6397983	TC	T	PASS	HIGH	frameshift_variant	p.Asp58fs	Pint04209	Pint04209-RA	maker-Pint_chr3-exonerate_protein2genome-gene-64.13	maker	gene	6397520	6398155	121218	NP_190072.1	farnesoic_acid_carboxylO-methyltransferase	31.646	79	47	3	48	126	39	110	1.1	30.8
Pint_chr3	6397978	CCATA	C	PASS	HIGH	frameshift_variant	p.Asp58fs	Pint04209	Pint04209-RA	maker-Pint_chr3-exonerate_protein2genome-gene-64.13	maker	gene	6397520	6398155	121213	NP_190072.1	farnesoic_acid_carboxylO-methyltransferase	31.646	79	47	3	48	126	39	110	1.1	30.8
Pint_chr3	6406483	G	T	PASS	HIGH	stop_gained	p.Glu370*	Pint04211	Pint04211-RA	maker-Pint_chr3-augustus-gene-64.18	maker	gene	6405376	6410323	129718	NP_178215.1	zinc_ion_binding_/_nucleic_acid_binding_protein	23.28	189	137	3	296	484	39	219	2.86e-12	71.2
Pint_chr3	6405914	T	G	PASS	HIGH	stop_gained	p.Leu180*	Pint04211	Pint04211-RA	maker-Pint_chr3-augustus-gene-64.18	maker	gene	6405376	6410323	129149	NP_178215.1	zinc_ion_binding_/_nucleic_acid_binding_protein	23.28	189	137	3	296	484	39	219	2.86e-12	71.2
Pint_chr3	6407225	TAG	T	PASS	HIGH	frameshift_variant	p.Asp589fs	Pint04211	Pint04211-RA	maker-Pint_chr3-augustus-gene-64.18	maker	gene	6405376	6410323	130460	NP_178215.1	zinc_ion_binding_/_nucleic_acid_binding_protein	23.28	189	137	3	296	484	39	219	2.86e-12	71.2
Pint_chr3	6407127	G	T	PASS	HIGH	stop_gained	p.Glu555*	Pint04211	Pint04211-RA	maker-Pint_chr3-augustus-gene-64.18	maker	gene	6405376	6410323	130362	NP_178215.1	zinc_ion_binding_/_nucleic_acid_binding_protein	23.28	189	137	3	296	484	39	219	2.86e-12	71.2
Pint_chr3	6407523	A	T	PASS	HIGH	stop_gained	p.Lys657*	Pint04211	Pint04211-RA	maker-Pint_chr3-augustus-gene-64.18	maker	gene	6405376	6410323	130758	NP_178215.1	zinc_ion_binding_/_nucleic_acid_binding_protein	23.28	189	137	3	296	484	39	219	2.86e-12	71.2
Pint_chr3	6407393	CTT	C	PASS	HIGH	frameshift_variant	p.Phe644fs	Pint04211	Pint04211-RA	maker-Pint_chr3-augustus-gene-64.18	maker	gene	6405376	6410323	130628	NP_178215.1	zinc_ion_binding_/_nucleic_acid_binding_protein	23.28	189	137	3	296	484	39	219	2.86e-12	71.2
Pint_chr3	6407385	G	T	PASS	HIGH	stop_gained	p.Glu641*	Pint04211	Pint04211-RA	maker-Pint_chr3-augustus-gene-64.18	maker	gene	6405376	6410323	130620	NP_178215.1	zinc_ion_binding_/_nucleic_acid_binding_protein	23.28	189	137	3	296	484	39	219	2.86e-12	71.2
Pint_chr3	6409531	C	T	PASS	HIGH	stop_gained	p.Arg944*	Pint04211	Pint04211-RA	maker-Pint_chr3-augustus-gene-64.18	maker	gene	6405376	6410323	132766	NP_178215.1	zinc_ion_binding_/_nucleic_acid_binding_protein	23.28	189	137	3	296	484	39	219	2.86e-12	71.2
Pint_chr3	6407405	G	GATAGGTTT	PASS	HIGH	frameshift_variant	p.Leu648fs	Pint04211	Pint04211-RA	maker-Pint_chr3-augustus-gene-64.18	maker	gene	6405376	6410323	130640	NP_178215.1	zinc_ion_binding_/_nucleic_acid_binding_protein	23.28	189	137	3	296	484	39	219	2.86e-12	71.2
Pint_chr3	6406986	GGA	G	PASS	HIGH	frameshift_variant	p.Glu509fs	Pint04211	Pint04211-RA	maker-Pint_chr3-augustus-gene-64.18	maker	gene	6405376	6410323	130221	NP_178215.1	zinc_ion_binding_/_nucleic_acid_binding_protein	23.28	189	137	3	296	484	39	219	2.86e-12	71.2
Pint_chr3	6487664	G	T	PASS	HIGH	stop_gained	p.Glu193*	Pint04214	Pint04214-RA	maker-Pint_chr3-augustus-gene-65.5	maker	gene	6485420	6495534	210899	NP_001327408.1	AP5_complex_subunit_zeta-1	75.291	429	98	3	48	472	72	496	0	617
Pint_chr3	6497634	G	GGTTACCAAA	PASS	HIGH	splice_donor_variant&intron_variant	.	Pint04215	Pint04215-RA	maker-Pint_chr3-augustus-gene-65.19	maker	gene	6496191	6498910	220869	NP_567274.1	protodermal_factor_2	44.383	543	254	8	87	616	228	735	5.08e-141	428
Pint_chr3	6497946	A	G	PASS	HIGH	splice_acceptor_variant&intron_variant	.	Pint04215	Pint04215-RA	maker-Pint_chr3-augustus-gene-65.19	maker	gene	6496191	6498910	221181	NP_567274.1	protodermal_factor_2	44.383	543	254	8	87	616	228	735	5.08e-141	428
Pint_chr3	6563487	CCTGAACCTCCTCACCT	C	PASS	HIGH	frameshift_variant	p.Gly60fs	Pint04224	Pint04224-RA	augustus_masked-Pint_chr3-processed-gene-65.68	maker	gene	6563404	6565621	286722	NP_200285.1	seed_storage_albumin_5	37.288	59	37	0	31	89	104	162	2.36e-07	46.2
Pint_chr3	6712779	C	T	PASS	HIGH	stop_gained	p.Gln229*	Pint04244	Pint04244-RA	maker-Pint_chr3-augustus-gene-67.0	maker	gene	6712029	6713626	436014	NP_199616.1	Copialike_polyprotein/retrotransposon	30.137	146	89	3	17	161	23	156	8.56e-14	72.4
Pint_chr3	6749361	G	T	PASS	HIGH	splice_donor_variant&intron_variant	.	Pint04248	Pint04248-RA	maker-Pint_chr3-augustus-gene-67.6	maker	gene	6747296	6750152	472596	NP_001320018.1	gibberellin_2oxidase_8	45.455	154	67	4	5	152	1	143	2.48e-36	127
Pint_chr3	6783640	AT	A	PASS	HIGH	frameshift_variant	p.Phe426fs	Pint04251	Pint04251-RA	maker-Pint_chr3-augustus-gene-67.10	maker	gene	6780988	6784335	506875	NP_001328905.1	Ankyrin_repeat_family_protein	31.461	445	276	8	15	445	117	546	2.98e-52	188
Pint_chr3	6783960	T	A	PASS	HIGH	stop_gained	p.Leu532*	Pint04251	Pint04251-RA	maker-Pint_chr3-augustus-gene-67.10	maker	gene	6780988	6784335	507195	NP_001328905.1	Ankyrin_repeat_family_protein	31.461	445	276	8	15	445	117	546	2.98e-52	188
Pint_chr3	6783874	A	ATACTTAGTAG	PASS	HIGH	frameshift_variant	p.Asp504fs	Pint04251	Pint04251-RA	maker-Pint_chr3-augustus-gene-67.10	maker	gene	6780988	6784335	507109	NP_001328905.1	Ankyrin_repeat_family_protein	31.461	445	276	8	15	445	117	546	2.98e-52	188
Pint_chr3	6783875	G	GGT,GT	PASS	HIGH	frameshift_variant	p.Asp504fs	Pint04251	Pint04251-RA	maker-Pint_chr3-augustus-gene-67.10	maker	gene	6780988	6784335	507110	NP_001328905.1	Ankyrin_repeat_family_protein	31.461	445	276	8	15	445	117	546	2.98e-52	188
Pint_chr3	6783876	A	AC	PASS	HIGH	frameshift_variant	p.Ile506fs	Pint04251	Pint04251-RA	maker-Pint_chr3-augustus-gene-67.10	maker	gene	6780988	6784335	507111	NP_001328905.1	Ankyrin_repeat_family_protein	31.461	445	276	8	15	445	117	546	2.98e-52	188
Pint_chr3	6783870	C	CATAATACTT	PASS	HIGH	stop_gained&conservative_inframe_insertion	p.Thr502_Val503insTerTyrLeu	Pint04251	Pint04251-RA	maker-Pint_chr3-augustus-gene-67.10	maker	gene	6780988	6784335	507105	NP_001328905.1	Ankyrin_repeat_family_protein	31.461	445	276	8	15	445	117	546	2.98e-52	188
Pint_chr3	6783212	T	TATTGC	PASS	HIGH	splice_acceptor_variant&intron_variant	.	Pint04251	Pint04251-RA	maker-Pint_chr3-augustus-gene-67.10	maker	gene	6780988	6784335	506447	NP_001328905.1	Ankyrin_repeat_family_protein	31.461	445	276	8	15	445	117	546	2.98e-52	188
Pint_chr3	6783581	A	T	PASS	HIGH	stop_gained	p.Lys406*	Pint04251	Pint04251-RA	maker-Pint_chr3-augustus-gene-67.10	maker	gene	6780988	6784335	506816	NP_001328905.1	Ankyrin_repeat_family_protein	31.461	445	276	8	15	445	117	546	2.98e-52	188
Pint_chr3	6814844	TCAACA	T	PASS	HIGH	frameshift_variant	p.Asn759fs	Pint04252	Pint04252-RA	maker-Pint_chr3-augustus-gene-68.59	maker	gene	6807803	6816813	538079	NP_192388.3	Tetratricopeptide_repeat_(TPR)like_superfamily_protein	43.834	819	419	7	75	884	17	803	0	656
Pint_chr3	6814651	G	T	PASS	HIGH	stop_gained	p.Glu720*	Pint04252	Pint04252-RA	maker-Pint_chr3-augustus-gene-68.59	maker	gene	6807803	6816813	537886	NP_192388.3	Tetratricopeptide_repeat_(TPR)like_superfamily_protein	43.834	819	419	7	75	884	17	803	0	656
Pint_chr3	6809677	G	A	PASS	HIGH	splice_acceptor_variant&intron_variant	.	Pint04252	Pint04252-RA	maker-Pint_chr3-augustus-gene-68.59	maker	gene	6807803	6816813	532912	NP_192388.3	Tetratricopeptide_repeat_(TPR)like_superfamily_protein	43.834	819	419	7	75	884	17	803	0	656
Pint_chr3	6814842	AA	A	PASS	HIGH	frameshift_variant	p.Ile758fs	Pint04252	Pint04252-RA	maker-Pint_chr3-augustus-gene-68.59	maker	gene	6807803	6816813	538077	NP_192388.3	Tetratricopeptide_repeat_(TPR)like_superfamily_protein	43.834	819	419	7	75	884	17	803	0	656
Pint_chr3	6820374	AATCCGTGTCATTGATGT	A	PASS	HIGH	frameshift_variant	p.Ile110fs	Pint04255	Pint04255-RA	maker-Pint_chr3-augustus-gene-68.74	maker	gene	6819215	6823875	543609	NP_188710.1	Transducin/WD40_repeatlike_superfamily_protein	75.543	368	90	0	1	368	1	368	0	620
Pint_chr3	6820850	C	T	PASS	HIGH	stop_gained	p.Gln137*	Pint04255	Pint04255-RA	maker-Pint_chr3-augustus-gene-68.74	maker	gene	6819215	6823875	544085	NP_188710.1	Transducin/WD40_repeatlike_superfamily_protein	75.543	368	90	0	1	368	1	368	0	620
Pint_chr3	6822349	G	A	PASS	HIGH	stop_gained	p.Trp293*	Pint04255	Pint04255-RA	maker-Pint_chr3-augustus-gene-68.74	maker	gene	6819215	6823875	545584	NP_188710.1	Transducin/WD40_repeatlike_superfamily_protein	75.543	368	90	0	1	368	1	368	0	620
Pint_chr3	6824658	AG	A	PASS	HIGH	frameshift_variant	p.Asp115fs	Pint04256	Pint04256-RA	augustus_masked-Pint_chr3-processed-gene-68.49	maker	gene	6824320	6824670	547893	NP_171863.1	ankyrin_repeat_family_protein	39.744	78	43	2	11	85	50	126	5.57e-09	52.8
Pint_chr3	6824658	AG	A	PASS	HIGH	frameshift_variant	p.Asp115fs	Pint04256	Pint04256-RA	augustus_masked-Pint_chr3-processed-gene-68.49	maker	gene	6824320	6824670	547893	NP_171863.1	ankyrin_repeat_family_protein	29.508	61	38	1	30	85	106	166	0.68	29.6
Pint_chr3	6824658	AG	A	PASS	HIGH	frameshift_variant	p.Asp115fs	Pint04256	Pint04256-RA	augustus_masked-Pint_chr3-processed-gene-68.49	maker	gene	6824320	6824670	547893	NP_171863.1	ankyrin_repeat_family_protein	23.585	106	75	3	3	103	291	395	9.4	26.2
Pint_chr3	6824658	AG	A	PASS	HIGH	frameshift_variant	p.Asp115fs	Pint04256	Pint04256-RA	augustus_masked-Pint_chr3-processed-gene-68.49	maker	gene	6824320	6824670	547893	NP_171863.1	ankyrin_repeat_family_protein	33.871	62	36	2	30	89	287	345	2.8	27.7
Pint_chr3	6824319	T	TA	PASS	HIGH	frameshift_variant&start_lost	p.Met1fs	Pint04256	Pint04256-RA	augustus_masked-Pint_chr3-processed-gene-68.49	maker	gene	6824320	6824670	547554	NP_171863.1	ankyrin_repeat_family_protein	39.744	78	43	2	11	85	50	126	5.57e-09	52.8
Pint_chr3	6824319	T	TA	PASS	HIGH	frameshift_variant&start_lost	p.Met1fs	Pint04256	Pint04256-RA	augustus_masked-Pint_chr3-processed-gene-68.49	maker	gene	6824320	6824670	547554	NP_171863.1	ankyrin_repeat_family_protein	29.508	61	38	1	30	85	106	166	0.68	29.6
Pint_chr3	6824319	T	TA	PASS	HIGH	frameshift_variant&start_lost	p.Met1fs	Pint04256	Pint04256-RA	augustus_masked-Pint_chr3-processed-gene-68.49	maker	gene	6824320	6824670	547554	NP_171863.1	ankyrin_repeat_family_protein	23.585	106	75	3	3	103	291	395	9.4	26.2
Pint_chr3	6824319	T	TA	PASS	HIGH	frameshift_variant&start_lost	p.Met1fs	Pint04256	Pint04256-RA	augustus_masked-Pint_chr3-processed-gene-68.49	maker	gene	6824320	6824670	547554	NP_171863.1	ankyrin_repeat_family_protein	33.871	62	36	2	30	89	287	345	2.8	27.7
Pint_chr3	6825609	T	G	PASS	HIGH	start_lost	p.Met1?	Pint04257	Pint04257-RA	augustus_masked-Pint_chr3-processed-gene-68.50	maker	gene	6825608	6825802	548844	NP_001328905.1	Ankyrin_repeat_family_protein	42.373	59	34	0	2	60	331	389	2.65e-07	45.8
Pint_chr3	6825610	G	A	PASS	HIGH	start_lost	p.Met1?	Pint04257	Pint04257-RA	augustus_masked-Pint_chr3-processed-gene-68.50	maker	gene	6825608	6825802	548845	NP_001328905.1	Ankyrin_repeat_family_protein	42.373	59	34	0	2	60	331	389	2.65e-07	45.8
Pint_chr3	6825770	G	T	PASS	HIGH	stop_gained	p.Glu55*	Pint04257	Pint04257-RA	augustus_masked-Pint_chr3-processed-gene-68.50	maker	gene	6825608	6825802	549005	NP_001328905.1	Ankyrin_repeat_family_protein	42.373	59	34	0	2	60	331	389	2.65e-07	45.8
Pint_chr3	6833712	GTT	G	PASS	HIGH	frameshift_variant	p.Leu5fs	Pint04258	Pint04258-RA	maker-Pint_chr3-augustus-gene-68.65	maker	gene	6833705	6836806	556947	NP_171863.1	ankyrin_repeat_family_protein	29.553	582	339	14	1	551	37	578	5.93e-57	202
Pint_chr3	6833715	C	CA	PASS	HIGH	frameshift_variant	p.Leu5fs	Pint04258	Pint04258-RA	maker-Pint_chr3-augustus-gene-68.65	maker	gene	6833705	6836806	556950	NP_171863.1	ankyrin_repeat_family_protein	29.553	582	339	14	1	551	37	578	5.93e-57	202
Pint_chr3	6833716	T	TG	PASS	HIGH	frameshift_variant	p.Leu5fs	Pint04258	Pint04258-RA	maker-Pint_chr3-augustus-gene-68.65	maker	gene	6833705	6836806	556951	NP_171863.1	ankyrin_repeat_family_protein	29.553	582	339	14	1	551	37	578	5.93e-57	202
Pint_chr3	6834342	G	GA	PASS	HIGH	frameshift_variant	p.His186fs	Pint04258	Pint04258-RA	maker-Pint_chr3-augustus-gene-68.65	maker	gene	6833705	6836806	557577	NP_171863.1	ankyrin_repeat_family_protein	29.553	582	339	14	1	551	37	578	5.93e-57	202
Pint_chr3	6836242	AAAAC	A	PASS	HIGH	frameshift_variant	p.Lys412fs	Pint04258	Pint04258-RA	maker-Pint_chr3-augustus-gene-68.65	maker	gene	6833705	6836806	559477	NP_171863.1	ankyrin_repeat_family_protein	29.553	582	339	14	1	551	37	578	5.93e-57	202
Pint_chr3	6834341	T	A	PASS	HIGH	stop_gained	p.Leu185*	Pint04258	Pint04258-RA	maker-Pint_chr3-augustus-gene-68.65	maker	gene	6833705	6836806	557576	NP_171863.1	ankyrin_repeat_family_protein	29.553	582	339	14	1	551	37	578	5.93e-57	202
Pint_chr3	6847120	A	AATCGT	PASS	HIGH	frameshift_variant	p.Thr500fs	Pint04260	Pint04260-RA	maker-Pint_chr3-augustus-gene-68.67	maker	gene	6844509	6847476	570355	NP_171863.1	ankyrin_repeat_family_protein	31.034	87	56	3	513	596	291	376	0.002	41.6
Pint_chr3	6847120	A	AATCGT	PASS	HIGH	frameshift_variant	p.Thr500fs	Pint04260	Pint04260-RA	maker-Pint_chr3-augustus-gene-68.67	maker	gene	6844509	6847476	570355	NP_171863.1	ankyrin_repeat_family_protein	27.885	104	69	2	503	600	66	169	0.2	35.4
Pint_chr3	6847120	A	AATCGT	PASS	HIGH	frameshift_variant	p.Thr500fs	Pint04260	Pint04260-RA	maker-Pint_chr3-augustus-gene-68.67	maker	gene	6844509	6847476	570355	NP_171863.1	ankyrin_repeat_family_protein	34.314	102	64	2	507	605	35	136	5.01e-05	47
Pint_chr3	6847120	A	AATCGT	PASS	HIGH	frameshift_variant	p.Thr500fs	Pint04260	Pint04260-RA	maker-Pint_chr3-augustus-gene-68.67	maker	gene	6844509	6847476	570355	NP_171863.1	ankyrin_repeat_family_protein	31.579	95	62	1	506	597	247	341	0.001	42.7
Pint_chr3	6847120	A	AATCGT	PASS	HIGH	frameshift_variant	p.Thr500fs	Pint04260	Pint04260-RA	maker-Pint_chr3-augustus-gene-68.67	maker	gene	6844509	6847476	570355	NP_171863.1	ankyrin_repeat_family_protein	31.579	475	256	14	15	449	142	587	9.05e-48	177
Pint_chr3	6847437	C	CA	PASS	HIGH	frameshift_variant	p.Glu605fs	Pint04260	Pint04260-RA	maker-Pint_chr3-augustus-gene-68.67	maker	gene	6844509	6847476	570672	NP_171863.1	ankyrin_repeat_family_protein	31.034	87	56	3	513	596	291	376	0.002	41.6
Pint_chr3	6847437	C	CA	PASS	HIGH	frameshift_variant	p.Glu605fs	Pint04260	Pint04260-RA	maker-Pint_chr3-augustus-gene-68.67	maker	gene	6844509	6847476	570672	NP_171863.1	ankyrin_repeat_family_protein	27.885	104	69	2	503	600	66	169	0.2	35.4
Pint_chr3	6847437	C	CA	PASS	HIGH	frameshift_variant	p.Glu605fs	Pint04260	Pint04260-RA	maker-Pint_chr3-augustus-gene-68.67	maker	gene	6844509	6847476	570672	NP_171863.1	ankyrin_repeat_family_protein	34.314	102	64	2	507	605	35	136	5.01e-05	47
Pint_chr3	6847437	C	CA	PASS	HIGH	frameshift_variant	p.Glu605fs	Pint04260	Pint04260-RA	maker-Pint_chr3-augustus-gene-68.67	maker	gene	6844509	6847476	570672	NP_171863.1	ankyrin_repeat_family_protein	31.579	95	62	1	506	597	247	341	0.001	42.7
Pint_chr3	6847437	C	CA	PASS	HIGH	frameshift_variant	p.Glu605fs	Pint04260	Pint04260-RA	maker-Pint_chr3-augustus-gene-68.67	maker	gene	6844509	6847476	570672	NP_171863.1	ankyrin_repeat_family_protein	31.579	475	256	14	15	449	142	587	9.05e-48	177
Pint_chr3	6844709	C	A	PASS	HIGH	stop_gained	p.Cys67*	Pint04260	Pint04260-RA	maker-Pint_chr3-augustus-gene-68.67	maker	gene	6844509	6847476	567944	NP_171863.1	ankyrin_repeat_family_protein	31.034	87	56	3	513	596	291	376	0.002	41.6
Pint_chr3	6844709	C	A	PASS	HIGH	stop_gained	p.Cys67*	Pint04260	Pint04260-RA	maker-Pint_chr3-augustus-gene-68.67	maker	gene	6844509	6847476	567944	NP_171863.1	ankyrin_repeat_family_protein	27.885	104	69	2	503	600	66	169	0.2	35.4
Pint_chr3	6844709	C	A	PASS	HIGH	stop_gained	p.Cys67*	Pint04260	Pint04260-RA	maker-Pint_chr3-augustus-gene-68.67	maker	gene	6844509	6847476	567944	NP_171863.1	ankyrin_repeat_family_protein	34.314	102	64	2	507	605	35	136	5.01e-05	47
Pint_chr3	6844709	C	A	PASS	HIGH	stop_gained	p.Cys67*	Pint04260	Pint04260-RA	maker-Pint_chr3-augustus-gene-68.67	maker	gene	6844509	6847476	567944	NP_171863.1	ankyrin_repeat_family_protein	31.579	95	62	1	506	597	247	341	0.001	42.7
Pint_chr3	6844709	C	A	PASS	HIGH	stop_gained	p.Cys67*	Pint04260	Pint04260-RA	maker-Pint_chr3-augustus-gene-68.67	maker	gene	6844509	6847476	567944	NP_171863.1	ankyrin_repeat_family_protein	31.579	475	256	14	15	449	142	587	9.05e-48	177
Pint_chr3	6853470	CT	C	PASS	HIGH	frameshift_variant	p.Leu218fs	Pint04261	Pint04261-RA	maker-Pint_chr3-augustus-gene-68.68	maker	gene	6852489	6854188	576705	NP_192259.1	Ankyrin_repeat_family_protein	30.1	402	237	9	4	389	210	583	2.01e-38	147
Pint_chr3	6853470	CT	C	PASS	HIGH	frameshift_variant	p.Leu218fs	Pint04261	Pint04261-RA	maker-Pint_chr3-augustus-gene-68.68	maker	gene	6852489	6854188	576705	NP_192259.1	Ankyrin_repeat_family_protein	24.378	201	130	6	4	195	97	284	0.005	39.7
Pint_chr3	6853470	CT	C	PASS	HIGH	frameshift_variant	p.Leu218fs	Pint04261	Pint04261-RA	maker-Pint_chr3-augustus-gene-68.68	maker	gene	6852489	6854188	576705	NP_192259.1	Ankyrin_repeat_family_protein	32.609	92	53	2	118	200	99	190	0.009	38.9
Pint_chr3	6853496	A	T	PASS	HIGH	stop_gained	p.Lys226*	Pint04261	Pint04261-RA	maker-Pint_chr3-augustus-gene-68.68	maker	gene	6852489	6854188	576731	NP_192259.1	Ankyrin_repeat_family_protein	30.1	402	237	9	4	389	210	583	2.01e-38	147
Pint_chr3	6853496	A	T	PASS	HIGH	stop_gained	p.Lys226*	Pint04261	Pint04261-RA	maker-Pint_chr3-augustus-gene-68.68	maker	gene	6852489	6854188	576731	NP_192259.1	Ankyrin_repeat_family_protein	24.378	201	130	6	4	195	97	284	0.005	39.7
Pint_chr3	6853496	A	T	PASS	HIGH	stop_gained	p.Lys226*	Pint04261	Pint04261-RA	maker-Pint_chr3-augustus-gene-68.68	maker	gene	6852489	6854188	576731	NP_192259.1	Ankyrin_repeat_family_protein	32.609	92	53	2	118	200	99	190	0.009	38.9
Pint_chr3	6854171	CT	C	PASS	HIGH	frameshift_variant	p.Leu424fs	Pint04261	Pint04261-RA	maker-Pint_chr3-augustus-gene-68.68	maker	gene	6852489	6854188	577406	NP_192259.1	Ankyrin_repeat_family_protein	30.1	402	237	9	4	389	210	583	2.01e-38	147
Pint_chr3	6854171	CT	C	PASS	HIGH	frameshift_variant	p.Leu424fs	Pint04261	Pint04261-RA	maker-Pint_chr3-augustus-gene-68.68	maker	gene	6852489	6854188	577406	NP_192259.1	Ankyrin_repeat_family_protein	24.378	201	130	6	4	195	97	284	0.005	39.7
Pint_chr3	6854171	CT	C	PASS	HIGH	frameshift_variant	p.Leu424fs	Pint04261	Pint04261-RA	maker-Pint_chr3-augustus-gene-68.68	maker	gene	6852489	6854188	577406	NP_192259.1	Ankyrin_repeat_family_protein	32.609	92	53	2	118	200	99	190	0.009	38.9
Pint_chr3	6854162	A	AT	PASS	HIGH	frameshift_variant	p.Arg421fs	Pint04261	Pint04261-RA	maker-Pint_chr3-augustus-gene-68.68	maker	gene	6852489	6854188	577397	NP_192259.1	Ankyrin_repeat_family_protein	30.1	402	237	9	4	389	210	583	2.01e-38	147
Pint_chr3	6854162	A	AT	PASS	HIGH	frameshift_variant	p.Arg421fs	Pint04261	Pint04261-RA	maker-Pint_chr3-augustus-gene-68.68	maker	gene	6852489	6854188	577397	NP_192259.1	Ankyrin_repeat_family_protein	24.378	201	130	6	4	195	97	284	0.005	39.7
Pint_chr3	6854162	A	AT	PASS	HIGH	frameshift_variant	p.Arg421fs	Pint04261	Pint04261-RA	maker-Pint_chr3-augustus-gene-68.68	maker	gene	6852489	6854188	577397	NP_192259.1	Ankyrin_repeat_family_protein	32.609	92	53	2	118	200	99	190	0.009	38.9
Pint_chr3	6853367	ATTAAATCCTCTAAGTG	A	PASS	HIGH	frameshift_variant&splice_donor_variant&splice_region_variant&intron_variant	p.Ile202fs	Pint04261	Pint04261-RA	maker-Pint_chr3-augustus-gene-68.68	maker	gene	6852489	6854188	576602	NP_192259.1	Ankyrin_repeat_family_protein	30.1	402	237	9	4	389	210	583	2.01e-38	147
Pint_chr3	6853367	ATTAAATCCTCTAAGTG	A	PASS	HIGH	frameshift_variant&splice_donor_variant&splice_region_variant&intron_variant	p.Ile202fs	Pint04261	Pint04261-RA	maker-Pint_chr3-augustus-gene-68.68	maker	gene	6852489	6854188	576602	NP_192259.1	Ankyrin_repeat_family_protein	24.378	201	130	6	4	195	97	284	0.005	39.7
Pint_chr3	6853367	ATTAAATCCTCTAAGTG	A	PASS	HIGH	frameshift_variant&splice_donor_variant&splice_region_variant&intron_variant	p.Ile202fs	Pint04261	Pint04261-RA	maker-Pint_chr3-augustus-gene-68.68	maker	gene	6852489	6854188	576602	NP_192259.1	Ankyrin_repeat_family_protein	32.609	92	53	2	118	200	99	190	0.009	38.9
Pint_chr3	6853195	T	A	PASS	HIGH	stop_gained	p.Cys144*	Pint04261	Pint04261-RA	maker-Pint_chr3-augustus-gene-68.68	maker	gene	6852489	6854188	576430	NP_192259.1	Ankyrin_repeat_family_protein	30.1	402	237	9	4	389	210	583	2.01e-38	147
Pint_chr3	6853195	T	A	PASS	HIGH	stop_gained	p.Cys144*	Pint04261	Pint04261-RA	maker-Pint_chr3-augustus-gene-68.68	maker	gene	6852489	6854188	576430	NP_192259.1	Ankyrin_repeat_family_protein	24.378	201	130	6	4	195	97	284	0.005	39.7
Pint_chr3	6853195	T	A	PASS	HIGH	stop_gained	p.Cys144*	Pint04261	Pint04261-RA	maker-Pint_chr3-augustus-gene-68.68	maker	gene	6852489	6854188	576430	NP_192259.1	Ankyrin_repeat_family_protein	32.609	92	53	2	118	200	99	190	0.009	38.9
Pint_chr3	6853465	T	TCA	PASS	HIGH	frameshift_variant	p.Gln216fs	Pint04261	Pint04261-RA	maker-Pint_chr3-augustus-gene-68.68	maker	gene	6852489	6854188	576700	NP_192259.1	Ankyrin_repeat_family_protein	30.1	402	237	9	4	389	210	583	2.01e-38	147
Pint_chr3	6853465	T	TCA	PASS	HIGH	frameshift_variant	p.Gln216fs	Pint04261	Pint04261-RA	maker-Pint_chr3-augustus-gene-68.68	maker	gene	6852489	6854188	576700	NP_192259.1	Ankyrin_repeat_family_protein	24.378	201	130	6	4	195	97	284	0.005	39.7
Pint_chr3	6853465	T	TCA	PASS	HIGH	frameshift_variant	p.Gln216fs	Pint04261	Pint04261-RA	maker-Pint_chr3-augustus-gene-68.68	maker	gene	6852489	6854188	576700	NP_192259.1	Ankyrin_repeat_family_protein	32.609	92	53	2	118	200	99	190	0.009	38.9
Pint_chr3	6854482	C	T	PASS	HIGH	splice_donor_variant&intron_variant	.	Pint04262	Pint04262-RA	maker-Pint_chr3-augustus-gene-68.156	maker	gene	6853673	6863889	577717	NP_001189943.1	aminoterminal_region_of_chorein	62.151	1255	345	20	1	1181	1	1199	0	1476
Pint_chr3	6892094	C	T	PASS	HIGH	stop_gained	p.Trp298*	Pint04264	Pint04264-RA	maker-Pint_chr3-augustus-gene-69.0	maker	gene	6891652	6893273	615329	NP_194449.1	NBARC_domain-containing_disease_resistance_protein	40.397	302	159	5	3	291	25	318	1.35e-59	209
Pint_chr3	6892094	C	T	PASS	HIGH	stop_gained	p.Trp298*	Pint04264	Pint04264-RA	maker-Pint_chr3-augustus-gene-69.0	maker	gene	6891652	6893273	615329	NP_194449.1	NBARC_domain-containing_disease_resistance_protein	54.688	128	57	1	288	414	439	566	9.9e-31	125
Pint_chr3	6893219	T	A	PASS	HIGH	stop_gained	p.Lys19*	Pint04264	Pint04264-RA	maker-Pint_chr3-augustus-gene-69.0	maker	gene	6891652	6893273	616454	NP_194449.1	NBARC_domain-containing_disease_resistance_protein	40.397	302	159	5	3	291	25	318	1.35e-59	209
Pint_chr3	6893219	T	A	PASS	HIGH	stop_gained	p.Lys19*	Pint04264	Pint04264-RA	maker-Pint_chr3-augustus-gene-69.0	maker	gene	6891652	6893273	616454	NP_194449.1	NBARC_domain-containing_disease_resistance_protein	54.688	128	57	1	288	414	439	566	9.9e-31	125
Pint_chr3	6893272	A	T	PASS	HIGH	start_lost	p.Met1?	Pint04264	Pint04264-RA	maker-Pint_chr3-augustus-gene-69.0	maker	gene	6891652	6893273	616507	NP_194449.1	NBARC_domain-containing_disease_resistance_protein	40.397	302	159	5	3	291	25	318	1.35e-59	209
Pint_chr3	6893272	A	T	PASS	HIGH	start_lost	p.Met1?	Pint04264	Pint04264-RA	maker-Pint_chr3-augustus-gene-69.0	maker	gene	6891652	6893273	616507	NP_194449.1	NBARC_domain-containing_disease_resistance_protein	54.688	128	57	1	288	414	439	566	9.9e-31	125
Pint_chr3	6891825	TGAAA	T	PASS	HIGH	frameshift_variant	p.Phe357fs	Pint04264	Pint04264-RA	maker-Pint_chr3-augustus-gene-69.0	maker	gene	6891652	6893273	615060	NP_194449.1	NBARC_domain-containing_disease_resistance_protein	40.397	302	159	5	3	291	25	318	1.35e-59	209
Pint_chr3	6891825	TGAAA	T	PASS	HIGH	frameshift_variant	p.Phe357fs	Pint04264	Pint04264-RA	maker-Pint_chr3-augustus-gene-69.0	maker	gene	6891652	6893273	615060	NP_194449.1	NBARC_domain-containing_disease_resistance_protein	54.688	128	57	1	288	414	439	566	9.9e-31	125
Pint_chr3	6891892	C	T	PASS	HIGH	stop_gained	p.Trp335*	Pint04264	Pint04264-RA	maker-Pint_chr3-augustus-gene-69.0	maker	gene	6891652	6893273	615127	NP_194449.1	NBARC_domain-containing_disease_resistance_protein	40.397	302	159	5	3	291	25	318	1.35e-59	209
Pint_chr3	6891892	C	T	PASS	HIGH	stop_gained	p.Trp335*	Pint04264	Pint04264-RA	maker-Pint_chr3-augustus-gene-69.0	maker	gene	6891652	6893273	615127	NP_194449.1	NBARC_domain-containing_disease_resistance_protein	54.688	128	57	1	288	414	439	566	9.9e-31	125
Pint_chr3	6892897	A	C	PASS	HIGH	stop_gained	p.Leu126*	Pint04264	Pint04264-RA	maker-Pint_chr3-augustus-gene-69.0	maker	gene	6891652	6893273	616132	NP_194449.1	NBARC_domain-containing_disease_resistance_protein	40.397	302	159	5	3	291	25	318	1.35e-59	209
Pint_chr3	6892897	A	C	PASS	HIGH	stop_gained	p.Leu126*	Pint04264	Pint04264-RA	maker-Pint_chr3-augustus-gene-69.0	maker	gene	6891652	6893273	616132	NP_194449.1	NBARC_domain-containing_disease_resistance_protein	54.688	128	57	1	288	414	439	566	9.9e-31	125
Pint_chr3	6891654	A	G	PASS	HIGH	stop_lost&splice_region_variant	p.Ter415Glnext*?	Pint04264	Pint04264-RA	maker-Pint_chr3-augustus-gene-69.0	maker	gene	6891652	6893273	614889	NP_194449.1	NBARC_domain-containing_disease_resistance_protein	40.397	302	159	5	3	291	25	318	1.35e-59	209
Pint_chr3	6891654	A	G	PASS	HIGH	stop_lost&splice_region_variant	p.Ter415Glnext*?	Pint04264	Pint04264-RA	maker-Pint_chr3-augustus-gene-69.0	maker	gene	6891652	6893273	614889	NP_194449.1	NBARC_domain-containing_disease_resistance_protein	54.688	128	57	1	288	414	439	566	9.9e-31	125
Pint_chr3	6920840	GA	G	PASS	HIGH	frameshift_variant	p.Leu679fs	Pint04266	Pint04266-RA	augustus_masked-Pint_chr3-processed-gene-69.11	maker	gene	6920643	6922874	644075	NP_194449.1	NBARC_domain-containing_disease_resistance_protein	47.664	749	365	11	2	731	227	967	0	650
Pint_chr3	6921161	CT	C	PASS	HIGH	frameshift_variant	p.Glu572fs	Pint04266	Pint04266-RA	augustus_masked-Pint_chr3-processed-gene-69.11	maker	gene	6920643	6922874	644396	NP_194449.1	NBARC_domain-containing_disease_resistance_protein	47.664	749	365	11	2	731	227	967	0	650
Pint_chr3	6920969	CT	C	PASS	HIGH	frameshift_variant	p.Val636fs	Pint04266	Pint04266-RA	augustus_masked-Pint_chr3-processed-gene-69.11	maker	gene	6920643	6922874	644204	NP_194449.1	NBARC_domain-containing_disease_resistance_protein	47.664	749	365	11	2	731	227	967	0	650
Pint_chr3	6922291	C	T	PASS	HIGH	stop_gained	p.Trp195*	Pint04266	Pint04266-RA	augustus_masked-Pint_chr3-processed-gene-69.11	maker	gene	6920643	6922874	645526	NP_194449.1	NBARC_domain-containing_disease_resistance_protein	47.664	749	365	11	2	731	227	967	0	650
Pint_chr3	6922454	G	A	PASS	HIGH	stop_gained	p.Arg141*	Pint04266	Pint04266-RA	augustus_masked-Pint_chr3-processed-gene-69.11	maker	gene	6920643	6922874	645689	NP_194449.1	NBARC_domain-containing_disease_resistance_protein	47.664	749	365	11	2	731	227	967	0	650
Pint_chr3	6921679	A	T	PASS	HIGH	stop_gained	p.Leu399*	Pint04266	Pint04266-RA	augustus_masked-Pint_chr3-processed-gene-69.11	maker	gene	6920643	6922874	644914	NP_194449.1	NBARC_domain-containing_disease_resistance_protein	47.664	749	365	11	2	731	227	967	0	650
Pint_chr3	6954959	T	TA	PASS	HIGH	frameshift_variant	p.Leu331fs	Pint04269	Pint04269-RA	maker-Pint_chr3-augustus-gene-69.5	maker	gene	6952886	6956022	678194	NP_194449.1	NBARC_domain-containing_disease_resistance_protein	37.589	846	489	20	191	1009	102	935	5.5e-164	508
Pint_chr3	6954959	T	TA	PASS	HIGH	frameshift_variant	p.Leu331fs	Pint04269	Pint04269-RA	maker-Pint_chr3-augustus-gene-69.5	maker	gene	6952886	6956022	678194	NP_194449.1	NBARC_domain-containing_disease_resistance_protein	24.569	232	123	6	1	190	1	222	5.76e-06	51.2
Pint_chr3	6953657	CA	C	PASS	HIGH	frameshift_variant	p.Leu765fs	Pint04269	Pint04269-RA	maker-Pint_chr3-augustus-gene-69.5	maker	gene	6952886	6956022	676892	NP_194449.1	NBARC_domain-containing_disease_resistance_protein	37.589	846	489	20	191	1009	102	935	5.5e-164	508
Pint_chr3	6953657	CA	C	PASS	HIGH	frameshift_variant	p.Leu765fs	Pint04269	Pint04269-RA	maker-Pint_chr3-augustus-gene-69.5	maker	gene	6952886	6956022	676892	NP_194449.1	NBARC_domain-containing_disease_resistance_protein	24.569	232	123	6	1	190	1	222	5.76e-06	51.2
Pint_chr3	7009446	C	G	PASS	HIGH	stop_lost&splice_region_variant	p.Ter740Serext*?	Pint04273	Pint04273-RA	augustus_masked-Pint_chr3-processed-gene-70.1	maker	gene	7009445	7012001	732681	NP_194449.1	NBARC_domain-containing_disease_resistance_protein	32.453	644	318	14	191	728	102	734	3.46e-87	295
Pint_chr3	7009446	C	G	PASS	HIGH	stop_lost&splice_region_variant	p.Ter740Serext*?	Pint04273	Pint04273-RA	augustus_masked-Pint_chr3-processed-gene-70.1	maker	gene	7009445	7012001	732681	NP_194449.1	NBARC_domain-containing_disease_resistance_protein	24.569	232	123	6	1	190	1	222	1.07e-06	52.8
Pint_chr3	7011711	G	T	PASS	HIGH	stop_gained	p.Cys97*	Pint04273	Pint04273-RA	augustus_masked-Pint_chr3-processed-gene-70.1	maker	gene	7009445	7012001	734946	NP_194449.1	NBARC_domain-containing_disease_resistance_protein	32.453	644	318	14	191	728	102	734	3.46e-87	295
Pint_chr3	7011711	G	T	PASS	HIGH	stop_gained	p.Cys97*	Pint04273	Pint04273-RA	augustus_masked-Pint_chr3-processed-gene-70.1	maker	gene	7009445	7012001	734946	NP_194449.1	NBARC_domain-containing_disease_resistance_protein	24.569	232	123	6	1	190	1	222	1.07e-06	52.8
Pint_chr3	7011953	TG	T	PASS	HIGH	frameshift_variant	p.Ile17fs	Pint04273	Pint04273-RA	augustus_masked-Pint_chr3-processed-gene-70.1	maker	gene	7009445	7012001	735188	NP_194449.1	NBARC_domain-containing_disease_resistance_protein	32.453	644	318	14	191	728	102	734	3.46e-87	295
Pint_chr3	7011953	TG	T	PASS	HIGH	frameshift_variant	p.Ile17fs	Pint04273	Pint04273-RA	augustus_masked-Pint_chr3-processed-gene-70.1	maker	gene	7009445	7012001	735188	NP_194449.1	NBARC_domain-containing_disease_resistance_protein	24.569	232	123	6	1	190	1	222	1.07e-06	52.8
Pint_chr3	7010506	CCA	C	PASS	HIGH	frameshift_variant	p.Trp475fs	Pint04273	Pint04273-RA	augustus_masked-Pint_chr3-processed-gene-70.1	maker	gene	7009445	7012001	733741	NP_194449.1	NBARC_domain-containing_disease_resistance_protein	32.453	644	318	14	191	728	102	734	3.46e-87	295
Pint_chr3	7010506	CCA	C	PASS	HIGH	frameshift_variant	p.Trp475fs	Pint04273	Pint04273-RA	augustus_masked-Pint_chr3-processed-gene-70.1	maker	gene	7009445	7012001	733741	NP_194449.1	NBARC_domain-containing_disease_resistance_protein	24.569	232	123	6	1	190	1	222	1.07e-06	52.8
Pint_chr3	7191227	T	TTA	PASS	HIGH	frameshift_variant	p.Ile132fs	Pint04276	Pint04276-RA	augustus_masked-Pint_chr3-processed-gene-72.3	maker	gene	7190320	7191360	914462	NP_001325487.1	Terpenoid_cyclases/Protein_prenyltransferases_superfamily_protein	43.103	58	33	0	90	147	225	282	5.07e-10	57
Pint_chr3	7191227	T	TTA	PASS	HIGH	frameshift_variant	p.Ile132fs	Pint04276	Pint04276-RA	augustus_masked-Pint_chr3-processed-gene-72.3	maker	gene	7190320	7191360	914462	NP_001325487.1	Terpenoid_cyclases/Protein_prenyltransferases_superfamily_protein	58.824	68	27	1	26	92	73	140	2.19e-17	78.2
Pint_chr3	7191232	ATT	A	PASS	HIGH	frameshift_variant	p.Ile133fs	Pint04276	Pint04276-RA	augustus_masked-Pint_chr3-processed-gene-72.3	maker	gene	7190320	7191360	914467	NP_001325487.1	Terpenoid_cyclases/Protein_prenyltransferases_superfamily_protein	43.103	58	33	0	90	147	225	282	5.07e-10	57
Pint_chr3	7191232	ATT	A	PASS	HIGH	frameshift_variant	p.Ile133fs	Pint04276	Pint04276-RA	augustus_masked-Pint_chr3-processed-gene-72.3	maker	gene	7190320	7191360	914467	NP_001325487.1	Terpenoid_cyclases/Protein_prenyltransferases_superfamily_protein	58.824	68	27	1	26	92	73	140	2.19e-17	78.2
Pint_chr3	7191246	G	T	PASS	HIGH	splice_donor_variant&intron_variant	.	Pint04276	Pint04276-RA	augustus_masked-Pint_chr3-processed-gene-72.3	maker	gene	7190320	7191360	914481	NP_001325487.1	Terpenoid_cyclases/Protein_prenyltransferases_superfamily_protein	43.103	58	33	0	90	147	225	282	5.07e-10	57
Pint_chr3	7191246	G	T	PASS	HIGH	splice_donor_variant&intron_variant	.	Pint04276	Pint04276-RA	augustus_masked-Pint_chr3-processed-gene-72.3	maker	gene	7190320	7191360	914481	NP_001325487.1	Terpenoid_cyclases/Protein_prenyltransferases_superfamily_protein	58.824	68	27	1	26	92	73	140	2.19e-17	78.2
Pint_chr3	7194249	G	A	PASS	HIGH	stop_gained	p.Trp34*	Pint04277	Pint04277-RA	maker-Pint_chr3-exonerate_est2genome-gene-72.1	maker	gene	7194127	7194430	917484	NP_199616.1	Copialike_polyprotein/retrotransposon	36.17	47	21	2	52	92	13	56	0.091	31.2
Pint_chr3	7230467	T	TA	PASS	HIGH	frameshift_variant	p.Asp249fs	Pint04280	Pint04280-RA	maker-Pint_chr3-augustus-gene-72.14	maker	gene	7228928	7231805	953702	NP_001190374.1	terpene_synthase_21	41.811	519	286	6	18	525	7	520	2.03e-137	409
Pint_chr3	7267247	G	A	PASS	HIGH	stop_gained	p.Arg59*	Pint04281	Pint04281-RA	maker-Pint_chr3-augustus-gene-72.16	maker	gene	7266100	7267421	990482	NP_197784.2	terpene_synthase_21	42.771	166	90	1	3	163	50	215	2.91e-37	137
Pint_chr3	7267247	G	A	PASS	HIGH	stop_gained	p.Arg59*	Pint04281	Pint04281-RA	maker-Pint_chr3-augustus-gene-72.16	maker	gene	7266100	7267421	990482	NP_197784.2	terpene_synthase_21	44.068	59	31	1	147	203	300	358	6.97e-08	53.1

## Sheet: S11.2_CandidateGenes_PatlChr9
CHROM	POS	REF	ALT	FILTER	IMPACT	EFFECT	HGVS_P	ID	RAID	GeneID	source	type	start	end	StartDistToMaxSigMarker_bp	TOPBlastHit_Arabidopsis_Protein	TOPBlastHit_Arabidopsis_Name	blast_pident	blast_length	blast_mismatch	blast_gapopen	blast_qstart	blast_qend	blast_sstart	blast_send	blast_evalue	blast_bitscore
Patl_chr9	163016	GA	G	PASS	HIGH	frameshift_variant	p.Asp320fs	Patl31343	Patl31343-RA	maker-Patl_chr9-augustus-gene-1.18	maker	gene	160594	173679	-385935	NP_001330014.1	HEAT_repeatcontaining_protein	57.346	1334	474	22	1	1319	1	1254	0	1398
Patl_chr9	173924	AG	A	PASS	HIGH	frameshift_variant	p.Ter301fs	Patl31344	Patl31344-RA	augustus_masked-Patl_chr9-processed-gene-1.38	maker	gene	173104	176360	-375027	NP_191155.1	Haloacid_dehalogenaselike_hydrolase_(HAD)_superfamily_protein	63	300	99	5	1	299	1	289	7.35e-128	367
Patl_chr9	205768	CT	C	PASS	HIGH	frameshift_variant	p.Lys5fs	Patl31349	Patl31349-RA	augustus_masked-Patl_chr9-processed-gene-2.293	maker	gene	200586	206951	-343183	NP_190753.2	calciumdependent_protein_kinase_13	81.089	349	36	1	259	607	210	528	0	585
Patl_chr9	205768	CT	C	PASS	HIGH	frameshift_variant	p.Lys5fs	Patl31349	Patl31349-RA	maker-Patl_chr9-augustus-gene-2.216	maker	gene	200586	206951	-343183	NP_190753.2	calciumdependent_protein_kinase_13	93.865	163	10	0	5	167	47	209	2.66e-102	320
Patl_chr9	238667	TA	T	PASS	HIGH	frameshift_variant	p.Lys342fs	Patl31354	Patl31354-RA	augustus_masked-Patl_chr9-processed-gene-2.288	maker	gene	234141	240340	-310284	NP_001190229.1	transducin_family_protein_/_WD40_repeat_family_protein	42.67	914	464	20	1	879	211	1099	0	652
Patl_chr9	243701	A	AG	PASS	HIGH	frameshift_variant	p.Ser23fs	Patl31356	Patl31356-RA	maker-Patl_chr9-augustus-gene-2.130	maker	gene	243636	247930	-305250	NP_187777.1	lysyltRNA_synthetase_1	65.366	615	189	4	23	624	11	614	0	825
Patl_chr9	249933	AT	A	PASS	HIGH	frameshift_variant	p.Leu124fs	Patl31357	Patl31357-RA	augustus_masked-Patl_chr9-processed-gene-3.92	maker	gene	248053	253772	-299018	NP_190752.1	acylCoA_oxidase_4	72.371	485	82	5	1	482	1	436	0	713
Patl_chr9	297065	AC	A	PASS	HIGH	frameshift_variant	p.Gln54fs	Patl31366	Patl31366-RA	augustus_masked-Patl_chr9-processed-gene-3.103	maker	gene	296219	301808	-251886	NP_190750.1	UbiA_prenyltransferase_family_protein	75.126	398	72	3	1	382	1	387	0	577
Patl_chr9	297085	CA	C	PASS	HIGH	frameshift_variant	p.Gly61fs	Patl31366	Patl31366-RA	augustus_masked-Patl_chr9-processed-gene-3.94	maker	gene	296219	301808	-251866	NP_190750.1	UbiA_prenyltransferase_family_protein	75.126	398	72	3	1	382	1	387	0	577
Patl_chr9	301658	TC	T	PASS	HIGH	frameshift_variant	p.Ser67fs	Patl31367	Patl31367-RA	augustus_masked-Patl_chr9-processed-gene-3.107	maker	gene	301551	302785	-247293	NP_001154783.1	Galactose_oxidase/kelch_repeat_superfamily_protein	29.412	51	29	1	46	89	245	295	1.6	28.1
Patl_chr9	301629	CT	C	PASS	HIGH	frameshift_variant	p.Lys76fs	Patl31367	Patl31367-RA	augustus_masked-Patl_chr9-processed-gene-3.97	maker	gene	301551	302785	-247322	NP_001154783.1	Galactose_oxidase/kelch_repeat_superfamily_protein	29.412	51	29	1	46	89	245	295	1.6	28.1
Patl_chr9	302698	GA	G	PASS	HIGH	frameshift_variant	p.Pro30fs	Patl31367	Patl31367-RA	maker-Patl_chr9-augustus-gene-3.18	maker	gene	301551	302785	-246253	NP_001154783.1	Galactose_oxidase/kelch_repeat_superfamily_protein	29.412	51	29	1	46	89	245	295	1.6	28.1
Patl_chr9	308964	CT	C	PASS	HIGH	frameshift_variant	p.Trp126fs	Patl31370	Patl31370-RA	maker-Patl_chr9-augustus-gene-3.19	maker	gene	308590	308976	-239987	NP_195754.1	Mitochondrial_substrate_carrier_family_protein	30.841	107	56	4	24	120	110	208	2e-06	45.8
Patl_chr9	308964	CT	C	PASS	HIGH	frameshift_variant	p.Trp126fs	Patl31370	Patl31370-RA	maker-Patl_chr9-augustus-gene-3.32	maker	gene	308590	308976	-239987	NP_195754.1	Mitochondrial_substrate_carrier_family_protein	38.75	80	44	2	8	82	197	276	2.38e-09	53.9
Patl_chr9	308964	CT	C	PASS	HIGH	frameshift_variant	p.Trp126fs	Patl31370	Patl31370-RA	maker-Patl_chr9-exonerate_est2genome-gene-3.178	maker	gene	308590	308976	-239987	NP_195754.1	Mitochondrial_substrate_carrier_family_protein	83.186	113	19	0	13	125	5	117	3.17e-66	202
Patl_chr9	313470	T	TG	PASS	HIGH	frameshift_variant	p.Glu338fs	Patl31373	Patl31373-RA	maker-Patl_chr9-augustus-gene-4.75	maker	gene	313431	314483	-235481	NP_187752.2	DnaJ_and_Myblike_DNA-binding_domain-containing_protein	72.013	318	84	2	5	319	8	323	1.66e-146	428
Patl_chr9	322157	T	C	PASS	HIGH	start_lost	p.Met1?	Patl31376	Patl31376-RA	augustus_masked-Patl_chr9-processed-gene-4.141	maker	gene	322156	322410	-226794	NP_199616.1	Copialike_polyprotein/retrotransposon	35.714	42	26	1	30	70	67	108	0.051	31.6
Patl_chr9	346338	AG	A	PASS	HIGH	frameshift_variant	p.Gly505fs	Patl31379	Patl31379-RA	maker-Patl_chr9-augustus-gene-4.77	maker	gene	344029	346431	-202613	NP_200307.1	pyruvate_decarboxylase2	71.804	571	118	2	2	530	38	607	0	840
Patl_chr9	346376	CA	C	PASS	HIGH	frameshift_variant	p.Arg518fs	Patl31379	Patl31379-RA	maker-Patl_chr9-augustus-gene-4.86	maker	gene	344029	346431	-202575	NP_200307.1	pyruvate_decarboxylase2	71.804	571	118	2	2	530	38	607	0	840
Patl_chr9	346322	AG	A	PASS	HIGH	frameshift_variant	p.Asp500fs	Patl31379	Patl31379-RA	maker-Patl_chr9-augustus-gene-4.87	maker	gene	344029	346431	-202629	NP_200307.1	pyruvate_decarboxylase2	71.804	571	118	2	2	530	38	607	0	840
Patl_chr9	352369	TG	T	PASS	HIGH	frameshift_variant	p.Glu555fs	Patl31380	Patl31380-RA	maker-Patl_chr9-augustus-gene-4.93	maker	gene	348635	352403	-196582	NP_200307.1	pyruvate_decarboxylase2	81.655	556	102	0	2	557	38	593	0	962
Patl_chr9	355779	TG	T	PASS	HIGH	frameshift_variant	p.Gly233fs	Patl31381	Patl31381-RA	maker-Patl_chr9-augustus-gene-4.119	maker	gene	354295	358133	-193172	NP_195033.1	Thiamine_pyrophosphate_dependent_pyruvate_decarboxylase_family_protein	83.69	607	89	3	1	597	1	607	0	1056
Patl_chr9	367467	A	G	PASS	HIGH	splice_donor_variant&intron_variant	.	Patl31383	Patl31383-RA	maker-Patl_chr9-augustus-gene-4.118	maker	gene	367172	367786	-181484	NP_189421.1	ribosomal_protein_L12A	37.5	24	15	0	38	61	122	145	2.3	26.9
Patl_chr9	367514	G	A	PASS	HIGH	stop_gained	p.Arg8*	Patl31383	Patl31383-RA	maker-Patl_chr9-augustus-gene-4.97	maker	gene	367172	367786	-181437	NP_189421.1	ribosomal_protein_L12A	37.5	24	15	0	38	61	122	145	2.3	26.9
Patl_chr9	377006	TG	T	PASS	HIGH	frameshift_variant	p.Val44fs	Patl31386	Patl31386-RA	maker-Patl_chr9-augustus-gene-4.102	maker	gene	376426	378529	-171945	NP_195033.1	Thiamine_pyrophosphate_dependent_pyruvate_decarboxylase_family_protein	52.107	261	53	4	81	269	229	489	1.36e-74	239
Patl_chr9	377020	G	GA	PASS	HIGH	frameshift_variant	p.Gln50fs	Patl31386	Patl31386-RA	maker-Patl_chr9-augustus-gene-4.103	maker	gene	376426	378529	-171931	NP_195033.1	Thiamine_pyrophosphate_dependent_pyruvate_decarboxylase_family_protein	52.107	261	53	4	81	269	229	489	1.36e-74	239
Patl_chr9	376918	GT	G	PASS	HIGH	frameshift_variant	p.Val14fs	Patl31386	Patl31386-RA	maker-Patl_chr9-exonerate_protein2genome-gene-5.161	maker	gene	376426	378529	-172033	NP_195033.1	Thiamine_pyrophosphate_dependent_pyruvate_decarboxylase_family_protein	52.107	261	53	4	81	269	229	489	1.36e-74	239
Patl_chr9	376931	GT	G	PASS	HIGH	frameshift_variant	p.Trp19fs	Patl31386	Patl31386-RA	maker-Patl_chr9-augustus-gene-5.23	maker	gene	376426	378529	-172020	NP_195033.1	Thiamine_pyrophosphate_dependent_pyruvate_decarboxylase_family_protein	52.107	261	53	4	81	269	229	489	1.36e-74	239
Patl_chr9	376920	GT	G	PASS	HIGH	frameshift_variant	p.Phe15fs	Patl31386	Patl31386-RA	augustus_masked-Patl_chr9-processed-gene-5.90	maker	gene	376426	378529	-172031	NP_195033.1	Thiamine_pyrophosphate_dependent_pyruvate_decarboxylase_family_protein	52.107	261	53	4	81	269	229	489	1.36e-74	239
Patl_chr9	376916	AA	A	PASS	HIGH	frameshift_variant	p.Val14fs	Patl31386	Patl31386-RA	maker-Patl_chr9-augustus-gene-5.28	maker	gene	376426	378529	-172035	NP_195033.1	Thiamine_pyrophosphate_dependent_pyruvate_decarboxylase_family_protein	52.107	261	53	4	81	269	229	489	1.36e-74	239
Patl_chr9	376924	G	GGC	PASS	HIGH	frameshift_variant	p.Val17fs	Patl31386	Patl31386-RA	maker-Patl_chr9-augustus-gene-5.31	maker	gene	376426	378529	-172027	NP_195033.1	Thiamine_pyrophosphate_dependent_pyruvate_decarboxylase_family_protein	52.107	261	53	4	81	269	229	489	1.36e-74	239
Patl_chr9	376933	TG	T	PASS	HIGH	frameshift_variant	p.Trp19fs	Patl31386	Patl31386-RA	maker-Patl_chr9-augustus-gene-5.32	maker	gene	376426	378529	-172018	NP_195033.1	Thiamine_pyrophosphate_dependent_pyruvate_decarboxylase_family_protein	52.107	261	53	4	81	269	229	489	1.36e-74	239
Patl_chr9	389927	TG	T	PASS	HIGH	frameshift_variant	p.Gly149fs	Patl31388	Patl31388-RA	maker-Patl_chr9-augustus-gene-5.83	maker	gene	389484	389951	-159024	NP_001119514.1	DNAdirected_RNA_polymerase_II_subunit_RPB1-like_protein	45.763	59	19	3	91	149	46	91	5.13e-06	43.5
Patl_chr9	389927	TG	T	PASS	HIGH	frameshift_variant	p.Gly149fs	Patl31388	Patl31388-RA	maker-Patl_chr9-augustus-gene-6.109	maker	gene	389484	389951	-159024	NP_001119514.1	DNAdirected_RNA_polymerase_II_subunit_RPB1-like_protein	22	100	66	3	10	109	5	92	0.52	29.6
Patl_chr9	391218	C	CTTAGAAG	PASS	HIGH	frameshift_variant	p.Asp83fs	Patl31389	Patl31389-RA	maker-Patl_chr9-augustus-gene-6.173	maker	gene	390454	393127	-157733	NP_200307.1	pyruvate_decarboxylase2	52.594	424	82	5	40	349	101	519	1.69e-132	392
Patl_chr9	391341	GC	G	PASS	HIGH	frameshift_variant	p.Ser123fs	Patl31389	Patl31389-RA	maker-Patl_chr9-augustus-gene-6.187	maker	gene	390454	393127	-157610	NP_200307.1	pyruvate_decarboxylase2	52.594	424	82	5	40	349	101	519	1.69e-132	392
Patl_chr9	391340	AG	A	PASS	HIGH	frameshift_variant	p.Glu121fs	Patl31389	Patl31389-RA	maker-Patl_chr9-augustus-gene-7.0	maker	gene	390454	393127	-157611	NP_200307.1	pyruvate_decarboxylase2	52.594	424	82	5	40	349	101	519	1.69e-132	392
Patl_chr9	418605	AG	A	PASS	HIGH	splice_acceptor_variant&intron_variant	.	Patl31392	Patl31392-RA	augustus_masked-Patl_chr9-processed-gene-7.38	maker	gene	415450	418847	-130346	NP_567412.1	receptor_like_protein_50	29.944	177	98	5	94	257	191	354	8.78e-05	45.1
Patl_chr9	418605	AG	A	PASS	HIGH	splice_acceptor_variant&intron_variant	.	Patl31392	Patl31392-RA	maker-Patl_chr9-exonerate_protein2genome-gene-7.56	maker	gene	415450	418847	-130346	NP_567412.1	receptor_like_protein_50	39.706	68	41	0	165	232	736	803	0.000124	44.7
Patl_chr9	418605	AG	A	PASS	HIGH	splice_acceptor_variant&intron_variant	.	Patl31392	Patl31392-RA	maker-Patl_chr9-augustus-gene-9.1	maker	gene	415450	418847	-130346	NP_567412.1	receptor_like_protein_50	42.222	45	26	0	163	207	758	802	7.9	29.3
Patl_chr9	418605	AG	A	PASS	HIGH	splice_acceptor_variant&intron_variant	.	Patl31392	Patl31392-RA	maker-Patl_chr9-augustus-gene-9.2	maker	gene	415450	418847	-130346	NP_567412.1	receptor_like_protein_50	26.543	162	106	4	92	246	237	392	0.021	37.4
Patl_chr9	418605	AG	A	PASS	HIGH	splice_acceptor_variant&intron_variant	.	Patl31392	Patl31392-RA	maker-Patl_chr9-augustus-gene-11.0	maker	gene	415450	418847	-130346	NP_567412.1	receptor_like_protein_50	32.21	267	148	10	7	250	6	262	2.97e-19	89.7
Patl_chr9	418605	AG	A	PASS	HIGH	splice_acceptor_variant&intron_variant	.	Patl31392	Patl31392-RA	maker-Patl_chr9-augustus-gene-11.18	maker	gene	415450	418847	-130346	NP_567412.1	receptor_like_protein_50	26.554	177	96	5	94	248	324	488	1.3	31.6
Patl_chr9	422915	AC	A	PASS	HIGH	frameshift_variant	p.Ile369fs	Patl31393	Patl31393-RA	maker-Patl_chr9-augustus-gene-11.42	maker	gene	420314	427972	-126036	NP_187216.1	receptor_like_protein_32	24.19	525	279	17	33	497	403	868	3.21e-18	91.7
Patl_chr9	422915	AC	A	PASS	HIGH	frameshift_variant	p.Ile369fs	Patl31393	Patl31393-RA	maker-Patl_chr9-augustus-gene-11.48	maker	gene	420314	427972	-126036	NP_187216.1	receptor_like_protein_32	28.271	428	221	13	17	419	118	484	1.82e-21	102
Patl_chr9	422915	AC	A	PASS	HIGH	frameshift_variant	p.Ile369fs	Patl31393	Patl31393-RA	augustus_masked-Patl_chr9-processed-gene-11.56	maker	gene	420314	427972	-126036	NP_187216.1	receptor_like_protein_32	29.176	898	475	32	549	1353	39	868	1e-66	244
Patl_chr9	422915	AC	A	PASS	HIGH	frameshift_variant	p.Ile369fs	Patl31393	Patl31393-RA	maker-Patl_chr9-augustus-gene-12.92	maker	gene	420314	427972	-126036	NP_187216.1	receptor_like_protein_32	32.057	209	96	6	241	423	121	309	2.97e-14	78.6
Patl_chr9	422915	AC	A	PASS	HIGH	frameshift_variant	p.Ile369fs	Patl31393	Patl31393-RA	maker-Patl_chr9-augustus-gene-12.100	maker	gene	420314	427972	-126036	NP_187216.1	receptor_like_protein_32	25.962	208	129	5	10	208	574	765	0.18	37
Patl_chr9	422915	AC	A	PASS	HIGH	frameshift_variant	p.Ile369fs	Patl31393	Patl31393-RA	augustus_masked-Patl_chr9-processed-gene-13.152	maker	gene	420314	427972	-126036	NP_187216.1	receptor_like_protein_32	27.517	298	175	16	16	298	488	759	2.71e-07	55.8
Patl_chr9	422915	AC	A	PASS	HIGH	frameshift_variant	p.Ile369fs	Patl31393	Patl31393-RA	augustus_masked-Patl_chr9-processed-gene-13.153	maker	gene	420314	427972	-126036	NP_187216.1	receptor_like_protein_32	37.838	74	43	2	2	75	686	756	0.001	44.3
Patl_chr9	422915	AC	A	PASS	HIGH	frameshift_variant	p.Ile369fs	Patl31393	Patl31393-RA	maker-Patl_chr9-augustus-gene-13.105	maker	gene	420314	427972	-126036	NP_187216.1	receptor_like_protein_32	28.037	428	230	15	12	419	256	625	4.24e-17	87.8
Patl_chr9	422915	AC	A	PASS	HIGH	frameshift_variant	p.Ile369fs	Patl31393	Patl31393-RA	maker-Patl_chr9-augustus-gene-13.135	maker	gene	420314	427972	-126036	NP_187216.1	receptor_like_protein_32	30.811	185	83	5	258	442	114	253	1.48e-06	53.5
Patl_chr9	427191	AC	A	PASS	HIGH	frameshift_variant	p.Pro1229fs	Patl31393	Patl31393-RA	maker-Patl_chr9-augustus-gene-14.133	maker	gene	420314	427972	-121760	NP_187216.1	receptor_like_protein_32	24.19	525	279	17	33	497	403	868	3.21e-18	91.7
Patl_chr9	427191	AC	A	PASS	HIGH	frameshift_variant	p.Pro1229fs	Patl31393	Patl31393-RA	maker-Patl_chr9-augustus-gene-14.171	maker	gene	420314	427972	-121760	NP_187216.1	receptor_like_protein_32	28.271	428	221	13	17	419	118	484	1.82e-21	102
Patl_chr9	427191	AC	A	PASS	HIGH	frameshift_variant	p.Pro1229fs	Patl31393	Patl31393-RA	maker-Patl_chr9-augustus-gene-14.123	maker	gene	420314	427972	-121760	NP_187216.1	receptor_like_protein_32	29.176	898	475	32	549	1353	39	868	1e-66	244
Patl_chr9	427191	AC	A	PASS	HIGH	frameshift_variant	p.Pro1229fs	Patl31393	Patl31393-RA	augustus_masked-Patl_chr9-processed-gene-14.104	maker	gene	420314	427972	-121760	NP_187216.1	receptor_like_protein_32	32.057	209	96	6	241	423	121	309	2.97e-14	78.6
Patl_chr9	427191	AC	A	PASS	HIGH	frameshift_variant	p.Pro1229fs	Patl31393	Patl31393-RA	maker-Patl_chr9-augustus-gene-15.16	maker	gene	420314	427972	-121760	NP_187216.1	receptor_like_protein_32	25.962	208	129	5	10	208	574	765	0.18	37
Patl_chr9	427191	AC	A	PASS	HIGH	frameshift_variant	p.Pro1229fs	Patl31393	Patl31393-RA	maker-Patl_chr9-augustus-gene-15.35	maker	gene	420314	427972	-121760	NP_187216.1	receptor_like_protein_32	27.517	298	175	16	16	298	488	759	2.71e-07	55.8
Patl_chr9	427191	AC	A	PASS	HIGH	frameshift_variant	p.Pro1229fs	Patl31393	Patl31393-RA	augustus_masked-Patl_chr9-processed-gene-15.4	maker	gene	420314	427972	-121760	NP_187216.1	receptor_like_protein_32	37.838	74	43	2	2	75	686	756	0.001	44.3
Patl_chr9	427191	AC	A	PASS	HIGH	frameshift_variant	p.Pro1229fs	Patl31393	Patl31393-RA	maker-Patl_chr9-augustus-gene-15.73	maker	gene	420314	427972	-121760	NP_187216.1	receptor_like_protein_32	28.037	428	230	15	12	419	256	625	4.24e-17	87.8
Patl_chr9	427191	AC	A	PASS	HIGH	frameshift_variant	p.Pro1229fs	Patl31393	Patl31393-RA	maker-Patl_chr9-augustus-gene-15.53	maker	gene	420314	427972	-121760	NP_187216.1	receptor_like_protein_32	30.811	185	83	5	258	442	114	253	1.48e-06	53.5
Patl_chr9	423169	CA	C	PASS	HIGH	frameshift_variant	p.Lys421fs	Patl31393	Patl31393-RA		maker	gene	420314	427972	-125782	NP_187216.1	receptor_like_protein_32	24.19	525	279	17	33	497	403	868	3.21e-18	91.7
Patl_chr9	423169	CA	C	PASS	HIGH	frameshift_variant	p.Lys421fs	Patl31393	Patl31393-RA		maker	gene	420314	427972	-125782	NP_187216.1	receptor_like_protein_32	28.271	428	221	13	17	419	118	484	1.82e-21	102
Patl_chr9	423169	CA	C	PASS	HIGH	frameshift_variant	p.Lys421fs	Patl31393	Patl31393-RA		maker	gene	420314	427972	-125782	NP_187216.1	receptor_like_protein_32	29.176	898	475	32	549	1353	39	868	1e-66	244
Patl_chr9	423169	CA	C	PASS	HIGH	frameshift_variant	p.Lys421fs	Patl31393	Patl31393-RA		maker	gene	420314	427972	-125782	NP_187216.1	receptor_like_protein_32	32.057	209	96	6	241	423	121	309	2.97e-14	78.6
Patl_chr9	423169	CA	C	PASS	HIGH	frameshift_variant	p.Lys421fs	Patl31393	Patl31393-RA		maker	gene	420314	427972	-125782	NP_187216.1	receptor_like_protein_32	25.962	208	129	5	10	208	574	765	0.18	37
Patl_chr9	423169	CA	C	PASS	HIGH	frameshift_variant	p.Lys421fs	Patl31393	Patl31393-RA		maker	gene	420314	427972	-125782	NP_187216.1	receptor_like_protein_32	27.517	298	175	16	16	298	488	759	2.71e-07	55.8
Patl_chr9	423169	CA	C	PASS	HIGH	frameshift_variant	p.Lys421fs	Patl31393	Patl31393-RA		maker	gene	420314	427972	-125782	NP_187216.1	receptor_like_protein_32	37.838	74	43	2	2	75	686	756	0.001	44.3
Patl_chr9	423169	CA	C	PASS	HIGH	frameshift_variant	p.Lys421fs	Patl31393	Patl31393-RA		maker	gene	420314	427972	-125782	NP_187216.1	receptor_like_protein_32	28.037	428	230	15	12	419	256	625	4.24e-17	87.8
Patl_chr9	423169	CA	C	PASS	HIGH	frameshift_variant	p.Lys421fs	Patl31393	Patl31393-RA		maker	gene	420314	427972	-125782	NP_187216.1	receptor_like_protein_32	30.811	185	83	5	258	442	114	253	1.48e-06	53.5
Patl_chr9	421306	GC	G	PASS	HIGH	frameshift_variant	p.His305fs	Patl31393	Patl31393-RA		maker	gene	420314	427972	-127645	NP_187216.1	receptor_like_protein_32	24.19	525	279	17	33	497	403	868	3.21e-18	91.7
Patl_chr9	421306	GC	G	PASS	HIGH	frameshift_variant	p.His305fs	Patl31393	Patl31393-RA		maker	gene	420314	427972	-127645	NP_187216.1	receptor_like_protein_32	28.271	428	221	13	17	419	118	484	1.82e-21	102
Patl_chr9	421306	GC	G	PASS	HIGH	frameshift_variant	p.His305fs	Patl31393	Patl31393-RA		maker	gene	420314	427972	-127645	NP_187216.1	receptor_like_protein_32	29.176	898	475	32	549	1353	39	868	1e-66	244
Patl_chr9	421306	GC	G	PASS	HIGH	frameshift_variant	p.His305fs	Patl31393	Patl31393-RA		maker	gene	420314	427972	-127645	NP_187216.1	receptor_like_protein_32	32.057	209	96	6	241	423	121	309	2.97e-14	78.6
Patl_chr9	421306	GC	G	PASS	HIGH	frameshift_variant	p.His305fs	Patl31393	Patl31393-RA		maker	gene	420314	427972	-127645	NP_187216.1	receptor_like_protein_32	25.962	208	129	5	10	208	574	765	0.18	37
Patl_chr9	421306	GC	G	PASS	HIGH	frameshift_variant	p.His305fs	Patl31393	Patl31393-RA		maker	gene	420314	427972	-127645	NP_187216.1	receptor_like_protein_32	27.517	298	175	16	16	298	488	759	2.71e-07	55.8
Patl_chr9	421306	GC	G	PASS	HIGH	frameshift_variant	p.His305fs	Patl31393	Patl31393-RA		maker	gene	420314	427972	-127645	NP_187216.1	receptor_like_protein_32	37.838	74	43	2	2	75	686	756	0.001	44.3
Patl_chr9	421306	GC	G	PASS	HIGH	frameshift_variant	p.His305fs	Patl31393	Patl31393-RA		maker	gene	420314	427972	-127645	NP_187216.1	receptor_like_protein_32	28.037	428	230	15	12	419	256	625	4.24e-17	87.8
Patl_chr9	421306	GC	G	PASS	HIGH	frameshift_variant	p.His305fs	Patl31393	Patl31393-RA		maker	gene	420314	427972	-127645	NP_187216.1	receptor_like_protein_32	30.811	185	83	5	258	442	114	253	1.48e-06	53.5
Patl_chr9	420328	CG	C	PASS	HIGH	frameshift_variant	p.Gly6fs	Patl31393	Patl31393-RA		maker	gene	420314	427972	-128623	NP_187216.1	receptor_like_protein_32	24.19	525	279	17	33	497	403	868	3.21e-18	91.7
Patl_chr9	420328	CG	C	PASS	HIGH	frameshift_variant	p.Gly6fs	Patl31393	Patl31393-RA		maker	gene	420314	427972	-128623	NP_187216.1	receptor_like_protein_32	28.271	428	221	13	17	419	118	484	1.82e-21	102
Patl_chr9	420328	CG	C	PASS	HIGH	frameshift_variant	p.Gly6fs	Patl31393	Patl31393-RA		maker	gene	420314	427972	-128623	NP_187216.1	receptor_like_protein_32	29.176	898	475	32	549	1353	39	868	1e-66	244
Patl_chr9	420328	CG	C	PASS	HIGH	frameshift_variant	p.Gly6fs	Patl31393	Patl31393-RA		maker	gene	420314	427972	-128623	NP_187216.1	receptor_like_protein_32	32.057	209	96	6	241	423	121	309	2.97e-14	78.6
Patl_chr9	420328	CG	C	PASS	HIGH	frameshift_variant	p.Gly6fs	Patl31393	Patl31393-RA		maker	gene	420314	427972	-128623	NP_187216.1	receptor_like_protein_32	25.962	208	129	5	10	208	574	765	0.18	37
Patl_chr9	420328	CG	C	PASS	HIGH	frameshift_variant	p.Gly6fs	Patl31393	Patl31393-RA		maker	gene	420314	427972	-128623	NP_187216.1	receptor_like_protein_32	27.517	298	175	16	16	298	488	759	2.71e-07	55.8
Patl_chr9	420328	CG	C	PASS	HIGH	frameshift_variant	p.Gly6fs	Patl31393	Patl31393-RA		maker	gene	420314	427972	-128623	NP_187216.1	receptor_like_protein_32	37.838	74	43	2	2	75	686	756	0.001	44.3
Patl_chr9	420328	CG	C	PASS	HIGH	frameshift_variant	p.Gly6fs	Patl31393	Patl31393-RA		maker	gene	420314	427972	-128623	NP_187216.1	receptor_like_protein_32	28.037	428	230	15	12	419	256	625	4.24e-17	87.8
Patl_chr9	420328	CG	C	PASS	HIGH	frameshift_variant	p.Gly6fs	Patl31393	Patl31393-RA		maker	gene	420314	427972	-128623	NP_187216.1	receptor_like_protein_32	30.811	185	83	5	258	442	114	253	1.48e-06	53.5
Patl_chr9	420852	GTT	G	PASS	HIGH	frameshift_variant	p.Leu155fs	Patl31393	Patl31393-RA		maker	gene	420314	427972	-128099	NP_187216.1	receptor_like_protein_32	24.19	525	279	17	33	497	403	868	3.21e-18	91.7
Patl_chr9	420852	GTT	G	PASS	HIGH	frameshift_variant	p.Leu155fs	Patl31393	Patl31393-RA		maker	gene	420314	427972	-128099	NP_187216.1	receptor_like_protein_32	28.271	428	221	13	17	419	118	484	1.82e-21	102
Patl_chr9	420852	GTT	G	PASS	HIGH	frameshift_variant	p.Leu155fs	Patl31393	Patl31393-RA		maker	gene	420314	427972	-128099	NP_187216.1	receptor_like_protein_32	29.176	898	475	32	549	1353	39	868	1e-66	244
Patl_chr9	420852	GTT	G	PASS	HIGH	frameshift_variant	p.Leu155fs	Patl31393	Patl31393-RA		maker	gene	420314	427972	-128099	NP_187216.1	receptor_like_protein_32	32.057	209	96	6	241	423	121	309	2.97e-14	78.6
Patl_chr9	420852	GTT	G	PASS	HIGH	frameshift_variant	p.Leu155fs	Patl31393	Patl31393-RA		maker	gene	420314	427972	-128099	NP_187216.1	receptor_like_protein_32	25.962	208	129	5	10	208	574	765	0.18	37
Patl_chr9	420852	GTT	G	PASS	HIGH	frameshift_variant	p.Leu155fs	Patl31393	Patl31393-RA		maker	gene	420314	427972	-128099	NP_187216.1	receptor_like_protein_32	27.517	298	175	16	16	298	488	759	2.71e-07	55.8
Patl_chr9	420852	GTT	G	PASS	HIGH	frameshift_variant	p.Leu155fs	Patl31393	Patl31393-RA		maker	gene	420314	427972	-128099	NP_187216.1	receptor_like_protein_32	37.838	74	43	2	2	75	686	756	0.001	44.3
Patl_chr9	420852	GTT	G	PASS	HIGH	frameshift_variant	p.Leu155fs	Patl31393	Patl31393-RA		maker	gene	420314	427972	-128099	NP_187216.1	receptor_like_protein_32	28.037	428	230	15	12	419	256	625	4.24e-17	87.8
Patl_chr9	420852	GTT	G	PASS	HIGH	frameshift_variant	p.Leu155fs	Patl31393	Patl31393-RA		maker	gene	420314	427972	-128099	NP_187216.1	receptor_like_protein_32	30.811	185	83	5	258	442	114	253	1.48e-06	53.5
Patl_chr9	427784	AGG	A	PASS	HIGH	frameshift_variant	p.Arg1392fs	Patl31393	Patl31393-RA		maker	gene	420314	427972	-121167	NP_187216.1	receptor_like_protein_32	24.19	525	279	17	33	497	403	868	3.21e-18	91.7
Patl_chr9	427784	AGG	A	PASS	HIGH	frameshift_variant	p.Arg1392fs	Patl31393	Patl31393-RA		maker	gene	420314	427972	-121167	NP_187216.1	receptor_like_protein_32	28.271	428	221	13	17	419	118	484	1.82e-21	102
Patl_chr9	427784	AGG	A	PASS	HIGH	frameshift_variant	p.Arg1392fs	Patl31393	Patl31393-RA		maker	gene	420314	427972	-121167	NP_187216.1	receptor_like_protein_32	29.176	898	475	32	549	1353	39	868	1e-66	244
Patl_chr9	427784	AGG	A	PASS	HIGH	frameshift_variant	p.Arg1392fs	Patl31393	Patl31393-RA		maker	gene	420314	427972	-121167	NP_187216.1	receptor_like_protein_32	32.057	209	96	6	241	423	121	309	2.97e-14	78.6
Patl_chr9	427784	AGG	A	PASS	HIGH	frameshift_variant	p.Arg1392fs	Patl31393	Patl31393-RA		maker	gene	420314	427972	-121167	NP_187216.1	receptor_like_protein_32	25.962	208	129	5	10	208	574	765	0.18	37
Patl_chr9	427784	AGG	A	PASS	HIGH	frameshift_variant	p.Arg1392fs	Patl31393	Patl31393-RA		maker	gene	420314	427972	-121167	NP_187216.1	receptor_like_protein_32	27.517	298	175	16	16	298	488	759	2.71e-07	55.8
Patl_chr9	427784	AGG	A	PASS	HIGH	frameshift_variant	p.Arg1392fs	Patl31393	Patl31393-RA		maker	gene	420314	427972	-121167	NP_187216.1	receptor_like_protein_32	37.838	74	43	2	2	75	686	756	0.001	44.3
Patl_chr9	427784	AGG	A	PASS	HIGH	frameshift_variant	p.Arg1392fs	Patl31393	Patl31393-RA		maker	gene	420314	427972	-121167	NP_187216.1	receptor_like_protein_32	28.037	428	230	15	12	419	256	625	4.24e-17	87.8
Patl_chr9	427784	AGG	A	PASS	HIGH	frameshift_variant	p.Arg1392fs	Patl31393	Patl31393-RA		maker	gene	420314	427972	-121167	NP_187216.1	receptor_like_protein_32	30.811	185	83	5	258	442	114	253	1.48e-06	53.5
Patl_chr9	421321	AG	A	PASS	HIGH	frameshift_variant	p.Arg309fs	Patl31393	Patl31393-RA		maker	gene	420314	427972	-127630	NP_187216.1	receptor_like_protein_32	24.19	525	279	17	33	497	403	868	3.21e-18	91.7
Patl_chr9	421321	AG	A	PASS	HIGH	frameshift_variant	p.Arg309fs	Patl31393	Patl31393-RA		maker	gene	420314	427972	-127630	NP_187216.1	receptor_like_protein_32	28.271	428	221	13	17	419	118	484	1.82e-21	102
Patl_chr9	421321	AG	A	PASS	HIGH	frameshift_variant	p.Arg309fs	Patl31393	Patl31393-RA		maker	gene	420314	427972	-127630	NP_187216.1	receptor_like_protein_32	29.176	898	475	32	549	1353	39	868	1e-66	244
Patl_chr9	421321	AG	A	PASS	HIGH	frameshift_variant	p.Arg309fs	Patl31393	Patl31393-RA		maker	gene	420314	427972	-127630	NP_187216.1	receptor_like_protein_32	32.057	209	96	6	241	423	121	309	2.97e-14	78.6
Patl_chr9	421321	AG	A	PASS	HIGH	frameshift_variant	p.Arg309fs	Patl31393	Patl31393-RA		maker	gene	420314	427972	-127630	NP_187216.1	receptor_like_protein_32	25.962	208	129	5	10	208	574	765	0.18	37
Patl_chr9	421321	AG	A	PASS	HIGH	frameshift_variant	p.Arg309fs	Patl31393	Patl31393-RA		maker	gene	420314	427972	-127630	NP_187216.1	receptor_like_protein_32	27.517	298	175	16	16	298	488	759	2.71e-07	55.8
Patl_chr9	421321	AG	A	PASS	HIGH	frameshift_variant	p.Arg309fs	Patl31393	Patl31393-RA		maker	gene	420314	427972	-127630	NP_187216.1	receptor_like_protein_32	37.838	74	43	2	2	75	686	756	0.001	44.3
Patl_chr9	421321	AG	A	PASS	HIGH	frameshift_variant	p.Arg309fs	Patl31393	Patl31393-RA		maker	gene	420314	427972	-127630	NP_187216.1	receptor_like_protein_32	28.037	428	230	15	12	419	256	625	4.24e-17	87.8
Patl_chr9	421321	AG	A	PASS	HIGH	frameshift_variant	p.Arg309fs	Patl31393	Patl31393-RA		maker	gene	420314	427972	-127630	NP_187216.1	receptor_like_protein_32	30.811	185	83	5	258	442	114	253	1.48e-06	53.5
Patl_chr9	438753	C	CT	PASS	HIGH	frameshift_variant	p.Gln75fs	Patl31397	Patl31397-RA		maker	gene	438441	439029	-110198	NP_190746.2	BCL2-associated_athanogene_4	51.02	49	22	1	22	70	203	249	1.26e-10	55.5
Patl_chr9	443724	GA	G	PASS	HIGH	frameshift_variant	p.Phe415fs	Patl31398	Patl31398-RA		maker	gene	439098	445642	-105227	NP_181363.1	ammonium_transporter_2	70.502	478	104	4	9	459	4	471	0	653
Patl_chr9	443724	GA	G	PASS	HIGH	frameshift_variant	p.Phe415fs	Patl31398	Patl31398-RA		maker	gene	439098	445642	-105227	NP_181363.1	ammonium_transporter_2	58.559	444	152	3	475	892	12	449	7.09e-175	515
Patl_chr9	440674	GC	G	PASS	HIGH	frameshift_variant	p.Ala466fs	Patl31398	Patl31398-RA		maker	gene	439098	445642	-108277	NP_181363.1	ammonium_transporter_2	70.502	478	104	4	9	459	4	471	0	653
Patl_chr9	440674	GC	G	PASS	HIGH	frameshift_variant	p.Ala466fs	Patl31398	Patl31398-RA		maker	gene	439098	445642	-108277	NP_181363.1	ammonium_transporter_2	58.559	444	152	3	475	892	12	449	7.09e-175	515
Patl_chr9	439896	TA	T	PASS	HIGH	splice_donor_variant&intron_variant	.	Patl31398	Patl31398-RA		maker	gene	439098	445642	-109055	NP_181363.1	ammonium_transporter_2	70.502	478	104	4	9	459	4	471	0	653
Patl_chr9	439896	TA	T	PASS	HIGH	splice_donor_variant&intron_variant	.	Patl31398	Patl31398-RA		maker	gene	439098	445642	-109055	NP_181363.1	ammonium_transporter_2	58.559	444	152	3	475	892	12	449	7.09e-175	515
Patl_chr9	446803	AG	A	PASS	HIGH	frameshift_variant&splice_region_variant	p.Leu154fs	Patl31399	Patl31399-RA		maker	gene	446295	448101	-102148	NP_849724.1	nudix_hydrolase_homolog_15	50	244	103	5	18	247	43	281	8.42e-69	214
Patl_chr9	453801	AG	A	PASS	HIGH	frameshift_variant	p.Gly193fs	Patl31401	Patl31401-RA		maker	gene	452886	454172	-95150	NP_001325379.1	Basicleucine_zipper_(bZIP)_transcription_factor_family_protein	37.879	66	41	0	127	192	185	250	7.01e-10	57.4
Patl_chr9	475386	CA	C	PASS	HIGH	frameshift_variant	p.Gln299fs	Patl31404	Patl31404-RA		maker	gene	473150	476288	-73565	NP_001154597.2	ARM_repeat_superfamily_protein	78.878	303	62	1	294	594	8	310	6.55e-149	451
Patl_chr9	476263	C	CT	PASS	HIGH	frameshift_variant	p.Val592fs	Patl31404	Patl31404-RA		maker	gene	473150	476288	-72688	NP_001154597.2	ARM_repeat_superfamily_protein	78.878	303	62	1	294	594	8	310	6.55e-149	451
Patl_chr9	477526	C	CT	PASS	HIGH	frameshift_variant&stop_gained	p.Glu374fs	Patl31405	Patl31405-RA		maker	gene	476315	478557	-71425	NP_001154598.2	ARM_repeat_superfamily_protein	70.879	546	127	1	1	514	109	654	0	780
Patl_chr9	498034	C	CT	PASS	HIGH	frameshift_variant	p.Gly260fs	Patl31407	Patl31407-RA		maker	gene	497726	498811	-50917	NP_195775.2	lectin_receptor_kinase_a4.1	41.935	372	202	8	2	361	12	381	1.04e-87	279
Patl_chr9	497728	A	ACT	PASS	HIGH	frameshift_variant	p.Ter362fs	Patl31407	Patl31407-RA		maker	gene	497726	498811	-51223	NP_195775.2	lectin_receptor_kinase_a4.1	41.935	372	202	8	2	361	12	381	1.04e-87	279
Patl_chr9	516418	TA	T	PASS	HIGH	frameshift_variant	p.Asn195fs	Patl31408	Patl31408-RA		maker	gene	515648	517121	-32533	NP_192565.1	GRAS_family_transcription_factor	27.95	161	98	7	198	357	196	339	1.34e-08	57.4
Patl_chr9	516416	AT	A	PASS	HIGH	frameshift_variant	p.Asn195fs	Patl31408	Patl31408-RA		maker	gene	515648	517121	-32535	NP_192565.1	GRAS_family_transcription_factor	27.95	161	98	7	198	357	196	339	1.34e-08	57.4
Patl_chr9	515807	C	CA	PASS	HIGH	frameshift_variant	p.Gln398fs	Patl31408	Patl31408-RA		maker	gene	515648	517121	-33144	NP_192565.1	GRAS_family_transcription_factor	27.95	161	98	7	198	357	196	339	1.34e-08	57.4
Patl_chr9	515797	CG	C	PASS	HIGH	frameshift_variant	p.Gly402fs	Patl31408	Patl31408-RA		maker	gene	515648	517121	-33154	NP_192565.1	GRAS_family_transcription_factor	27.95	161	98	7	198	357	196	339	1.34e-08	57.4
Patl_chr9	515671	CT	C	PASS	HIGH	frameshift_variant	p.Gly444fs	Patl31408	Patl31408-RA		maker	gene	515648	517121	-33280	NP_192565.1	GRAS_family_transcription_factor	27.95	161	98	7	198	357	196	339	1.34e-08	57.4
Patl_chr9	521561	AG	A	PASS	HIGH	frameshift_variant	p.Glu380fs	Patl31409	Patl31409-RA		maker	gene	520137	521737	-27390	NP_178266.1	GRAS_family_transcription_factor_family_protein	35	140	65	7	157	280	212	341	5.89e-13	71.2
Patl_chr9	521110	TG	T	PASS	HIGH	frameshift_variant	p.Gly297fs	Patl31409	Patl31409-RA		maker	gene	520137	521737	-27841	NP_178266.1	GRAS_family_transcription_factor_family_protein	35	140	65	7	157	280	212	341	5.89e-13	71.2
Patl_chr9	521493	GA	G	PASS	HIGH	frameshift_variant	p.His357fs	Patl31409	Patl31409-RA		maker	gene	520137	521737	-27458	NP_178266.1	GRAS_family_transcription_factor_family_protein	35	140	65	7	157	280	212	341	5.89e-13	71.2
Patl_chr9	521092	GA	G	PASS	HIGH	frameshift_variant	p.Thr291fs	Patl31409	Patl31409-RA		maker	gene	520137	521737	-27859	NP_178266.1	GRAS_family_transcription_factor_family_protein	35	140	65	7	157	280	212	341	5.89e-13	71.2
Patl_chr9	521286	TA	T	PASS	HIGH	frameshift_variant	p.Thr328fs	Patl31409	Patl31409-RA		maker	gene	520137	521737	-27665	NP_178266.1	GRAS_family_transcription_factor_family_protein	35	140	65	7	157	280	212	341	5.89e-13	71.2
Patl_chr9	535168	TA	T	PASS	HIGH	frameshift_variant	p.Asn27fs	Patl31412	Patl31412-RA		maker	gene	533750	535627	-13783	NP_563779.1	Thioredoxin_superfamily_protein	46.951	164	84	2	22	184	83	244	8.37e-49	159
Patl_chr9	548424	AC	A	PASS	HIGH	splice_donor_variant&intron_variant	.	Patl31415	Patl31415-RA		maker	gene	547660	549682	-527	NP_563779.1	Thioredoxin_superfamily_protein	41.844	141	63	4	1	141	18	139	8.23e-28	107
Patl_chr9	551620	AC	A	PASS	HIGH	splice_donor_variant&intron_variant	.	Patl31416	Patl31416-RA		maker	gene	550642	552782	2669	NP_195778.1	gamma_interferon_responsive_lysosomal_thiol_(GILT)_reductase_family_protein	49.545	220	88	2	14	210	13	232	2.8e-78	234
Patl_chr9	566084	AG	A	PASS	HIGH	frameshift_variant	p.Leu17fs	Patl31420	Patl31420-RA		maker	gene	563319	566679	17133	NP_195780.1	ferretin_1	79.286	140	29	0	17	156	115	254	1.23e-81	241
Patl_chr9	652201	G	T	PASS	HIGH	stop_gained	p.Gly664*	Patl31437	Patl31437-RA		maker	gene	647410	652950	103250	NP_187492.2	ARM_repeat_superfamily_protein	44.243	938	460	10	19	911	16	935	0	734
Patl_chr9	656492	G	A	PASS	HIGH	stop_gained	p.Arg73*	Patl31439	Patl31439-RA		maker	gene	654443	656799	107541	NP_195786.4	influenza_virus_NS1Abinding_protein	36.893	206	71	3	22	168	451	656	1.34e-35	130
Patl_chr9	654735	G	A	PASS	HIGH	stop_gained	p.Gln149*	Patl31439	Patl31439-RA		maker	gene	654443	656799	105784	NP_195786.4	influenza_virus_NS1Abinding_protein	36.893	206	71	3	22	168	451	656	1.34e-35	130
Patl_chr9	656592	TG	T	PASS	HIGH	frameshift_variant	p.Thr39fs	Patl31439	Patl31439-RA		maker	gene	654443	656799	107641	NP_195786.4	influenza_virus_NS1Abinding_protein	36.893	206	71	3	22	168	451	656	1.34e-35	130
Patl_chr9	656531	CA	C	PASS	HIGH	frameshift_variant	p.Phe59fs	Patl31439	Patl31439-RA		maker	gene	654443	656799	107580	NP_195786.4	influenza_virus_NS1Abinding_protein	36.893	206	71	3	22	168	451	656	1.34e-35	130
Patl_chr9	654689	GA	G	PASS	HIGH	frameshift_variant	p.Ser164fs	Patl31439	Patl31439-RA		maker	gene	654443	656799	105738	NP_195786.4	influenza_virus_NS1Abinding_protein	36.893	206	71	3	22	168	451	656	1.34e-35	130
Patl_chr9	656597	T	TC	PASS	HIGH	frameshift_variant	p.Ile38fs	Patl31439	Patl31439-RA		maker	gene	654443	656799	107646	NP_195786.4	influenza_virus_NS1Abinding_protein	36.893	206	71	3	22	168	451	656	1.34e-35	130
Patl_chr9	656530	TC	T	PASS	HIGH	frameshift_variant	p.Asp60fs	Patl31439	Patl31439-RA		maker	gene	654443	656799	107579	NP_195786.4	influenza_virus_NS1Abinding_protein	36.893	206	71	3	22	168	451	656	1.34e-35	130
Patl_chr9	656644	CA	C	PASS	HIGH	frameshift_variant	p.Cys22fs	Patl31439	Patl31439-RA		maker	gene	654443	656799	107693	NP_195786.4	influenza_virus_NS1Abinding_protein	36.893	206	71	3	22	168	451	656	1.34e-35	130
Patl_chr9	682601	AG	A	PASS	HIGH	frameshift_variant	p.Cys146fs	Patl31445	Patl31445-RA		maker	gene	682216	683244	133650	NP_001331422.1	influenza_virus_NS1Abinding_protein	27.962	211	96	6	1	176	80	269	1.67e-05	45.1
Patl_chr9	701864	CT	C	PASS	HIGH	frameshift_variant	p.Leu533fs	Patl31448	Patl31448-RA		maker	gene	697213	702331	152913	NP_187492.2	ARM_repeat_superfamily_protein	42.105	684	369	6	2	674	213	880	5.3e-164	496
Patl_chr9	733980	C	CACCCTTTGCT	PASS	HIGH	frameshift_variant	p.Gly46fs	Patl31453	Patl31453-RA		maker	gene	733813	734216	185029	NP_001331422.1	influenza_virus_NS1Abinding_protein	41.748	103	47	2	1	92	406	506	5.94e-16	72
Patl_chr9	733910	A	T	PASS	HIGH	stop_gained	p.Leu69*	Patl31453	Patl31453-RA		maker	gene	733813	734216	184959	NP_001331422.1	influenza_virus_NS1Abinding_protein	41.748	103	47	2	1	92	406	506	5.94e-16	72
Patl_chr9	745165	C	CT	PASS	HIGH	frameshift_variant	p.Lys214fs	Patl31456	Patl31456-RA		maker	gene	745054	745926	196214	NP_193688.1	disease_resistance_protein_(TIRNBS-LRR_class)_family	26.201	229	135	10	7	214	897	1112	1.58e-07	52.4
Patl_chr9	745164	T	TC	PASS	HIGH	frameshift_variant	p.Lys214fs	Patl31456	Patl31456-RA		maker	gene	745054	745926	196213	NP_193688.1	disease_resistance_protein_(TIRNBS-LRR_class)_family	26.201	229	135	10	7	214	897	1112	1.58e-07	52.4
Patl_chr9	900755	AC	A	PASS	HIGH	frameshift_variant	p.Thr110fs	Patl31480	Patl31480-RA		maker	gene	900435	901723	351804	NP_850751.1	LURPone-like_protein_(DUF567)	62.644	174	65	0	142	315	44	217	1.77e-84	254
Patl_chr9	908260	CA	C	PASS	HIGH	frameshift_variant	p.Ile33fs	Patl31481	Patl31481-RA		maker	gene	908042	909253	359309	NP_850751.1	LURPone-like_protein_(DUF567)	49.383	162	81	1	17	178	27	187	3.42e-60	189
Patl_chr9	1110238	GA	G	PASS	HIGH	frameshift_variant&splice_region_variant	p.Ile320fs	Patl31512	Patl31512-RA		maker	gene	1109204	1111247	561287	NP_195803.1	ARM_repeat_superfamily_protein	57.143	679	241	11	9	653	10	672	0	713
Patl_chr9	1122342	TG	T	PASS	HIGH	frameshift_variant	p.Ile46fs	Patl31515	Patl31515-RA		maker	gene	1121602	1123906	573391	NP_181384.2	2oxoglutarate_(2OG)_and_Fe(II)-dependent_oxygenase_superfamily_protein	43.038	158	86	3	43	196	180	337	3.54e-35	127
Patl_chr9	1142341	AC	A	PASS	HIGH	frameshift_variant	p.Gly48fs	Patl31519	Patl31519-RA		maker	gene	1139718	1142484	593390	NP_001326436.1	PAP/OAS1_substratebinding_domain_superfamily	65.116	129	40	2	24	152	50	173	1.2e-45	159
Patl_chr9	1149388	CT	C	PASS	HIGH	frameshift_variant	p.Lys174fs	Patl31521	Patl31521-RA		maker	gene	1148898	1153402	600437	NP_191971.1	Amino_acid_dehydrogenase_family_protein	81.69	213	30	1	16	228	101	304	2.71e-121	351
Patl_chr9	1148944	A	C	PASS	HIGH	stop_gained	p.Leu261*	Patl31521	Patl31521-RA		maker	gene	1148898	1153402	599993	NP_191971.1	Amino_acid_dehydrogenase_family_protein	81.69	213	30	1	16	228	101	304	2.71e-121	351
Patl_chr9	1172390	AG	A	PASS	HIGH	splice_acceptor_variant&intron_variant	.	Patl31525	Patl31525-RA		maker	gene	1171512	1172823	623439	NP_181385.1	MATE_efflux_family_protein	63.288	444	119	2	1	400	32	475	0	583
Patl_chr9	1275029	CT	C	PASS	HIGH	frameshift_variant	p.Leu122fs	Patl31540	Patl31540-RA		maker	gene	1274487	1275453	726078	NP_974126.1	carboxypeptidase_D	29.412	102	51	5	88	179	194	284	3.7	28.5
Patl_chr9	1276371	TG	T	PASS	HIGH	frameshift_variant	p.Val23fs	Patl31541	Patl31541-RA		maker	gene	1276307	1283415	727420	NP_850110.1	Argonaute_family_protein	63.68	826	255	8	88	905	209	997	0	1056
Patl_chr9	1276597	CT	C	PASS	HIGH	frameshift_variant	p.Cys98fs	Patl31541	Patl31541-RA		maker	gene	1276307	1283415	727646	NP_850110.1	Argonaute_family_protein	63.68	826	255	8	88	905	209	997	0	1056
Patl_chr9	1277272	G	A	PASS	HIGH	splice_donor_variant&intron_variant	.	Patl31541	Patl31541-RA		maker	gene	1276307	1283415	728321	NP_850110.1	Argonaute_family_protein	63.68	826	255	8	88	905	209	997	0	1056
Patl_chr9	1311452	TACCT	T	PASS	HIGH	frameshift_variant	p.Leu60fs	Patl31544	Patl31544-RA		maker	gene	1311274	1312795	762501	NP_001318857.1	Pectin_lyaselike_superfamily_protein	51.064	376	161	6	9	382	7	361	4.88e-128	373
Patl_chr9	1311457	CA	C	PASS	HIGH	frameshift_variant	p.Gln62fs	Patl31544	Patl31544-RA		maker	gene	1311274	1312795	762506	NP_001318857.1	Pectin_lyaselike_superfamily_protein	51.064	376	161	6	9	382	7	361	4.88e-128	373
Patl_chr9	1333181	TC	T	PASS	HIGH	frameshift_variant	p.Leu374fs	Patl31546	Patl31546-RA		maker	gene	1329665	1333195	784230	NP_974270.1	Protein_kinase_superfamily_protein	56.041	389	122	6	24	367	1	385	1.41e-138	401
Patl_chr9	1333184	CT	C	PASS	HIGH	frameshift_variant	p.Leu374fs	Patl31546	Patl31546-RA		maker	gene	1329665	1333195	784233	NP_974270.1	Protein_kinase_superfamily_protein	56.041	389	122	6	24	367	1	385	1.41e-138	401
Patl_chr9	1346030	C	T	PASS	HIGH	stop_gained	p.Gln273*	Patl31548	Patl31548-RA		maker	gene	1342949	1348552	797079	NP_974270.1	Protein_kinase_superfamily_protein	50.732	410	130	9	27	389	1	385	2.38e-116	356
Patl_chr9	1346030	C	T	PASS	HIGH	stop_gained	p.Gln273*	Patl31548	Patl31548-RA		maker	gene	1342949	1348552	797079	NP_974270.1	Protein_kinase_superfamily_protein	67.913	321	98	3	399	717	40	357	5.52e-149	440
Patl_chr9	1385506	TA	T	PASS	HIGH	frameshift_variant	p.Thr30fs	Patl31554	Patl31554-RA		maker	gene	1385420	1388948	836555	NP_565892.1	Transmembrane_proteins_14C	47.853	326	120	7	1	279	2	324	4.03e-88	266
Patl_chr9	1393582	AG	A	PASS	HIGH	frameshift_variant	p.Pro146fs	Patl31555	Patl31555-RA		maker	gene	1389105	1395154	844631	NP_190853.1	vacuolar_sorting_receptor_homolog_1	66.026	624	137	6	4	554	2	623	0	816
Patl_chr9	1448161	CT	C	PASS	HIGH	frameshift_variant	p.Gly188fs	Patl31564	Patl31564-RA		maker	gene	1446587	1449387	899210	NP_181391.4	hypothetical_protein_AT2G38570	51.22	287	110	8	15	275	4	286	7.71e-79	244
Patl_chr9	1455887	CT	C	PASS	HIGH	frameshift_variant	p.Leu50fs	Patl31566	Patl31566-RA		maker	gene	1455741	1458977	906936	NP_195812.1	Protein_kinase_superfamily_protein	76.923	429	94	3	29	453	68	495	0	654
Patl_chr9	1460052	TC	T	PASS	HIGH	frameshift_variant	p.Glu136fs	Patl31567	Patl31567-RA		maker	gene	1459772	1461103	911101	NP_196359.1	Pectin_lyaselike_superfamily_protein	33.333	57	36	1	14	68	298	354	1.8	30
Patl_chr9	1459857	GA	G	PASS	HIGH	frameshift_variant	p.Ser179fs	Patl31567	Patl31567-RA		maker	gene	1459772	1461103	910906	NP_196359.1	Pectin_lyaselike_superfamily_protein	33.333	57	36	1	14	68	298	354	1.8	30
Patl_chr9	1460117	CT	C	PASS	HIGH	splice_acceptor_variant&intron_variant	.	Patl31567	Patl31567-RA		maker	gene	1459772	1461103	911166	NP_196359.1	Pectin_lyaselike_superfamily_protein	33.333	57	36	1	14	68	298	354	1.8	30
Patl_chr9	1494690	AC	A	PASS	HIGH	frameshift_variant	p.His364fs	Patl31575	Patl31575-RA		maker	gene	1490726	1494701	945739	NP_001325307.1	Mitochondrial_ATP_synthase_D_chainrelated_protein	37.822	349	173	7	24	347	26	355	1.08e-54	186
Patl_chr9	1517716	AG	A	PASS	HIGH	frameshift_variant	p.Ser6fs	Patl31579	Patl31579-RA		maker	gene	1517074	1518534	968765	NP_181394.1	HAD_superfamily,_subfamily_IIIB_acid_phosphatase	69.54	174	53	0	6	179	78	251	4.58e-92	268
Patl_chr9	1519278	C	G	PASS	HIGH	stop_gained	p.Tyr113*	Patl31580	Patl31580-RA		maker	gene	1518778	1519513	970327	NP_187468.1	vacuolar_H+ATPase_subunit_E_isoform_2	60.248	161	50	4	1	155	1	153	5.13e-53	168
Patl_chr9	1519146	CT	C	PASS	HIGH	frameshift_variant	p.Leu70fs	Patl31580	Patl31580-RA		maker	gene	1518778	1519513	970195	NP_187468.1	vacuolar_H+ATPase_subunit_E_isoform_2	60.248	161	50	4	1	155	1	153	5.13e-53	168
Patl_chr9	1524412	G	GC	PASS	HIGH	frameshift_variant	p.Pro103fs	Patl31581	Patl31581-RA		maker	gene	1522662	1525752	975461	NP_187469.4	Phototropicresponsive_NPH3_family_protein	61.172	546	177	11	53	571	21	558	0	619
Patl_chr9	1524408	CCG	C	PASS	HIGH	frameshift_variant	p.Arg104fs	Patl31581	Patl31581-RA		maker	gene	1522662	1525752	975457	NP_187469.4	Phototropicresponsive_NPH3_family_protein	61.172	546	177	11	53	571	21	558	0	619
Patl_chr9	1545315	GT	G	PASS	HIGH	frameshift_variant	p.Phe100fs	Patl31585	Patl31585-RA		maker	gene	1544783	1550172	996364	NP_001332713.1	Leucinerich_repeat_protein_kinase_family_protein	56.805	169	69	2	458	622	548	716	8.63e-51	192
Patl_chr9	1545315	GT	G	PASS	HIGH	frameshift_variant	p.Phe100fs	Patl31585	Patl31585-RA		maker	gene	1544783	1550172	996364	NP_001332713.1	Leucinerich_repeat_protein_kinase_family_protein	48.76	121	54	4	631	748	844	959	4.5e-23	105
Patl_chr9	1545315	GT	G	PASS	HIGH	frameshift_variant	p.Phe100fs	Patl31585	Patl31585-RA		maker	gene	1544783	1550172	996364	NP_001332713.1	Leucinerich_repeat_protein_kinase_family_protein	55.73	445	188	4	8	450	7	444	2.37e-158	484
Patl_chr9	1547757	GC	G	PASS	HIGH	frameshift_variant	p.Ala439fs	Patl31585	Patl31585-RA		maker	gene	1544783	1550172	998806	NP_001332713.1	Leucinerich_repeat_protein_kinase_family_protein	56.805	169	69	2	458	622	548	716	8.63e-51	192
Patl_chr9	1547757	GC	G	PASS	HIGH	frameshift_variant	p.Ala439fs	Patl31585	Patl31585-RA		maker	gene	1544783	1550172	998806	NP_001332713.1	Leucinerich_repeat_protein_kinase_family_protein	48.76	121	54	4	631	748	844	959	4.5e-23	105
Patl_chr9	1547757	GC	G	PASS	HIGH	frameshift_variant	p.Ala439fs	Patl31585	Patl31585-RA		maker	gene	1544783	1550172	998806	NP_001332713.1	Leucinerich_repeat_protein_kinase_family_protein	55.73	445	188	4	8	450	7	444	2.37e-158	484
Patl_chr9	1547780	C	CT	PASS	HIGH	frameshift_variant	p.Leu447fs	Patl31585	Patl31585-RA		maker	gene	1544783	1550172	998829	NP_001332713.1	Leucinerich_repeat_protein_kinase_family_protein	56.805	169	69	2	458	622	548	716	8.63e-51	192
Patl_chr9	1547780	C	CT	PASS	HIGH	frameshift_variant	p.Leu447fs	Patl31585	Patl31585-RA		maker	gene	1544783	1550172	998829	NP_001332713.1	Leucinerich_repeat_protein_kinase_family_protein	48.76	121	54	4	631	748	844	959	4.5e-23	105
Patl_chr9	1547780	C	CT	PASS	HIGH	frameshift_variant	p.Leu447fs	Patl31585	Patl31585-RA		maker	gene	1544783	1550172	998829	NP_001332713.1	Leucinerich_repeat_protein_kinase_family_protein	55.73	445	188	4	8	450	7	444	2.37e-158	484
Patl_chr9	1547778	G	GC	PASS	HIGH	frameshift_variant	p.Leu447fs	Patl31585	Patl31585-RA		maker	gene	1544783	1550172	998827	NP_001332713.1	Leucinerich_repeat_protein_kinase_family_protein	56.805	169	69	2	458	622	548	716	8.63e-51	192
Patl_chr9	1547778	G	GC	PASS	HIGH	frameshift_variant	p.Leu447fs	Patl31585	Patl31585-RA		maker	gene	1544783	1550172	998827	NP_001332713.1	Leucinerich_repeat_protein_kinase_family_protein	48.76	121	54	4	631	748	844	959	4.5e-23	105
Patl_chr9	1547778	G	GC	PASS	HIGH	frameshift_variant	p.Leu447fs	Patl31585	Patl31585-RA		maker	gene	1544783	1550172	998827	NP_001332713.1	Leucinerich_repeat_protein_kinase_family_protein	55.73	445	188	4	8	450	7	444	2.37e-158	484
Patl_chr9	1547758	CT	C	PASS	HIGH	frameshift_variant	p.Phe440fs	Patl31585	Patl31585-RA		maker	gene	1544783	1550172	998807	NP_001332713.1	Leucinerich_repeat_protein_kinase_family_protein	56.805	169	69	2	458	622	548	716	8.63e-51	192
Patl_chr9	1547758	CT	C	PASS	HIGH	frameshift_variant	p.Phe440fs	Patl31585	Patl31585-RA		maker	gene	1544783	1550172	998807	NP_001332713.1	Leucinerich_repeat_protein_kinase_family_protein	48.76	121	54	4	631	748	844	959	4.5e-23	105
Patl_chr9	1547758	CT	C	PASS	HIGH	frameshift_variant	p.Phe440fs	Patl31585	Patl31585-RA		maker	gene	1544783	1550172	998807	NP_001332713.1	Leucinerich_repeat_protein_kinase_family_protein	55.73	445	188	4	8	450	7	444	2.37e-158	484
