# Supplementary material for: Genome assembly and association tests identify interacting loci associated with vigor, precocity, and sex in interspecific pistachio rootstocks
Source: G3 (Bethesda). 2022 Dec 1;13(2):jkac317. doi: 10.1093/g3journal/jkac317 (PMC9911073; doi:10.1093/g3journal/jkac317)
Supplement: jkac317_Supplementary_Data [file jkac317_supplementary_data.zip › Table_S12_G3-2022-403626.xlsx]

## Sheet: S12
P. integerrima reference
Pint_chr3: 6276765	obs	obs	sum	exp	exp	chi squared p	significant at p<0.05
	homref	het	sum	homref	het	p
Chowchilla	91	73	164	82	82	0.31955	NO
Coalinga_A	149	139	288	144	144	0.676876	NO
Corcoran	159	132	291	145.5	145.5	0.262956	NO
EXPERIMENTAL	445	509	954	477	477	0.142647	NO
Huron	112	80	192	96	96	0.101277	NO
Madera	107	69	176	88	88	0.041619	*
Merced	142	145	287	143.5	143.5	0.900436	NO
Pint_chr9: 245436	obs	obs	sum	exp	exp	chi squared p
	homref	het	sum	homref	het	chi squared p
Chowchilla	83	81	164	82	82	0.912066	NO
Coalinga_A	140	148	288	144	144	0.738858	NO
Corcoran	161	130	291	145.5	145.5	0.198542	NO
EXPERIMENTAL	472	482	954	477	477	0.818918	NO
Huron	130	62	192	96	96	0.000422	***
Madera	105	71	176	88	88	0.06865	NO
Merced	168	119	287	143.5	143.5	0.03993	*
