# Supplementary material for: Genome assembly and association tests identify interacting loci associated with vigor, precocity, and sex in interspecific pistachio rootstocks
Source: G3 (Bethesda). 2022 Dec 1;13(2):jkac317. doi: 10.1093/g3journal/jkac317 (PMC9911073; doi:10.1093/g3journal/jkac317)
Supplement: jkac317_Supplementary_Data [file jkac317_supplementary_data.zip › Table_S2_G3-2022-403626.xlsx]

## Sheet: S2_GenomeSizeAndHeterozygosity
Species	Estimation Method	Heterozygosity (%)	Haploid length (Mb)	Repeat length (Mb)	Unique length (Mb)	Fit	Error rate
P. integerrima	Genomescope V1 (KMER)	0.00639135	346332377	112860168	233472209	0.990557	0.00413584
P. integerrima	FACs (Flow Cytometry)	-	507	-	-	-	-
P. alantica	Genomescope V1 (KMER)	0.0129317	370645661	134408277	236237383	0.988332	0.00479503
P. alantica	FACs (Flow Cytometry)	-	560	-	-	-	-
