# Supplementary material for: Genome assembly and association tests identify interacting loci associated with vigor, precocity, and sex in interspecific pistachio rootstocks
Source: G3 (Bethesda). 2022 Dec 1;13(2):jkac317. doi: 10.1093/g3journal/jkac317 (PMC9911073; doi:10.1093/g3journal/jkac317)
Supplement: jkac317_Supplementary_Data [file jkac317_supplementary_data.zip › Table_S3_G3-2022-403626.xlsx]

## Sheet: S3.1_AssemblyStats
Species	Type	Step	Assembly	Scaffolds (n)	Contigs (n)	ScaffoldSeq (Mb)	ContigSeq (Mb)	Gap (%)	ScaffoldN50 (n)	ScaffoldL50 (Mb)	ContigN50 (n)	ContigL50 (Mb)	MaxScaffoldLength (Mb)	MaxContigLength (Mb)	Genome Size Estimate (FACs)	Proportion genome covered by contigs
P. integerrima	Genome	1	10XHaploid	32291	46072	459.728	424.125	7.744	247	0.403159	3155	0.035761	5.439	0.346731	507	0.836538
P. integerrima	Genome	2	DovetailHiRise	25323	46075	460.427	424.125	7.885	8	24.431	3155	0.035761	48.899	0.346731	507	0.836538
P. integerrima	Genome	3	Shasta_MP_Pilon	1255	1334	476.489	474.699	0.376	54	2.093	66	1.857	11.705	11.705	507	0.93629
P. integerrima	Genome	4	Ragoo	33	1382	476.771	474.765	0.029	7	28.22	66	1.857	62.06	11.705	507	0.93642
P. integerrima	Genome	5	Pint_V1	33	1382	474.765	474.629	0.029	7	28.22	66	1.857	62.06	11.705	507	0.936152
P. atlantica	Genome	1	10XHaploid	52644	68539	510.244	468.009	8.277	476	0.19965	4560	0.025262	3.795	0.415293	560	0.83573
P. atlantica	Genome	2	DovetailHiRise	35742	68539	511.934	468.009	8.58	9	26.307	4560	0.025262	36.812	0.415293	560	0.83573
P. atlantica	Genome	3	Shasta_MP_Pilon	2694	2700	510.581	505.599	0.976	166	0.696079	163	0.705525	7.143	7.143	560	0.902855
P. atlantica	Genome	4	Ragoo	91	2618	509.533	505.031	0.883	8	30.867	162	0.716427	46.724	7.143	560	0.901841
P. atlantica	Genome	5	Patl_V1	113	2615	505.283	505.031	0.05	8	29.994	162	0.716427	46.322	7.143	560	0.901841
P. integerrima	Transcriptome	NA	Pint_RF_V1	NA	309845	NA	303.381	NA	NA	NA	44465	0.002	NA	0.025	-	-
P. atlantica	Transcriptome	NA	Patl_RF_V1	NA	211300	NA	236.176	NA	NA	NA	35640	0.002	NA	0.025	-	-

## Sheet: S3.2_BUSCOs
Category	PintV1_TotalGenomic	PintV1_ChromosomalScaffolds	PintV1_UnanchoredScaffolds	PintV1_Transcriptome	PatlV1_TotalGenomic	PatlV1_ChromosomalScaffolds	PatlV1_UnanchoredScaffolds	PatlV1_Transcriptome
Complete BUSCOs (C)	1343	1343	0	1315	1329	1328	1	1316
Complete and single-copy BUSCOs (S)	1313	1313	0	462	1289	1287	1	499
Complete and duplicated BUSCOs (D)	30	30	0	853	40	41	0	817
Fragmented BUSCOs (F)	13	13	0	47	24	26	3	45
Missing BUSCOs (M)	19	19	1375	13	22	21	1371	14
Complete BUSCOs (C)	0.976727	0.976727	0	0.956364	0.966545	0.965818	0.000727273	0.957091
Complete and single-copy BUSCOs (S)	0.954909	0.954909	0	0.336	0.937455	0.936	0.000727273	0.362909
Complete and duplicated BUSCOs (D)	0.0218182	0.0218182	0	0.620364	0.0290909	0.0298182	0	0.594182
Fragmented BUSCOs (F)	0.00945455	0.00945455	0	0.0341818	0.0174545	0.0189091	0.00218182	0.0327273
Missing BUSCOs (M)	0.0138182	0.0138182	1	0.00945455	0.016	0.0152727	0.997091	0.0101818
