# Supplementary material for: Genome assembly and association tests identify interacting loci associated with vigor, precocity, and sex in interspecific pistachio rootstocks
Source: G3 (Bethesda). 2022 Dec 1;13(2):jkac317. doi: 10.1093/g3journal/jkac317 (PMC9911073; doi:10.1093/g3journal/jkac317)
Supplement: jkac317_Supplementary_Data [file jkac317_supplementary_data.zip › Table_S4_G3-2022-403626.xlsx]

## Sheet: S4.1_MareyMap_Pint
Assembly_Scaffold	PosAssembly_bp	PosLinkage_cM	LinkageGroup
Pint_chr13	30192307	0	13
Pint_chr13	30382510	2.041	13
Pint_chr13	30187958	2.041	13
Pint_chr13	30165059	3.051	13
Pint_chr13	30182209	3.051	13
Pint_chr13	30377989	3.051	13
Pint_chr13	30445714	3.051	13
Pint_chr13	30192969	3.051	13
Pint_chr13	30194877	3.051	13
Pint_chr13	30391369	3.051	13
Pint_chr13	30477381	4.061	13
Pint_chr13	30350253	5.072	13
Pint_chr13	29492678	6.082	13
Pint_chr13	29481015	6.082	13
Pint_chr13	30153414	6.082	13
Pint_chr13	29050770	6.082	13
Pint_chr13	29515948	6.082	13
Pint_chr13	29489349	6.082	13
Pint_chr13	29072324	6.082	13
Pint_chr13	28853832	6.082	13
Pint_chr13	29068044	6.082	13
Pint_chr13	29491958	6.082	13
Pint_chr13	29040580	6.082	13
Pint_chr13	29050190	6.082	13
Pint_chr13	29022764	6.082	13
Pint_chr13	29070977	6.082	13
Pint_chr13	29487196	6.082	13
Pint_chr13	29026190	6.082	13
Pint_chr13	29036936	6.082	13
Pint_chr13	28852486	6.082	13
Pint_chr13	29020531	6.082	13
Pint_chr13	28854730	6.082	13
Pint_chr13	29028163	6.082	13
Pint_chr13	29028285	6.082	13
Pint_chr13	29040417	6.082	13
Pint_chr13	29481031	6.082	13
Pint_chr13	29076901	7.092	13
Pint_chr13	29169703	7.092	13
Pint_chr13	29219054	7.092	13
Pint_chr13	29208601	7.092	13
Pint_chr13	29009769	7.092	13
Pint_chr13	29235692	7.092	13
Pint_chr13	29014895	7.092	13
Pint_chr13	29005393	7.092	13
Pint_chr13	29178733	7.092	13
Pint_chr13	28135964	7.092	13
Pint_chr13	29012185	7.092	13
Pint_chr13	29081796	7.092	13
Pint_chr13	29117754	7.092	13
Pint_chr13	29182641	7.092	13
Pint_chr13	29006134	8.102	13
Pint_chr13	29489691	8.102	13
Pint_chr13	29006153	8.102	13
Pint_chr13	26907060	11.196	13
Pint_chr13	26683999	12.206	13
Pint_chr13	24266115	14.247	13
Pint_chr13	24349668	14.247	13
Pint_chr8	24682148	15.257	13
Pint_chr13	24410725	15.257	13
Pint_chr13	24351395	15.257	13
Pint_chr13	24357576	15.257	13
Pint_chr13	24715714	15.257	13
Pint_chr13	24358402	15.257	13
Pint_chr13	24351355	15.257	13
Pint_chr13	24416057	15.257	13
Pint_chr13	24368997	15.257	13
Pint_chr13	24357756	15.257	13
Pint_chr13	24410715	15.257	13
Pint_chr13	24350011	15.257	13
Pint_chr13	24261258	15.257	13
Pint_chr13	24340225	15.257	13
Pint_chr13	24414830	15.257	13
Pint_chr13	24256977	16.267	13
Pint_chr13	24350985	16.267	13
Pint_chr13	24305720	16.267	13
Pint_chr13	24036188	16.267	13
Pint_chr13	24297490	16.267	13
Pint_chr13	24252865	16.267	13
Pint_chr13	24265809	16.267	13
Pint_chr13	24260458	16.267	13
Pint_chr13	24034152	16.267	13
Pint_chr13	24034277	16.267	13
Pint_chr13	24292058	16.267	13
Pint_chr13	24268195	16.267	13
Pint_chr13	24291445	16.267	13
Pint_chr13	24035222	16.267	13
Pint_chr13	24035377	16.267	13
Pint_chr13	24032390	16.267	13
Pint_chr13	24034974	16.267	13
Pint_chr13	24263008	16.267	13
Pint_chr13	24256648	17.277	13
Pint_chr13	24263847	17.277	13
Pint_chr13	24260644	17.277	13
Pint_chr13	23925018	18.287	13
Pint_chr13	25331352	19.298	13
Pint_chr13	24305598	19.298	13
Pint_chr13	24861998	19.298	13
Pint_chr13	23944953	20.308	13
Pint_chr13	23926756	20.308	13
Pint_chr13	23919402	20.308	13
Pint_chr13	23927573	20.308	13
Pint_chr13	23927287	20.308	13
Pint_chr13	23915246	20.308	13
Pint_chr13	23922024	20.308	13
Pint_chr13	23925541	20.308	13
Pint_chr13	25337944	20.308	13
Pint_chr13	24919090	20.308	13
Pint_chr13	24878537	20.308	13
Pint_chr13	23927596	20.308	13
Pint_chr13	22908122	20.308	13
Pint_chr13	25337285	21.318	13
Pint_chr13	24920558	21.318	13
Pint_chr13	25324454	21.318	13
Pint_chr13	25324829	21.318	13
Pint_chr13	24922824	21.318	13
Pint_chr13	25337085	21.318	13
Pint_chr13	24861951	21.318	13
Pint_chr13	24919355	21.318	13
Pint_chr13	25324559	21.318	13
Pint_chr13	25324542	21.318	13
Pint_chr13	25330822	21.318	13
Pint_chr13	24923113	21.318	13
Pint_chr13	25331521	21.318	13
Pint_chr13	25327260	21.318	13
Pint_chr13	25323312	21.318	13
Pint_chr13	25323706	21.318	13
Pint_chr13	24916095	21.318	13
Pint_chr13	24915963	21.318	13
Pint_chr13	25323324	21.318	13
Pint_chr13	24919943	21.318	13
Pint_chr13	25323358	21.318	13
Pint_chr13	23116783	21.318	13
Pint_chr13	24912521	21.318	13
Pint_chr13	24922357	21.318	13
Pint_chr13	24861176	21.318	13
Pint_chr13	24932297	21.318	13
Pint_chr13	24861587	21.318	13
Pint_chr13	25324615	21.318	13
Pint_chr13	25324372	21.318	13
Pint_chr13	25324591	21.318	13
Pint_chr13	24921161	21.318	13
Pint_chr13	25327409	21.318	13
Pint_chr13	25343811	21.318	13
Pint_chr13	25323684	21.318	13
Pint_chr13	24917518	21.318	13
Pint_chr13	25323306	21.318	13
Pint_chr13	24913151	21.318	13
Pint_chr13	24861816	21.318	13
Pint_chr13	24923132	21.318	13
Pint_chr13	24862228	21.318	13
Pint_chr13	25353570	21.318	13
Pint_chr13	25324385	21.318	13
Pint_chr13	25353396	21.318	13
Pint_chr13	25324621	21.318	13
Pint_chr13	24913629	21.318	13
Pint_chr13	24862372	21.318	13
Pint_chr13	24917754	21.318	13
Pint_chr13	21840904	22.328	13
Pint_chr13	25323385	22.328	13
Pint_chr13	25323376	22.328	13
Pint_chr13	24931956	22.328	13
Pint_chr13	25324439	22.328	13
Pint_chr13	22757967	22.328	13
Pint_chr13	25324180	22.328	13
Pint_chr13	25323822	22.328	13
Pint_chr13	25334477	22.328	13
Pint_chr13	24909879	22.328	13
Pint_chr13	22759399	23.338	13
Pint_chr13	22605561	23.338	13
Pint_chr13	22720557	23.338	13
Pint_chr13	22756691	23.338	13
Pint_chr13	22720351	23.338	13
Pint_chr13	22752271	23.338	13
Pint_chr13	22777734	23.338	13
Pint_chr13	22783285	23.338	13
Pint_chr13	21838570	24.348	13
Pint_chr13	21731646	24.348	13
Pint_chr13	22518462	24.348	13
Pint_chr13	22748466	24.348	13
Pint_chr13	21703994	24.348	13
Pint_chr13	22605425	24.348	13
Pint_chr13	21678347	24.348	13
Pint_chr13	21464941	24.348	13
Pint_chr13	21466912	24.348	13
Pint_chr13	21917229	24.348	13
Pint_chr13	21731559	25.358	13
Pint_chr13	22752820	25.358	13
Pint_chr13	21840628	25.358	13
Pint_chr13	21421883	26.369	13
Pint_chr13	21414873	26.369	13
Pint_chr13	21421827	27.379	13
Pint_chr13	24931140	27.379	13
Pint_chr13	21347967	27.379	13
Pint_chr13	21329109	28.389	13
Pint_chr13	21316211	28.389	13
Pint_chr13	21316389	28.389	13
Pint_chr13	21346848	28.389	13
Pint_chr13	21346624	28.389	13
Pint_chr13	21160367	28.389	13
Pint_chr13	21405866	28.389	13
Pint_chr13	20913318	28.389	13
Pint_chr13	21315561	28.389	13
Pint_chr13	21346534	28.389	13
Pint_chr13	21344926	28.389	13
Pint_chr13	21346560	28.389	13
Pint_chr13	21317421	28.389	13
Pint_chr13	21111903	28.389	13
Pint_chr13	21347500	28.389	13
Pint_chr13	24932222	28.389	13
Pint_chr13	21345220	28.389	13
Pint_chr13	20881517	29.399	13
Pint_chr13	21346385	29.399	13
Pint_chr13	21107512	29.399	13
Pint_chr13	24931903	29.399	13
Pint_chr13	21110218	29.399	13
Pint_chr13	20882233	30.409	13
Pint_chr13	20882344	30.409	13
Pint_chr13	20726792	31.419	13
Pint_chr13	20822867	31.419	13
Pint_chr13	20419523	31.419	13
Pint_chr13	20463743	31.419	13
Pint_chr13	20826339	31.419	13
Pint_chr13	20459436	31.419	13
Pint_chr13	20399965	32.429	13
Pint_chr13	20882372	32.429	13
Pint_chr13	20402096	32.429	13
Pint_chr13	19619546	33.439	13
Pint_chr13	18844199	33.439	13
Pint_chr13	19609079	33.439	13
Pint_chr13	16386333	33.439	13
Pint_chr13	19145488	33.439	13
Pint_chr13	19406104	33.439	13
Pint_chr13	18890781	33.439	13
Pint_chr13	19737023	34.45	13
Pint_chr13	18884985	34.45	13
Pint_chr13	19402386	34.45	13
Pint_chr13	18842164	34.45	13
Pint_chr13	19406443	34.45	13
Pint_chr13	18893078	34.45	13
Pint_chr13	19178700	34.45	13
Pint_chr13	20000813	34.45	13
Pint_chr13	18839125	34.45	13
Pint_chr13	18945581	35.46	13
Pint_chr13	19405684	35.46	13
Pint_chr13	18913293	35.46	13
Pint_chr13	20071340	35.46	13
Pint_chr13	20079695	35.46	13
Pint_chr13	20057209	35.46	13
Pint_chr13	20001768	35.46	13
Pint_chr13	19576783	35.46	13
Pint_chr13	19178714	35.46	13
Pint_chr13	20000167	35.46	13
Pint_chr13	20059260	35.46	13
Pint_chr13	19404173	35.46	13
Pint_chr13	20061319	35.46	13
Pint_chr13	19603016	35.46	13
Pint_chr13	18893221	35.46	13
Pint_chr13	19408911	35.46	13
Pint_chr13	18945829	35.46	13
Pint_chr13	19406919	35.46	13
Pint_chr13	20063694	35.46	13
Pint_chr13	20021422	35.46	13
Pint_chr13	20057073	35.46	13
Pint_chr13	20062021	35.46	13
Pint_chr13	19404695	35.46	13
Pint_chr13	18883425	35.46	13
Pint_chr13	19407000	35.46	13
Pint_chr13	20060649	35.46	13
Pint_chr13	18948784	35.46	13
Pint_chr13	19407506	35.46	13
Pint_chr13	19396039	35.46	13
Pint_chr13	18832738	35.46	13
Pint_chr13	19176058	35.46	13
Pint_chr13	19405700	35.46	13
Pint_chr13	20059386	35.46	13
Pint_chr13	19405882	35.46	13
Pint_chr13	19178915	35.46	13
Pint_chr13	19177246	35.46	13
Pint_chr13	20001091	35.46	13
Pint_chr13	18951380	35.46	13
Pint_chr13	19410649	35.46	13
Pint_chr13	18892784	35.46	13
Pint_chr13	19405501	35.46	13
Pint_chr13	19408961	35.46	13
Pint_chr13	19561332	35.46	13
Pint_chr13	19177342	35.46	13
Pint_chr13	19411063	35.46	13
Pint_chr13	20057081	35.46	13
Pint_chr13	19404249	35.46	13
Pint_chr13	19407786	35.46	13
Pint_chr13	16529798	35.46	13
Pint_chr13	19405241	35.46	13
Pint_chr13	19410640	35.46	13
Pint_chr13	18904310	35.46	13
Pint_chr13	18891180	35.46	13
Pint_chr13	18831398	36.47	13
Pint_chr13	17076691	36.47	13
Pint_chr13	18283916	36.47	13
Pint_chr13	18933433	36.47	13
Pint_chr13	18359416	36.47	13
Pint_chr13	19396016	36.47	13
Pint_chr13	18839101	36.47	13
Pint_chr13	18834950	36.47	13
Pint_chr13	18840784	36.47	13
Pint_chr13	18840571	36.47	13
Pint_chr13	12642093	36.47	13
Pint_chr13	18834913	36.47	13
Pint_chr13	20055258	36.47	13
Pint_chr13	19605708	37.48	13
Pint_chr13	18305406	37.48	13
Pint_chr13	17555777	37.48	13
Pint_chr13	20068305	37.48	13
Pint_chr13	17527139	37.48	13
Pint_chr13	17529699	37.48	13
Pint_chr13	11616821	37.48	13
Pint_chr13	18277224	37.48	13
Pint_chr13	16678927	37.48	13
Pint_chr13	18294284	37.48	13
Pint_chr13	18425273	37.48	13
Pint_chr13	16291808	38.49	13
Pint_chr13	11607363	38.49	13
Pint_chr13	17367850	38.49	13
Pint_chr13	17070487	38.49	13
Pint_chr13	17070208	38.49	13
Pint_chr13	16372325	38.49	13
Pint_chr13	14205652	38.49	13
Pint_chr13	16389469	39.5	13
Pint_chr13	16276507	39.5	13
Pint_chr13	16379445	39.5	13
Pint_chr13	13217784	39.5	13
Pint_chr13	17047494	39.5	13
Pint_chr13	17073792	39.5	13
Pint_chr13	16386980	39.5	13
Pint_chr13	16453076	39.5	13
Pint_chr13	17071043	39.5	13
Pint_chr13	17052708	39.5	13
Pint_chr13	16374116	39.5	13
Pint_chr13	16322651	39.5	13
Pint_chr13	16452967	39.5	13
Pint_chr13	16689555	39.5	13
Pint_chr13	17309134	39.5	13
Pint_chr13	16401705	39.5	13
Pint_chr13	16401864	39.5	13
Pint_chr13	16624047	39.5	13
Pint_chr13	17137525	39.5	13
Pint_chr13	17086644	39.5	13
Pint_chr13	17032776	39.5	13
Pint_chr13	11215984	39.5	13
Pint_chr13	17040440	39.5	13
Pint_chr13	17034213	39.5	13
Pint_chr13	17035792	39.5	13
Pint_chr13	17122992	39.5	13
Pint_chr13	17091051	39.5	13
Pint_chr13	17044373	39.5	13
Pint_chr13	17080298	39.5	13
Pint_chr13	17045170	39.5	13
Pint_chr13	17035833	39.5	13
Pint_chr13	17040374	39.5	13
Pint_chr13	17041922	39.5	13
Pint_chr13	17211225	39.5	13
Pint_chr13	13737992	39.5	13
Pint_chr13	16539569	39.5	13
Pint_chr13	13726010	39.5	13
Pint_chr13	16324656	39.5	13
Pint_chr13	16527538	39.5	13
Pint_chr13	13232110	39.5	13
Pint_chr13	17093830	39.5	13
Pint_chr13	17039573	39.5	13
Pint_chr13	16622655	39.5	13
Pint_chr13	17037576	39.5	13
Pint_chr13	17047473	39.5	13
Pint_chr13	16284562	39.5	13
Pint_chr13	17165023	39.5	13
Pint_chr13	17036466	39.5	13
Pint_chr13	17035021	39.5	13
Pint_chr13	17044464	39.5	13
Pint_chr13	17039597	39.5	13
Pint_chr13	16726647	39.5	13
Pint_chr13	16452537	39.5	13
Pint_chr13	16405125	39.5	13
Pint_chr13	17079504	39.5	13
Pint_chr13	17045211	39.5	13
Pint_chr13	13211306	39.5	13
Pint_chr13	13232126	39.5	13
Pint_chr13	17032502	39.5	13
Pint_chr13	17301511	39.5	13
Pint_chr13	17037273	39.5	13
Pint_chr13	16388570	39.5	13
Pint_chr13	17038078	39.5	13
Pint_chr13	13361434	39.5	13
Pint_chr13	17036066	39.5	13
Pint_chr13	16305467	39.5	13
Pint_chr13	11619245	39.5	13
Pint_chr13	16454002	39.5	13
Pint_chr13	16397844	39.5	13
Pint_chr13	16209906	40.51	13
Pint_chr13	14176566	40.51	13
Pint_chr13	12293194	40.51	13
Pint_chr13	14159224	40.51	13
Pint_chr13	14179701	40.51	13
Pint_chr13	14176530	40.51	13
Pint_chr13	13292626	40.51	13
Pint_chr13	11601002	40.51	13
Pint_chr13	16222047	40.51	13
Pint_chr13	16459608	40.51	13
Pint_chr13	11181062	40.51	13
Pint_chr13	11193236	40.51	13
Pint_chr13	14141761	40.51	13
Pint_chr13	14204026	40.51	13
Pint_chr13	11165752	40.51	13
Pint_chr13	11240782	40.51	13
Pint_chr13	12227482	40.51	13
Pint_chr13	11966894	40.51	13
Pint_chr13	14151261	40.51	13
Pint_chr13	14175809	40.51	13
Pint_chr13	14632280	40.51	13
Pint_chr13	14638006	40.51	13
Pint_chr13	11622519	40.51	13
Pint_chr13	13193517	40.51	13
Pint_chr13	14141786	40.51	13
Pint_chr13	13249776	40.51	13
Pint_chr13	12657662	40.51	13
Pint_chr13	14132033	40.51	13
Pint_chr13	11219293	40.51	13
Pint_chr13	14224854	40.51	13
Pint_chr13	12641990	40.51	13
Pint_chr13	13212387	40.51	13
Pint_chr13	13372358	40.51	13
Pint_chr13	13286268	41.521	13
Pint_chr13	11174379	41.521	13
Pint_chr13	14229775	41.521	13
Pint_chr13	11216417	41.521	13
Pint_chr13	11190534	41.521	13
Pint_chr13	11971090	41.521	13
Pint_chr13	14857108	41.521	13
Pint_chr13	11584274	41.521	13
Pint_chr13	14223232	41.521	13
Pint_chr13	11997947	41.521	13
Pint_chr13	14678544	41.521	13
Pint_chr13	13371618	41.521	13
Pint_chr13	11184356	41.521	13
Pint_chr13	13211223	41.521	13
Pint_chr13	12220790	41.521	13
Pint_chr13	13323991	41.521	13
Pint_chr13	14478527	41.521	13
Pint_chr13	11975344	41.521	13
Pint_chr13	15460064	41.521	13
Pint_chr13	14635906	41.521	13
Pint_chr13	11610705	41.521	13
Pint_chr13	11625488	41.521	13
Pint_chr13	11178005	41.521	13
Pint_chr13	12222560	41.521	13
Pint_chr13	11953259	41.521	13
Pint_chr13	13249194	41.521	13
Pint_chr13	13328445	41.521	13
Pint_chr13	14854292	41.521	13
Pint_chr13	13323828	41.521	13
Pint_chr13	11623397	41.521	13
Pint_chr13	14240679	41.521	13
Pint_chr13	10906941	41.521	13
Pint_chr13	14436118	41.521	13
Pint_chr13	13295665	41.521	13
Pint_chr13	13289534	41.521	13
Pint_chr13	11204120	42.531	13
Pint_chr13	13434303	42.531	13
Pint_chr13	14322214	42.531	13
Pint_chr13	13446350	42.531	13
Pint_chr13	14630051	42.531	13
Pint_chr13	14447687	42.531	13
Pint_chr13	13242448	42.531	13
Pint_chr13	14207517	42.531	13
Pint_chr13	14419051	42.531	13
Pint_chr13	14632466	42.531	13
Pint_chr13	13362341	42.531	13
Pint_chr13	11626115	42.531	13
Pint_chr13	14149991	42.531	13
Pint_chr13	12221414	42.531	13
Pint_chr13	14151619	42.531	13
Pint_chr13	13738449	42.531	13
Pint_chr13	13295258	42.531	13
Pint_chr13	11606132	42.531	13
Pint_chr13	13198908	42.531	13
Pint_chr13	11204933	42.531	13
Pint_chr13	14450793	42.531	13
Pint_chr13	13229096	42.531	13
Pint_chr13	11194967	42.531	13
Pint_chr13	13294772	42.531	13
Pint_chr13	14149646	42.531	13
Pint_chr13	13743586	42.531	13
Pint_chr13	14220530	42.531	13
Pint_chr13	14242012	42.531	13
Pint_chr13	13378466	42.531	13
Pint_chr13	14224726	42.531	13
Pint_chr13	13764845	42.531	13
Pint_chr13	11203525	42.531	13
Pint_chr13	10898842	42.531	13
Pint_chr13	11612322	42.531	13
Pint_chr13	14870066	42.531	13
Pint_chr13	15359136	42.531	13
Pint_chr13	13193711	42.531	13
Pint_chr13	12013215	42.531	13
Pint_chr13	13295300	42.531	13
Pint_chr13	14325846	42.531	13
Pint_chr13	11191062	42.531	13
Pint_chr13	11204024	42.531	13
Pint_chr13	14167854	42.531	13
Pint_chr13	14461395	42.531	13
Pint_chr13	11169916	42.531	13
Pint_chr13	14151273	42.531	13
Pint_chr13	11193340	42.531	13
Pint_chr13	15728722	42.531	13
Pint_chr13	14198272	42.531	13
Pint_chr13	14680257	42.531	13
Pint_chr13	12156131	42.531	13
Pint_chr13	14503305	42.531	13
Pint_chr13	12011643	42.531	13
Pint_chr13	11626096	42.531	13
Pint_chr13	13277721	42.531	13
Pint_chr13	14876663	42.531	13
Pint_chr13	15997419	42.531	13
Pint_chr13	13217000	42.531	13
Pint_chr13	13218871	42.531	13
Pint_chr13	13390597	42.531	13
Pint_chr13	13245824	42.531	13
Pint_chr13	12221331	42.531	13
Pint_chr13	11184364	42.531	13
Pint_chr13	13997104	42.531	13
Pint_chr13	15845004	42.531	13
Pint_chr13	11186221	42.531	13
Pint_chr13	14496167	42.531	13
Pint_chr13	14674322	42.531	13
Pint_chr13	13261288	42.531	13
Pint_chr13	13768237	42.531	13
Pint_chr13	13355849	42.531	13
Pint_chr13	11990425	42.531	13
Pint_chr13	15368361	42.531	13
Pint_chr13	12226417	42.531	13
Pint_chr13	14159784	42.531	13
Pint_chr13	12023796	42.531	13
Pint_chr13	11972550	42.531	13
Pint_chr13	14224695	42.531	13
Pint_chr13	13219156	42.531	13
Pint_chr13	15572725	42.531	13
Pint_chr13	13193245	42.531	13
Pint_chr13	13774284	42.531	13
Pint_chr13	11597444	42.531	13
Pint_chr13	9871384	42.531	13
Pint_chr13	11209133	42.531	13
Pint_chr13	15365545	42.531	13
Pint_chr13	11204575	42.531	13
Pint_chr13	11400442	42.531	13
Pint_chr13	14437060	42.531	13
Pint_chr13	13771273	42.531	13
Pint_chr13	15384196	42.531	13
Pint_chr13	13247576	42.531	13
Pint_chr13	11193161	42.531	13
Pint_chr13	11609649	42.531	13
Pint_chr13	14426838	42.531	13
Pint_chr13	15529577	42.531	13
Pint_chr13	13361387	42.531	13
Pint_chr13	11160481	42.531	13
Pint_chr13	11193554	42.531	13
Pint_chr13	14238734	42.531	13
Pint_chr13	11182428	42.531	13
Pint_chr13	11192165	42.531	13
Pint_chr13	13364313	42.531	13
Pint_chr13	12655743	42.531	13
Pint_chr13	13439822	42.531	13
Pint_chr13	12222878	42.531	13
Pint_chr13	13287218	42.531	13
Pint_chr13	11993871	42.531	13
Pint_chr13	11198681	42.531	13
Pint_chr13	14865402	42.531	13
Pint_chr13	14222981	42.531	13
Pint_chr13	11203835	42.531	13
Pint_chr13	12002150	42.531	13
Pint_chr13	13218897	42.531	13
Pint_chr13	13754720	42.531	13
Pint_chr13	16000007	42.531	13
Pint_chr13	13379102	42.531	13
Pint_chr13	14236692	42.531	13
Pint_chr13	13198119	42.531	13
Pint_chr13	12651528	42.531	13
Pint_chr13	13189895	42.531	13
Pint_chr13	13320363	42.531	13
Pint_chr13	14152894	42.531	13
Pint_chr13	13278045	42.531	13
Pint_chr13	14499360	42.531	13
Pint_chr13	12016741	42.531	13
Pint_chr13	13447946	42.531	13
Pint_chr13	13277999	42.531	13
Pint_chr13	14204147	42.531	13
Pint_chr13	13986790	42.531	13
Pint_chr13	13743223	42.531	13
Pint_chr13	16002596	42.531	13
Pint_chr13	14409261	42.531	13
Pint_chr13	14403373	42.531	13
Pint_chr13	11193390	42.531	13
Pint_chr13	15988168	42.531	13
Pint_chr13	13288561	42.531	13
Pint_chr13	13356763	42.531	13
Pint_chr13	13322573	42.531	13
Pint_chr13	13250450	42.531	13
Pint_chr13	13357525	42.531	13
Pint_chr13	13446236	42.531	13
Pint_chr13	13322337	42.531	13
Pint_chr13	14629825	42.531	13
Pint_chr13	13250458	42.531	13
Pint_chr13	13744950	42.531	13
Pint_chr13	14503317	42.531	13
Pint_chr13	14426015	42.531	13
Pint_chr13	14436761	42.531	13
Pint_chr13	12643078	42.531	13
Pint_chr13	14212791	42.531	13
Pint_chr13	11596151	42.531	13
Pint_chr13	14673470	42.531	13
Pint_chr13	14495887	42.531	13
Pint_chr13	14642297	42.531	13
Pint_chr13	14439043	42.531	13
Pint_chr13	12003825	42.531	13
Pint_chr13	11972558	42.531	13
Pint_chr13	13362294	42.531	13
Pint_chr13	13402046	42.531	13
Pint_chr13	15021626	42.531	13
Pint_chr13	14640199	42.531	13
Pint_chr13	13279327	42.531	13
Pint_chr13	11997817	42.531	13
Pint_chr13	13764750	42.531	13
Pint_chr13	14503327	42.531	13
Pint_chr13	13195163	42.531	13
Pint_chr13	13321900	42.531	13
Pint_chr13	11254764	42.531	13
Pint_chr13	11348562	42.531	13
Pint_chr13	14651049	42.531	13
Pint_chr13	13352674	42.531	13
Pint_chr13	14426997	42.531	13
Pint_chr13	13402093	42.531	13
Pint_chr13	14436998	42.531	13
Pint_chr13	11163719	42.531	13
Pint_chr13	14404367	42.531	13
Pint_chr13	12720212	42.531	13
Pint_chr13	14682174	42.531	13
Pint_chr13	14368228	42.531	13
Pint_chr13	14448419	42.531	13
Pint_chr13	11182255	42.531	13
Pint_chr13	16077202	42.531	13
Pint_chr13	10957391	42.531	13
Pint_chr13	13267327	42.531	13
Pint_chr13	13264302	42.531	13
Pint_chr13	13369801	42.531	13
Pint_chr13	11620897	42.531	13
Pint_chr13	13218885	42.531	13
Pint_chr13	13418749	42.531	13
Pint_chr13	14368179	42.531	13
Pint_chr13	14130257	42.531	13
Pint_chr13	14142029	42.531	13
Pint_chr13	11202234	42.531	13
Pint_chr13	11953499	42.531	13
Pint_chr13	13263209	42.531	13
Pint_chr13	14320445	42.531	13
Pint_chr13	13339079	43.541	13
Pint_chr13	11608986	43.541	13
Pint_chr13	14681405	43.541	13
Pint_chr13	10905103	43.541	13
Pint_chr13	11179768	43.541	13
Pint_chr13	9815023	43.541	13
Pint_chr13	10663311	43.541	13
Pint_chr13	10907099	43.541	13
Pint_chr13	11188243	43.541	13
Pint_chr13	9738499	43.541	13
Pint_chr13	10892471	43.541	13
Pint_chr13	10469778	43.541	13
Pint_chr13	10911629	43.541	13
Pint_chr13	10684681	43.541	13
Pint_chr13	10897615	43.541	13
Pint_chr13	10228163	43.541	13
Pint_chr13	10895186	43.541	13
Pint_chr13	13293474	43.541	13
Pint_chr13	11618645	43.541	13
Pint_chr13	10643574	43.541	13
Pint_chr13	13195015	43.541	13
Pint_chr13	14640840	43.541	13
Pint_chr13	10616082	43.541	13
Pint_chr13	10905044	43.541	13
Pint_chr13	10661917	43.541	13
Pint_chr13	11196269	43.541	13
Pint_chr13	14858368	43.541	13
Pint_chr13	10906160	43.541	13
Pint_chr13	10898051	43.541	13
Pint_chr13	14325237	43.541	13
Pint_chr13	10910757	43.541	13
Pint_chr13	10867964	43.541	13
Pint_chr13	10741911	43.541	13
Pint_chr13	10910790	43.541	13
Pint_chr13	15980974	43.541	13
Pint_chr13	10895643	43.541	13
Pint_chr13	13195036	43.541	13
Pint_chr13	10727699	43.541	13
Pint_chr13	10739460	43.541	13
Pint_chr13	10393382	43.541	13
Pint_chr13	10894467	43.541	13
Pint_chr13	10730461	43.541	13
Pint_chr13	10662769	43.541	13
Pint_chr13	10905068	43.541	13
Pint_chr13	10910137	43.541	13
Pint_chr13	9882362	44.551	13
Pint_chr13	10228098	44.551	13
Pint_chr13	10220533	44.551	13
Pint_chr13	14683532	44.551	13
Pint_chr13	9979264	44.551	13
Pint_chr13	10043413	44.551	13
Pint_chr13	14638801	44.551	13
Pint_chr13	12221637	44.551	13
Pint_chr13	10072740	44.551	13
Pint_chr13	9731665	44.551	13
Pint_chr13	9948373	44.551	13
Pint_chr13	10909599	44.551	13
Pint_chr13	10173372	44.551	13
Pint_chr13	9610881	44.551	13
Pint_chr13	9924514	44.551	13
Pint_chr13	14858291	44.551	13
Pint_chr13	10215422	44.551	13
Pint_chr13	9739246	44.551	13
Pint_chr13	10120138	44.551	13
Pint_chr13	10231724	44.551	13
Pint_chr13	9752842	44.551	13
Pint_chr13	10227861	44.551	13
Pint_chr13	10001006	44.551	13
Pint_chr13	9733307	44.551	13
Pint_chr13	9958694	44.551	13
Pint_chr13	10101095	44.551	13
Pint_chr13	9560495	44.551	13
Pint_chr13	13291135	44.551	13
Pint_chr13	9943197	44.551	13
Pint_chr13	9968423	44.551	13
Pint_chr13	9603401	45.561	13
Pint_chr13	9804972	45.561	13
Pint_chr13	9605777	45.561	13
Pint_chr13	9629169	45.561	13
Pint_chr13	9617699	45.561	13
Pint_chr13	9648673	45.561	13
Pint_chr13	9558928	46.571	13
Pint_chr13	9580914	46.571	13
Pint_chr13	9561503	46.571	13
Pint_chr13	8284818	46.571	13
Pint_chr13	9165626	47.581	13
Pint_chr13	9549381	47.581	13
Pint_chr13	9497449	48.592	13
Pint_chr13	9542299	48.592	13
Pint_chr13	8655533	48.592	13
Pint_chr13	9435003	48.592	13
Pint_chr13	8082489	48.592	13
Pint_chr13	8602380	48.592	13
Pint_chr13	9167675	48.592	13
Pint_chr13	8907527	48.592	13
Pint_chr13	9535587	48.592	13
Pint_chr13	9497938	48.592	13
Pint_chr13	8922880	48.592	13
Pint_chr13	9535871	48.592	13
Pint_chr13	9497175	48.592	13
Pint_chr13	7870301	48.592	13
Pint_chr13	8850659	48.592	13
Pint_chr13	9369961	48.592	13
Pint_chr13	8274395	48.592	13
Pint_chr13	8305764	48.592	13
Pint_chr13	8284564	48.592	13
Pint_chr13	9482412	48.592	13
Pint_chr13	9142088	49.602	13
Pint_chr13	8510669	49.602	13
Pint_chr13	8874891	49.602	13
Pint_chr13	9176456	49.602	13
Pint_chr13	8591851	49.602	13
Pint_chr13	8596011	49.602	13
Pint_chr13	8673757	49.602	13
Pint_chr13	8947062	49.602	13
Pint_chr13	8742325	49.602	13
Pint_chr13	8542352	49.602	13
Pint_chr13	8979885	49.602	13
Pint_chr13	9142184	49.602	13
Pint_chr13	9161750	49.602	13
Pint_chr13	9176437	49.602	13
Pint_chr13	8944483	49.602	13
Pint_chr13	8401344	49.602	13
Pint_chr13	8740882	49.602	13
Pint_chr13	8453894	49.602	13
Pint_chr13	8940170	49.602	13
Pint_chr13	8942008	49.602	13
Pint_chr13	9193726	49.602	13
Pint_chr13	8606329	49.602	13
Pint_chr13	9172253	49.602	13
Pint_chr13	8668366	49.602	13
Pint_chr13	9159093	49.602	13
Pint_chr13	8664975	49.602	13
Pint_chr13	8942144	49.602	13
Pint_chr13	8452241	49.602	13
Pint_chr13	9165106	49.602	13
Pint_chr13	9193752	49.602	13
Pint_chr13	8965263	49.602	13
Pint_chr13	8933555	49.602	13
Pint_chr13	8684043	49.602	13
Pint_chr13	8591966	49.602	13
Pint_chr13	8945855	49.602	13
Pint_chr13	8839603	49.602	13
Pint_chr13	8940474	49.602	13
Pint_chr13	9199123	49.602	13
Pint_chr13	8534466	49.602	13
Pint_chr13	8966044	49.602	13
Pint_chr13	9165419	49.602	13
Pint_chr13	9449278	49.602	13
Pint_chr13	9141584	49.602	13
Pint_chr13	8731520	49.602	13
Pint_chr13	9161727	49.602	13
Pint_chr13	8966049	49.602	13
Pint_chr13	9171821	49.602	13
Pint_chr13	8952173	49.602	13
Pint_chr13	8895647	49.602	13
Pint_chr13	8996833	49.602	13
Pint_chr13	9142207	49.602	13
Pint_chr13	8923406	49.602	13
Pint_chr13	8962461	49.602	13
Pint_chr13	8667919	49.602	13
Pint_chr13	8539538	49.602	13
Pint_chr13	9141379	49.602	13
Pint_chr13	9176633	49.602	13
Pint_chr13	9457439	49.602	13
Pint_chr13	9434108	49.602	13
Pint_chr13	9153824	49.602	13
Pint_chr13	9141239	49.602	13
Pint_chr13	9206625	49.602	13
Pint_chr13	8453135	49.602	13
Pint_chr13	9055344	49.602	13
Pint_chr13	8893804	49.602	13
Pint_chr13	9195903	49.602	13
Pint_chr13	9145711	49.602	13
Pint_chr13	8997631	49.602	13
Pint_chr13	8797773	49.602	13
Pint_chr13	9460970	49.602	13
Pint_chr13	8352683	49.602	13
Pint_chr13	8946854	49.602	13
Pint_chr13	8294300	49.602	13
Pint_chr13	8988110	49.602	13
Pint_chr13	9145654	49.602	13
Pint_chr13	9434262	49.602	13
Pint_chr13	9402796	49.602	13
Pint_chr13	8922021	49.602	13
Pint_chr13	9170744	49.602	13
Pint_chr13	9385059	49.602	13
Pint_chr13	9434281	49.602	13
Pint_chr13	8866683	49.602	13
Pint_chr13	8291224	49.602	13
Pint_chr13	9195333	49.602	13
Pint_chr13	8942018	49.602	13
Pint_chr13	8933240	49.602	13
Pint_chr13	9339338	49.602	13
Pint_chr13	8271726	49.602	13
Pint_chr13	9512043	49.602	13
Pint_chr13	8922885	49.602	13
Pint_chr13	8879620	50.612	13
Pint_chr13	8095142	50.612	13
Pint_chr13	8080058	50.612	13
Pint_chr13	8104805	50.612	13
Pint_chr13	8233786	50.612	13
Pint_chr13	8105442	50.612	13
Pint_chr13	9169732	50.612	13
Pint_chr13	8449312	50.612	13
Pint_chr13	9202586	50.612	13
Pint_chr13	9150518	50.612	13
Pint_chr13	7872442	51.622	13
Pint_chr13	7874069	51.622	13
Pint_chr13	6098742	52.632	13
Pint_chr13	8055986	52.632	13
Pint_chr13	8060624	52.632	13
Pint_chr13	8055974	52.632	13
Pint_chr13	8027379	52.632	13
Pint_chr13	8032309	52.632	13
Pint_chr13	8030214	52.632	13
Pint_chr13	7860077	52.632	13
Pint_chr13	7897549	52.632	13
Pint_chr13	8047245	52.632	13
Pint_chr13	8026330	52.632	13
Pint_chr13	8055431	52.632	13
Pint_chr13	8034595	52.632	13
Pint_chr13	7885942	52.632	13
Pint_chr13	8028452	52.632	13
Pint_chr13	8054537	52.632	13
Pint_chr13	7427250	52.632	13
Pint_chr13	8040834	52.632	13
Pint_chr13	7838171	52.632	13
Pint_chr13	8047623	52.632	13
Pint_chr13	8030199	52.632	13
Pint_chr13	7834568	53.642	13
Pint_chr13	7871916	53.642	13
Pint_chr13	7851992	53.642	13
Pint_chr13	7713875	53.642	13
Pint_chr13	7868799	53.642	13
Pint_chr13	7727123	53.642	13
Pint_chr13	7871637	53.642	13
Pint_chr13	7853605	53.642	13
Pint_chr13	7816141	53.642	13
Pint_chr13	7792621	53.642	13
Pint_chr13	7871588	53.642	13
Pint_chr13	7877237	53.642	13
Pint_chr13	7883013	53.642	13
Pint_chr13	7876062	53.642	13
Pint_chr13	7879006	53.642	13
Pint_chr13	7857633	53.642	13
Pint_chr13	7726384	53.642	13
Pint_chr13	7856577	53.642	13
Pint_chr13	7880406	53.642	13
Pint_chr13	7849440	53.642	13
Pint_chr13	7895207	53.642	13
Pint_chr13	7894775	53.642	13
Pint_chr13	7861385	53.642	13
Pint_chr13	7871573	53.642	13
Pint_chr13	7719622	53.642	13
Pint_chr13	7878269	53.642	13
Pint_chr13	7870192	53.642	13
Pint_chr13	7856448	53.642	13
Pint_chr13	7726296	53.642	13
Pint_chr13	7883125	53.642	13
Pint_chr13	7883169	53.642	13
Pint_chr13	7855338	53.642	13
Pint_chr13	7897346	53.642	13
Pint_chr13	7711346	53.642	13
Pint_chr13	7897510	53.642	13
Pint_chr13	7879886	53.642	13
Pint_chr13	7847007	53.642	13
Pint_chr13	7875253	53.642	13
Pint_chr13	7874528	53.642	13
Pint_chr13	7871073	53.642	13
Pint_chr13	6491271	54.652	13
Pint_chr13	6634023	54.652	13
Pint_chr13	7038049	54.652	13
Pint_chr13	6492216	54.652	13
Pint_chr13	7377112	54.652	13
Pint_chr13	6485635	54.652	13
Pint_chr13	6158197	54.652	13
Pint_chr13	6436917	54.652	13
Pint_chr13	7374385	54.652	13
Pint_chr13	7033305	54.652	13
Pint_chr13	6630028	54.652	13
Pint_chr13	6483004	54.652	13
Pint_chr13	6653362	54.652	13
Pint_chr13	6630194	54.652	13
Pint_chr13	6946227	54.652	13
Pint_chr13	6630761	54.652	13
Pint_chr13	7045939	54.652	13
Pint_chr13	6146548	54.652	13
Pint_chr13	6650988	54.652	13
Pint_chr13	6141466	54.652	13
Pint_chr13	7367745	54.652	13
Pint_chr13	6637881	54.652	13
Pint_chr13	6982341	54.652	13
Pint_chr13	6628916	54.652	13
Pint_chr13	6651969	54.652	13
Pint_chr13	7879852	54.652	13
Pint_chr13	7053937	54.652	13
Pint_chr13	7057493	54.652	13
Pint_chr13	6972081	54.652	13
Pint_chr13	5776510	54.652	13
Pint_chr13	6652111	54.652	13
Pint_chr13	6490564	54.652	13
Pint_chr13	6629219	54.652	13
Pint_chr13	6493282	54.652	13
Pint_chr13	5727475	54.652	13
Pint_chr13	6480121	54.652	13
Pint_chr13	6642903	54.652	13
Pint_chr13	6141107	55.662	13
Pint_chr13	6487991	55.662	13
Pint_chr13	6647619	55.662	13
Pint_chr13	6148755	55.662	13
Pint_chr13	6448079	55.662	13
Pint_chr13	6187414	55.662	13
Pint_chr13	6647630	55.662	13
Pint_chr13	7045865	55.662	13
Pint_chr13	6158205	55.662	13
Pint_chr13	6064934	55.662	13
Pint_chr13	7227735	55.662	13
Pint_chr13	6153615	55.662	13
Pint_chr13	6427098	55.662	13
Pint_chr13	6158559	55.662	13
Pint_chr13	6155275	55.662	13
Pint_chr13	6435545	55.662	13
Pint_chr13	6433034	55.662	13
Pint_chr13	6164263	55.662	13
Pint_chr13	6160236	55.662	13
Pint_chr13	5719695	55.662	13
Pint_chr13	6146827	55.662	13
Pint_chr13	6148644	55.662	13
Pint_chr13	6150843	55.662	13
Pint_chr13	6152929	55.662	13
Pint_chr13	6153183	55.662	13
Pint_chr13	6167226	55.662	13
Pint_chr13	6490624	55.662	13
Pint_chr13	6211853	55.662	13
Pint_chr13	5855460	56.673	13
Pint_chr13	6037081	56.673	13
Pint_chr13	5914297	56.673	13
Pint_chr13	5735972	56.673	13
Pint_chr13	6642675	56.673	13
Pint_chr13	5980770	56.673	13
Pint_chr13	5838668	56.673	13
Pint_chr13	5838686	56.673	13
Pint_chr13	5738201	56.673	13
Pint_chr13	5980352	56.673	13
Pint_chr13	5738830	56.673	13
Pint_chr13	5310853	56.673	13
Pint_chr13	5854028	56.673	13
Pint_chr13	5758261	56.673	13
Pint_chr13	5980042	56.673	13
Pint_chr13	5489024	56.673	13
Pint_chr13	5743219	56.673	13
Pint_chr13	5718594	56.673	13
Pint_chr13	5734673	56.673	13
Pint_chr13	5837553	57.683	13
Pint_chr13	5849222	57.683	13
Pint_chr13	5727230	57.683	13
Pint_chr13	5718905	57.683	13
Pint_chr13	5736624	57.683	13
Pint_chr13	5721511	57.683	13
Pint_chr13	5931962	57.683	13
Pint_chr13	5729282	57.683	13
Pint_chr13	5739753	57.683	13
Pint_chr13	5831052	57.683	13
Pint_chr13	5683438	57.683	13
Pint_chr13	5740040	57.683	13
Pint_chr13	5739394	57.683	13
Pint_chr13	5732589	57.683	13
Pint_chr13	5940665	57.683	13
Pint_chr13	5845571	57.683	13
Pint_chr13	5860719	57.683	13
Pint_chr13	5836173	57.683	13
Pint_chr13	5861262	57.683	13
Pint_chr13	5753585	57.683	13
Pint_chr13	5754669	57.683	13
Pint_chr13	5853117	57.683	13
Pint_chr13	5738955	57.683	13
Pint_chr13	5847450	57.683	13
Pint_chr13	5718030	57.683	13
Pint_chr13	5767016	57.683	13
Pint_chr13	5774156	57.683	13
Pint_chr13	5734077	57.683	13
Pint_chr13	5721027	57.683	13
Pint_chr13	5733364	57.683	13
Pint_chr13	5669678	57.683	13
Pint_chr13	5730974	57.683	13
Pint_chr13	5747795	57.683	13
Pint_chr13	5852286	57.683	13
Pint_chr13	5756171	57.683	13
Pint_chr13	5932137	57.683	13
Pint_chr13	5844868	57.683	13
Pint_chr13	5727214	57.683	13
Pint_chr13	5726232	57.683	13
Pint_chr13	5740985	57.683	13
Pint_chr13	5914232	57.683	13
Pint_chr13	3723633	57.683	13
Pint_chr13	5736606	57.683	13
Pint_chr13	5720190	57.683	13
Pint_chr13	5913468	57.683	13
Pint_chr13	5468627	57.683	13
Pint_chr13	5938806	57.683	13
Pint_chr13	5762397	57.683	13
Pint_chr13	5753852	57.683	13
Pint_chr13	5859717	57.683	13
Pint_chr13	5741447	57.683	13
Pint_chr13	5734100	57.683	13
Pint_chr13	5836165	57.683	13
Pint_chr13	5848929	57.683	13
Pint_chr13	5741336	57.683	13
Pint_chr13	5843714	57.683	13
Pint_chr13	5719156	57.683	13
Pint_chr13	5718571	57.683	13
Pint_chr13	5715669	57.683	13
Pint_chr13	5705138	57.683	13
Pint_chr13	5932191	57.683	13
Pint_chr13	5774553	57.683	13
Pint_chr13	5858166	57.683	13
Pint_chr13	5846115	57.683	13
Pint_chr13	5720386	57.683	13
Pint_chr13	5732058	57.683	13
Pint_chr13	5926665	57.683	13
Pint_chr13	5860748	57.683	13
Pint_chr13	5959456	57.683	13
Pint_chr13	5720622	57.683	13
Pint_chr13	5722442	57.683	13
Pint_chr13	5774176	57.683	13
Pint_chr13	5831075	57.683	13
Pint_chr13	5740061	57.683	13
Pint_chr13	5772018	57.683	13
Pint_chr13	5727170	57.683	13
Pint_chr13	5895886	57.683	13
Pint_chr13	5742899	57.683	13
Pint_chr13	5863911	58.693	13
Pint_chr13	5635900	58.693	13
Pint_chr13	5843252	58.693	13
Pint_chr13	5489665	58.693	13
Pint_chr13	5165946	58.693	13
Pint_chr13	5500432	58.693	13
Pint_chr13	5732394	58.693	13
Pint_chr13	5095325	58.693	13
Pint_chr13	5096747	58.693	13
Pint_chr13	4765367	58.693	13
Pint_chr13	5744176	58.693	13
Pint_chr13	5096673	58.693	13
Pint_chr13	5157840	58.693	13
Pint_chr13	5502152	58.693	13
Pint_chr13	5501040	58.693	13
Pint_chr13	4789361	59.703	13
Pint_chr13	4837304	59.703	13
Pint_chr13	4768518	59.703	13
Pint_chr13	4768697	59.703	13
Pint_chr13	4771589	59.703	13
Pint_chr13	4832862	59.703	13
Pint_chr13	4836171	59.703	13
Pint_chr13	4766042	59.703	13
Pint_chr13	4766540	59.703	13
Pint_chr13	4876889	59.703	13
Pint_chr13	4773998	59.703	13
Pint_chr13	4873088	60.713	13
Pint_chr13	5858063	60.713	13
Pint_chr13	4115615	60.713	13
Pint_chr13	4054381	60.713	13
Pint_chr13	5776871	60.713	13
Pint_chr13	3921004	60.713	13
Pint_chr13	4873134	60.713	13
Pint_chr13	4056743	60.713	13
Pint_chr13	4213087	60.713	13
Pint_chr13	4114065	61.723	13
Pint_chr13	4110345	61.723	13
Pint_chr13	4159858	61.723	13
Pint_chr13	4048830	61.723	13
Pint_chr13	3601315	61.723	13
Pint_chr13	4115377	61.723	13
Pint_chr13	4126136	61.723	13
Pint_chr13	4109465	61.723	13
Pint_chr13	4054666	62.733	13
Pint_chr13	4051021	62.733	13
Pint_chr13	4056607	62.733	13
Pint_chr13	4056910	62.733	13
Pint_chr13	4041911	62.733	13
Pint_chr13	4056719	62.733	13
Pint_chr13	4056029	62.733	13
Pint_chr13	4051004	62.733	13
Pint_chr13	4035155	62.733	13
Pint_chr13	4056388	62.733	13
Pint_chr13	4056582	62.733	13
Pint_chr13	4046531	62.733	13
Pint_chr13	4045187	62.733	13
Pint_chr13	3721012	63.744	13
Pint_chr13	3960865	63.744	13
Pint_chr13	3959637	63.744	13
Pint_chr13	3918921	63.744	13
Pint_chr13	3720748	63.744	13
Pint_chr13	4004735	63.744	13
Pint_chr13	3682050	63.744	13
Pint_chr13	3911289	63.744	13
Pint_chr13	3919637	63.744	13
Pint_chr13	4042939	63.744	13
Pint_chr13	3591223	64.754	13
Pint_chr13	3721163	64.754	13
Pint_chr13	3633273	64.754	13
Pint_chr13	3544164	65.764	13
Pint_chr13	3457429	65.764	13
Pint_chr13	3459027	65.764	13
Pint_chr13	2948541	66.774	13
Pint_chr13	3536704	66.774	13
Pint_chr13	3520773	66.774	13
Pint_chr13	3546066	66.774	13
Pint_chr13	2878266	66.774	13
Pint_chr13	3485299	67.784	13
Pint_chr13	2948173	67.784	13
Pint_chr13	3445763	67.784	13
Pint_chr13	2863706	67.784	13
Pint_chr13	3450311	67.784	13
Pint_chr13	3467152	67.784	13
Pint_chr13	2948621	68.794	13
Pint_chr13	2615866	68.794	13
Pint_chr13	2872806	68.794	13
Pint_chr13	2616688	68.794	13
Pint_chr13	2634190	68.794	13
Pint_chr13	3467469	68.794	13
Pint_chr13	2614695	68.794	13
Pint_chr13	2618840	68.794	13
Pint_chr13	2615777	68.794	13
Pint_chr13	2612584	68.794	13
Pint_chr13	2616047	68.794	13
Pint_chr13	2614400	68.794	13
Pint_chr13	2614475	68.794	13
Pint_chr13	2611968	68.794	13
Pint_chr13	2506829	69.804	13
Pint_chr13	2502379	69.804	13
Pint_chr13	2503697	69.804	13
Pint_chr13	2504636	69.804	13
Pint_chr13	2506769	69.804	13
Pint_chr13	2612290	69.804	13
Pint_chr13	2379051	70.814	13
Pint_chr13	2385816	71.825	13
Pint_chr13	2510163	71.825	13
Pint_chr13	2270826	72.835	13
Pint_chr13	2344232	73.845	13
Pint_chr13	1588963	73.845	13
Pint_chr13	2318847	73.845	13
Pint_chr13	2303408	74.855	13
Pint_chr13	2274981	74.855	13
Pint_chr13	1731651	74.855	13
Pint_chr13	2280498	74.855	13
Pint_chr13	2282350	74.855	13
Pint_chr13	2279532	74.855	13
Pint_chr13	2265355	74.855	13
Pint_chr13	2339054	74.855	13
Pint_chr13	2260424	74.855	13
Pint_chr13	2339843	74.855	13
Pint_chr13	2283382	75.865	13
Pint_chr13	2276501	75.865	13
Pint_chr13	2020084	76.875	13
Pint_chr13	2082170	76.875	13
Pint_chr13	2109654	76.875	13
Pint_chr13	2095855	76.875	13
Pint_chr13	1665747	76.875	13
Pint_chr13	2090170	76.875	13
Pint_chr13	1800787	77.885	13
Pint_chr13	1707127	77.885	13
Pint_chr13	1985646	77.885	13
Pint_chr13	1665761	77.885	13
Pint_chr13	1772309	77.885	13
Pint_chr13	1659145	77.885	13
Pint_chr13	1732976	77.885	13
Pint_chr13	2019933	77.885	13
Pint_chr13	2021971	77.885	13
Pint_chr13	1800883	77.885	13
Pint_chr13	1797202	77.885	13
Pint_chr13	1608607	77.885	13
Pint_chr13	1985597	77.885	13
Pint_chr13	2013550	77.885	13
Pint_chr13	2022372	77.885	13
Pint_chr13	1629798	77.885	13
Pint_chr13	1988411	77.885	13
Pint_chr13	1797909	77.885	13
Pint_chr13	2022089	77.885	13
Pint_chr13	1797734	77.885	13
Pint_chr13	1809504	77.885	13
Pint_chr13	2000649	77.885	13
Pint_chr13	1797660	77.885	13
Pint_chr13	1406362	78.896	13
Pint_chr13	1600653	78.896	13
Pint_chr13	1408145	78.896	13
Pint_chr13	1617594	78.896	13
Pint_chr13	1575469	78.896	13
Pint_chr13	1577890	78.896	13
Pint_chr13	1408168	78.896	13
Pint_chr13	1576646	78.896	13
Pint_chr13	1574359	78.896	13
Pint_chr13	1350163	78.896	13
Pint_chr13	1595684	78.896	13
Pint_chr13	1583055	78.896	13
Pint_chr13	1412372	78.896	13
Pint_chr13	1576901	78.896	13
Pint_chr13	1407186	78.896	13
Pint_chr13	1588319	79.906	13
Pint_chr13	1079230	80.916	13
Pint_chr13	1092808	80.916	13
Pint_chr13	1058849	80.916	13
Pint_chr13	1090667	80.916	13
Pint_chr13	1087185	80.916	13
Pint_chr13	1082063	80.916	13
Pint_chr13	1058223	81.926	13
Pint_chr13	1669087	81.926	13
Pint_chr13	1085146	81.926	13
Pint_chr13	1083206	81.926	13
Pint_chr13	1058570	82.936	13
Pint_chr13	1591177	84.977	13
Pint_chr13	30192307	0	13
Pint_chr13	30382510	2.041	13
Pint_chr13	30187958	2.041	13
Pint_chr13	30165059	3.051	13
Pint_chr13	30182209	3.051	13
Pint_chr13	30377989	3.051	13
Pint_chr13	30445714	3.051	13
Pint_chr13	30192969	3.051	13
Pint_chr13	30194877	3.051	13
Pint_chr13	30391369	3.051	13
Pint_chr13	30477381	4.061	13
Pint_chr13	30350253	5.072	13
Pint_chr13	29492678	6.082	13
Pint_chr13	29481015	6.082	13
Pint_chr13	30153414	6.082	13
Pint_chr13	29050770	6.082	13
Pint_chr13	29515948	6.082	13
Pint_chr13	29489349	6.082	13
Pint_chr13	29072324	6.082	13
Pint_chr13	28853832	6.082	13
Pint_chr13	29068044	6.082	13
Pint_chr13	29491958	6.082	13
Pint_chr13	29040580	6.082	13
Pint_chr13	29050190	6.082	13
Pint_chr13	29022764	6.082	13
Pint_chr13	29070977	6.082	13
Pint_chr13	29487196	6.082	13
Pint_chr13	29026190	6.082	13
Pint_chr13	29036936	6.082	13
Pint_chr13	28852486	6.082	13
Pint_chr13	29020531	6.082	13
Pint_chr13	28854730	6.082	13
Pint_chr13	29028163	6.082	13
Pint_chr13	29028285	6.082	13
Pint_chr13	29040417	6.082	13
Pint_chr13	29481031	6.082	13
Pint_chr13	29076901	7.092	13
Pint_chr13	29169703	7.092	13
Pint_chr13	29219054	7.092	13
Pint_chr13	29208601	7.092	13
Pint_chr13	29009769	7.092	13
Pint_chr13	29235692	7.092	13
Pint_chr13	29014895	7.092	13
Pint_chr13	29005393	7.092	13
Pint_chr13	29178733	7.092	13
Pint_chr13	28135964	7.092	13
Pint_chr13	29012185	7.092	13
Pint_chr13	29081796	7.092	13
Pint_chr13	29117754	7.092	13
Pint_chr13	29182641	7.092	13
Pint_chr13	29006134	8.102	13
Pint_chr13	29489691	8.102	13
Pint_chr13	29006153	8.102	13
Pint_chr13	26907060	11.196	13
Pint_chr13	26683999	12.206	13
Pint_chr13	24266115	14.247	13
Pint_chr13	24349668	14.247	13
Pint_chr8	24682148	15.257	13
Pint_chr13	24410725	15.257	13
Pint_chr13	24351395	15.257	13
Pint_chr13	24357576	15.257	13
Pint_chr13	24715714	15.257	13
Pint_chr13	24358402	15.257	13
Pint_chr13	24351355	15.257	13
Pint_chr13	24416057	15.257	13
Pint_chr13	24368997	15.257	13
Pint_chr13	24357756	15.257	13
Pint_chr13	24410715	15.257	13
Pint_chr13	24350011	15.257	13
Pint_chr13	24261258	15.257	13
Pint_chr13	24340225	15.257	13
Pint_chr13	24414830	15.257	13
Pint_chr13	24256977	16.267	13
Pint_chr13	24350985	16.267	13
Pint_chr13	24305720	16.267	13
Pint_chr13	24036188	16.267	13
Pint_chr13	24297490	16.267	13
Pint_chr13	24252865	16.267	13
Pint_chr13	24265809	16.267	13
Pint_chr13	24260458	16.267	13
Pint_chr13	24034152	16.267	13
Pint_chr13	24034277	16.267	13
Pint_chr13	24292058	16.267	13
Pint_chr13	24268195	16.267	13
Pint_chr13	24291445	16.267	13
Pint_chr13	24035222	16.267	13
Pint_chr13	24035377	16.267	13
Pint_chr13	24032390	16.267	13
Pint_chr13	24034974	16.267	13
Pint_chr13	24263008	16.267	13
Pint_chr13	24256648	17.277	13
Pint_chr13	24263847	17.277	13
Pint_chr13	24260644	17.277	13
Pint_chr13	23925018	18.287	13
Pint_chr13	25331352	19.298	13
Pint_chr13	24305598	19.298	13
Pint_chr13	24861998	19.298	13
Pint_chr13	23944953	20.308	13
Pint_chr13	23926756	20.308	13
Pint_chr13	23919402	20.308	13
Pint_chr13	23927573	20.308	13
Pint_chr13	23927287	20.308	13
Pint_chr13	23915246	20.308	13
Pint_chr13	23922024	20.308	13
Pint_chr13	23925541	20.308	13
Pint_chr13	25337944	20.308	13
Pint_chr13	24919090	20.308	13
Pint_chr13	24878537	20.308	13
Pint_chr13	23927596	20.308	13
Pint_chr13	22908122	20.308	13
Pint_chr13	25337285	21.318	13
Pint_chr13	24920558	21.318	13
Pint_chr13	25324454	21.318	13
Pint_chr13	25324829	21.318	13
Pint_chr13	24922824	21.318	13
Pint_chr13	25337085	21.318	13
Pint_chr13	24861951	21.318	13
Pint_chr13	24919355	21.318	13
Pint_chr13	25324559	21.318	13
Pint_chr13	25324542	21.318	13
Pint_chr13	25330822	21.318	13
Pint_chr13	24923113	21.318	13
Pint_chr13	25331521	21.318	13
Pint_chr13	25327260	21.318	13
Pint_chr13	25323312	21.318	13
Pint_chr13	25323706	21.318	13
Pint_chr13	24916095	21.318	13
Pint_chr13	24915963	21.318	13
Pint_chr13	25323324	21.318	13
Pint_chr13	24919943	21.318	13
Pint_chr13	25323358	21.318	13
Pint_chr13	23116783	21.318	13
Pint_chr13	24912521	21.318	13
Pint_chr13	24922357	21.318	13
Pint_chr13	24861176	21.318	13
Pint_chr13	24932297	21.318	13
Pint_chr13	24861587	21.318	13
Pint_chr13	25324615	21.318	13
Pint_chr13	25324372	21.318	13
Pint_chr13	25324591	21.318	13
Pint_chr13	24921161	21.318	13
Pint_chr13	25327409	21.318	13
Pint_chr13	25343811	21.318	13
Pint_chr13	25323684	21.318	13
Pint_chr13	24917518	21.318	13
Pint_chr13	25323306	21.318	13
Pint_chr13	24913151	21.318	13
Pint_chr13	24861816	21.318	13
Pint_chr13	24923132	21.318	13
Pint_chr13	24862228	21.318	13
Pint_chr13	25353570	21.318	13
Pint_chr13	25324385	21.318	13
Pint_chr13	25353396	21.318	13
Pint_chr13	25324621	21.318	13
Pint_chr13	24913629	21.318	13
Pint_chr13	24862372	21.318	13
Pint_chr13	24917754	21.318	13
Pint_chr13	21840904	22.328	13
Pint_chr13	25323385	22.328	13
Pint_chr13	25323376	22.328	13
Pint_chr13	24931956	22.328	13
Pint_chr13	25324439	22.328	13
Pint_chr13	22757967	22.328	13
Pint_chr13	25324180	22.328	13
Pint_chr13	25323822	22.328	13
Pint_chr13	25334477	22.328	13
Pint_chr13	24909879	22.328	13
Pint_chr13	22759399	23.338	13
Pint_chr13	22605561	23.338	13
Pint_chr13	22720557	23.338	13
Pint_chr13	22756691	23.338	13
Pint_chr13	22720351	23.338	13
Pint_chr13	22752271	23.338	13
Pint_chr13	22777734	23.338	13
Pint_chr13	22783285	23.338	13
Pint_chr13	21838570	24.348	13
Pint_chr13	21731646	24.348	13
Pint_chr13	22518462	24.348	13
Pint_chr13	22748466	24.348	13
Pint_chr13	21703994	24.348	13
Pint_chr13	22605425	24.348	13
Pint_chr13	21678347	24.348	13
Pint_chr13	21464941	24.348	13
Pint_chr13	21466912	24.348	13
Pint_chr13	21917229	24.348	13
Pint_chr13	21731559	25.358	13
Pint_chr13	22752820	25.358	13
Pint_chr13	21840628	25.358	13
Pint_chr13	21421883	26.369	13
Pint_chr13	21414873	26.369	13
Pint_chr13	21421827	27.379	13
Pint_chr13	24931140	27.379	13
Pint_chr13	21347967	27.379	13
Pint_chr13	21329109	28.389	13
Pint_chr13	21316211	28.389	13
Pint_chr13	21316389	28.389	13
Pint_chr13	21346848	28.389	13
Pint_chr13	21346624	28.389	13
Pint_chr13	21160367	28.389	13
Pint_chr13	21405866	28.389	13
Pint_chr13	20913318	28.389	13
Pint_chr13	21315561	28.389	13
Pint_chr13	21346534	28.389	13
Pint_chr13	21344926	28.389	13
Pint_chr13	21346560	28.389	13
Pint_chr13	21317421	28.389	13
Pint_chr13	21111903	28.389	13
Pint_chr13	21347500	28.389	13
Pint_chr13	24932222	28.389	13
Pint_chr13	21345220	28.389	13
Pint_chr13	20881517	29.399	13
Pint_chr13	21346385	29.399	13
Pint_chr13	21107512	29.399	13
Pint_chr13	24931903	29.399	13
Pint_chr13	21110218	29.399	13
Pint_chr13	20882233	30.409	13
Pint_chr13	20882344	30.409	13
Pint_chr13	20726792	31.419	13
Pint_chr13	20822867	31.419	13
Pint_chr13	20419523	31.419	13
Pint_chr13	20463743	31.419	13
Pint_chr13	20826339	31.419	13
Pint_chr13	20459436	31.419	13
Pint_chr13	20399965	32.429	13
Pint_chr13	20882372	32.429	13
Pint_chr13	20402096	32.429	13
Pint_chr13	19619546	33.439	13
Pint_chr13	18844199	33.439	13
Pint_chr13	19609079	33.439	13
Pint_chr13	16386333	33.439	13
Pint_chr13	19145488	33.439	13
Pint_chr13	19406104	33.439	13
Pint_chr13	18890781	33.439	13
Pint_chr13	19737023	34.45	13
Pint_chr13	18884985	34.45	13
Pint_chr13	19402386	34.45	13
Pint_chr13	18842164	34.45	13
Pint_chr13	19406443	34.45	13
Pint_chr13	18893078	34.45	13
Pint_chr13	19178700	34.45	13
Pint_chr13	20000813	34.45	13
Pint_chr13	18839125	34.45	13
Pint_chr13	18945581	35.46	13
Pint_chr13	19405684	35.46	13
Pint_chr13	18913293	35.46	13
Pint_chr13	20071340	35.46	13
Pint_chr13	20079695	35.46	13
Pint_chr13	20057209	35.46	13
Pint_chr13	20001768	35.46	13
Pint_chr13	19576783	35.46	13
Pint_chr13	19178714	35.46	13
Pint_chr13	20000167	35.46	13
Pint_chr13	20059260	35.46	13
Pint_chr13	19404173	35.46	13
Pint_chr13	20061319	35.46	13
Pint_chr13	19603016	35.46	13
Pint_chr13	18893221	35.46	13
Pint_chr13	19408911	35.46	13
Pint_chr13	18945829	35.46	13
Pint_chr13	19406919	35.46	13
Pint_chr13	20063694	35.46	13
Pint_chr13	20021422	35.46	13
Pint_chr13	20057073	35.46	13
Pint_chr13	20062021	35.46	13
Pint_chr13	19404695	35.46	13
Pint_chr13	18883425	35.46	13
Pint_chr13	19407000	35.46	13
Pint_chr13	20060649	35.46	13
Pint_chr13	18948784	35.46	13
Pint_chr13	19407506	35.46	13
Pint_chr13	19396039	35.46	13
Pint_chr13	18832738	35.46	13
Pint_chr13	19176058	35.46	13
Pint_chr13	19405700	35.46	13
Pint_chr13	20059386	35.46	13
Pint_chr13	19405882	35.46	13
Pint_chr13	19178915	35.46	13
Pint_chr13	19177246	35.46	13
Pint_chr13	20001091	35.46	13
Pint_chr13	18951380	35.46	13
Pint_chr13	19410649	35.46	13
Pint_chr13	18892784	35.46	13
Pint_chr13	19405501	35.46	13
Pint_chr13	19408961	35.46	13
Pint_chr13	19561332	35.46	13
Pint_chr13	19177342	35.46	13
Pint_chr13	19411063	35.46	13
Pint_chr13	20057081	35.46	13
Pint_chr13	19404249	35.46	13
Pint_chr13	19407786	35.46	13
Pint_chr13	16529798	35.46	13
Pint_chr13	19405241	35.46	13
Pint_chr13	19410640	35.46	13
Pint_chr13	18904310	35.46	13
Pint_chr13	18891180	35.46	13
Pint_chr13	18831398	36.47	13
Pint_chr13	17076691	36.47	13
Pint_chr13	18283916	36.47	13
Pint_chr13	18933433	36.47	13
Pint_chr13	18359416	36.47	13
Pint_chr13	19396016	36.47	13
Pint_chr13	18839101	36.47	13
Pint_chr13	18834950	36.47	13
Pint_chr13	18840784	36.47	13
Pint_chr13	18840571	36.47	13
Pint_chr13	12642093	36.47	13
Pint_chr13	18834913	36.47	13
Pint_chr13	20055258	36.47	13
Pint_chr13	19605708	37.48	13
Pint_chr13	18305406	37.48	13
Pint_chr13	17555777	37.48	13
Pint_chr13	20068305	37.48	13
Pint_chr13	17527139	37.48	13
Pint_chr13	17529699	37.48	13
Pint_chr13	11616821	37.48	13
Pint_chr13	18277224	37.48	13
Pint_chr13	16678927	37.48	13
Pint_chr13	18294284	37.48	13
Pint_chr13	18425273	37.48	13
Pint_chr13	16291808	38.49	13
Pint_chr13	11607363	38.49	13
Pint_chr13	17367850	38.49	13
Pint_chr13	17070487	38.49	13
Pint_chr13	17070208	38.49	13
Pint_chr13	16372325	38.49	13
Pint_chr13	14205652	38.49	13
Pint_chr13	16389469	39.5	13
Pint_chr13	16276507	39.5	13
Pint_chr13	16379445	39.5	13
Pint_chr13	13217784	39.5	13
Pint_chr13	17047494	39.5	13
Pint_chr13	17073792	39.5	13
Pint_chr13	16386980	39.5	13
Pint_chr13	16453076	39.5	13
Pint_chr13	17071043	39.5	13
Pint_chr13	17052708	39.5	13
Pint_chr13	16374116	39.5	13
Pint_chr13	16322651	39.5	13
Pint_chr13	16452967	39.5	13
Pint_chr13	16689555	39.5	13
Pint_chr13	17309134	39.5	13
Pint_chr13	16401705	39.5	13
Pint_chr13	16401864	39.5	13
Pint_chr13	16624047	39.5	13
Pint_chr13	17137525	39.5	13
Pint_chr13	17086644	39.5	13
Pint_chr13	17032776	39.5	13
Pint_chr13	11215984	39.5	13
Pint_chr13	17040440	39.5	13
Pint_chr13	17034213	39.5	13
Pint_chr13	17035792	39.5	13
Pint_chr13	17122992	39.5	13
Pint_chr13	17091051	39.5	13
Pint_chr13	17044373	39.5	13
Pint_chr13	17080298	39.5	13
Pint_chr13	17045170	39.5	13
Pint_chr13	17035833	39.5	13
Pint_chr13	17040374	39.5	13
Pint_chr13	17041922	39.5	13
Pint_chr13	17211225	39.5	13
Pint_chr13	13737992	39.5	13
Pint_chr13	16539569	39.5	13
Pint_chr13	13726010	39.5	13
Pint_chr13	16324656	39.5	13
Pint_chr13	16527538	39.5	13
Pint_chr13	13232110	39.5	13
Pint_chr13	17093830	39.5	13
Pint_chr13	17039573	39.5	13
Pint_chr13	16622655	39.5	13
Pint_chr13	17037576	39.5	13
Pint_chr13	17047473	39.5	13
Pint_chr13	16284562	39.5	13
Pint_chr13	17165023	39.5	13
Pint_chr13	17036466	39.5	13
Pint_chr13	17035021	39.5	13
Pint_chr13	17044464	39.5	13
Pint_chr13	17039597	39.5	13
Pint_chr13	16726647	39.5	13
Pint_chr13	16452537	39.5	13
Pint_chr13	16405125	39.5	13
Pint_chr13	17079504	39.5	13
Pint_chr13	17045211	39.5	13
Pint_chr13	13211306	39.5	13
Pint_chr13	13232126	39.5	13
Pint_chr13	17032502	39.5	13
Pint_chr13	17301511	39.5	13
Pint_chr13	17037273	39.5	13
Pint_chr13	16388570	39.5	13
Pint_chr13	17038078	39.5	13
Pint_chr13	13361434	39.5	13
Pint_chr13	17036066	39.5	13
Pint_chr13	16305467	39.5	13
Pint_chr13	11619245	39.5	13
Pint_chr13	16454002	39.5	13
Pint_chr13	16397844	39.5	13
Pint_chr13	16209906	40.51	13
Pint_chr13	14176566	40.51	13
Pint_chr13	12293194	40.51	13
Pint_chr13	14159224	40.51	13
Pint_chr13	14179701	40.51	13
Pint_chr13	14176530	40.51	13
Pint_chr13	13292626	40.51	13
Pint_chr13	11601002	40.51	13
Pint_chr13	16222047	40.51	13
Pint_chr13	16459608	40.51	13
Pint_chr13	11181062	40.51	13
Pint_chr13	11193236	40.51	13
Pint_chr13	14141761	40.51	13
Pint_chr13	14204026	40.51	13
Pint_chr13	11165752	40.51	13
Pint_chr13	11240782	40.51	13
Pint_chr13	12227482	40.51	13
Pint_chr13	11966894	40.51	13
Pint_chr13	14151261	40.51	13
Pint_chr13	14175809	40.51	13
Pint_chr13	14632280	40.51	13
Pint_chr13	14638006	40.51	13
Pint_chr13	11622519	40.51	13
Pint_chr13	13193517	40.51	13
Pint_chr13	14141786	40.51	13
Pint_chr13	13249776	40.51	13
Pint_chr13	12657662	40.51	13
Pint_chr13	14132033	40.51	13
Pint_chr13	11219293	40.51	13
Pint_chr13	14224854	40.51	13
Pint_chr13	12641990	40.51	13
Pint_chr13	13212387	40.51	13
Pint_chr13	13372358	40.51	13
Pint_chr13	13286268	41.521	13
Pint_chr13	11174379	41.521	13
Pint_chr13	14229775	41.521	13
Pint_chr13	11216417	41.521	13
Pint_chr13	11190534	41.521	13
Pint_chr13	11971090	41.521	13
Pint_chr13	14857108	41.521	13
Pint_chr13	11584274	41.521	13
Pint_chr13	14223232	41.521	13
Pint_chr13	11997947	41.521	13
Pint_chr13	14678544	41.521	13
Pint_chr13	13371618	41.521	13
Pint_chr13	11184356	41.521	13
Pint_chr13	13211223	41.521	13
Pint_chr13	12220790	41.521	13
Pint_chr13	13323991	41.521	13
Pint_chr13	14478527	41.521	13
Pint_chr13	11975344	41.521	13
Pint_chr13	15460064	41.521	13
Pint_chr13	14635906	41.521	13
Pint_chr13	11610705	41.521	13
Pint_chr13	11625488	41.521	13
Pint_chr13	11178005	41.521	13
Pint_chr13	12222560	41.521	13
Pint_chr13	11953259	41.521	13
Pint_chr13	13249194	41.521	13
Pint_chr13	13328445	41.521	13
Pint_chr13	14854292	41.521	13
Pint_chr13	13323828	41.521	13
Pint_chr13	11623397	41.521	13
Pint_chr13	14240679	41.521	13
Pint_chr13	10906941	41.521	13
Pint_chr13	14436118	41.521	13
Pint_chr13	13295665	41.521	13
Pint_chr13	13289534	41.521	13
Pint_chr13	11204120	42.531	13
Pint_chr13	13434303	42.531	13
Pint_chr13	14322214	42.531	13
Pint_chr13	13446350	42.531	13
Pint_chr13	14630051	42.531	13
Pint_chr13	14447687	42.531	13
Pint_chr13	13242448	42.531	13
Pint_chr13	14207517	42.531	13
Pint_chr13	14419051	42.531	13
Pint_chr13	14632466	42.531	13
Pint_chr13	13362341	42.531	13
Pint_chr13	11626115	42.531	13
Pint_chr13	14149991	42.531	13
Pint_chr13	12221414	42.531	13
Pint_chr13	14151619	42.531	13
Pint_chr13	13738449	42.531	13
Pint_chr13	13295258	42.531	13
Pint_chr13	11606132	42.531	13
Pint_chr13	13198908	42.531	13
Pint_chr13	11204933	42.531	13
Pint_chr13	14450793	42.531	13
Pint_chr13	13229096	42.531	13
Pint_chr13	11194967	42.531	13
Pint_chr13	13294772	42.531	13
Pint_chr13	14149646	42.531	13
Pint_chr13	13743586	42.531	13
Pint_chr13	14220530	42.531	13
Pint_chr13	14242012	42.531	13
Pint_chr13	13378466	42.531	13
Pint_chr13	14224726	42.531	13
Pint_chr13	13764845	42.531	13
Pint_chr13	11203525	42.531	13
Pint_chr13	10898842	42.531	13
Pint_chr13	11612322	42.531	13
Pint_chr13	14870066	42.531	13
Pint_chr13	15359136	42.531	13
Pint_chr13	13193711	42.531	13
Pint_chr13	12013215	42.531	13
Pint_chr13	13295300	42.531	13
Pint_chr13	14325846	42.531	13
Pint_chr13	11191062	42.531	13
Pint_chr13	11204024	42.531	13
Pint_chr13	14167854	42.531	13
Pint_chr13	14461395	42.531	13
Pint_chr13	11169916	42.531	13
Pint_chr13	14151273	42.531	13
Pint_chr13	11193340	42.531	13
Pint_chr13	15728722	42.531	13
Pint_chr13	14198272	42.531	13
Pint_chr13	14680257	42.531	13
Pint_chr13	12156131	42.531	13
Pint_chr13	14503305	42.531	13
Pint_chr13	12011643	42.531	13
Pint_chr13	11626096	42.531	13
Pint_chr13	13277721	42.531	13
Pint_chr13	14876663	42.531	13
Pint_chr13	15997419	42.531	13
Pint_chr13	13217000	42.531	13
Pint_chr13	13218871	42.531	13
Pint_chr13	13390597	42.531	13
Pint_chr13	13245824	42.531	13
Pint_chr13	12221331	42.531	13
Pint_chr13	11184364	42.531	13
Pint_chr13	13997104	42.531	13
Pint_chr13	15845004	42.531	13
Pint_chr13	11186221	42.531	13
Pint_chr13	14496167	42.531	13
Pint_chr13	14674322	42.531	13
Pint_chr13	13261288	42.531	13
Pint_chr13	13768237	42.531	13
Pint_chr13	13355849	42.531	13
Pint_chr13	11990425	42.531	13
Pint_chr13	15368361	42.531	13
Pint_chr13	12226417	42.531	13
Pint_chr13	14159784	42.531	13
Pint_chr13	12023796	42.531	13
Pint_chr13	11972550	42.531	13
Pint_chr13	14224695	42.531	13
Pint_chr13	13219156	42.531	13
Pint_chr13	15572725	42.531	13
Pint_chr13	13193245	42.531	13
Pint_chr13	13774284	42.531	13
Pint_chr13	11597444	42.531	13
Pint_chr13	9871384	42.531	13
Pint_chr13	11209133	42.531	13
Pint_chr13	15365545	42.531	13
Pint_chr13	11204575	42.531	13
Pint_chr13	11400442	42.531	13
Pint_chr13	14437060	42.531	13
Pint_chr13	13771273	42.531	13
Pint_chr13	15384196	42.531	13
Pint_chr13	13247576	42.531	13
Pint_chr13	11193161	42.531	13
Pint_chr13	11609649	42.531	13
Pint_chr13	14426838	42.531	13
Pint_chr13	15529577	42.531	13
Pint_chr13	13361387	42.531	13
Pint_chr13	11160481	42.531	13
Pint_chr13	11193554	42.531	13
Pint_chr13	14238734	42.531	13
Pint_chr13	11182428	42.531	13
Pint_chr13	11192165	42.531	13
Pint_chr13	13364313	42.531	13
Pint_chr13	12655743	42.531	13
Pint_chr13	13439822	42.531	13
Pint_chr13	12222878	42.531	13
Pint_chr13	13287218	42.531	13
Pint_chr13	11993871	42.531	13
Pint_chr13	11198681	42.531	13
Pint_chr13	14865402	42.531	13
Pint_chr13	14222981	42.531	13
Pint_chr13	11203835	42.531	13
Pint_chr13	12002150	42.531	13
Pint_chr13	13218897	42.531	13
Pint_chr13	13754720	42.531	13
Pint_chr13	16000007	42.531	13
Pint_chr13	13379102	42.531	13
Pint_chr13	14236692	42.531	13
Pint_chr13	13198119	42.531	13
Pint_chr13	12651528	42.531	13
Pint_chr13	13189895	42.531	13
Pint_chr13	13320363	42.531	13
Pint_chr13	14152894	42.531	13
Pint_chr13	13278045	42.531	13
Pint_chr13	14499360	42.531	13
Pint_chr13	12016741	42.531	13
Pint_chr13	13447946	42.531	13
Pint_chr13	13277999	42.531	13
Pint_chr13	14204147	42.531	13
Pint_chr13	13986790	42.531	13
Pint_chr13	13743223	42.531	13
Pint_chr13	16002596	42.531	13
Pint_chr13	14409261	42.531	13
Pint_chr13	14403373	42.531	13
Pint_chr13	11193390	42.531	13
Pint_chr13	15988168	42.531	13
Pint_chr13	13288561	42.531	13
Pint_chr13	13356763	42.531	13
Pint_chr13	13322573	42.531	13
Pint_chr13	13250450	42.531	13
Pint_chr13	13357525	42.531	13
Pint_chr13	13446236	42.531	13
Pint_chr13	13322337	42.531	13
Pint_chr13	14629825	42.531	13
Pint_chr13	13250458	42.531	13
Pint_chr13	13744950	42.531	13
Pint_chr13	14503317	42.531	13
Pint_chr13	14426015	42.531	13
Pint_chr13	14436761	42.531	13
Pint_chr13	12643078	42.531	13
Pint_chr13	14212791	42.531	13
Pint_chr13	11596151	42.531	13
Pint_chr13	14673470	42.531	13
Pint_chr13	14495887	42.531	13
Pint_chr13	14642297	42.531	13
Pint_chr13	14439043	42.531	13
Pint_chr13	12003825	42.531	13
Pint_chr13	11972558	42.531	13
Pint_chr13	13362294	42.531	13
Pint_chr13	13402046	42.531	13
Pint_chr13	15021626	42.531	13
Pint_chr13	14640199	42.531	13
Pint_chr13	13279327	42.531	13
Pint_chr13	11997817	42.531	13
Pint_chr13	13764750	42.531	13
Pint_chr13	14503327	42.531	13
Pint_chr13	13195163	42.531	13
Pint_chr13	13321900	42.531	13
Pint_chr13	11254764	42.531	13
Pint_chr13	11348562	42.531	13
Pint_chr13	14651049	42.531	13
Pint_chr13	13352674	42.531	13
Pint_chr13	14426997	42.531	13
Pint_chr13	13402093	42.531	13
Pint_chr13	14436998	42.531	13
Pint_chr13	11163719	42.531	13
Pint_chr13	14404367	42.531	13
Pint_chr13	12720212	42.531	13
Pint_chr13	14682174	42.531	13
Pint_chr13	14368228	42.531	13
Pint_chr13	14448419	42.531	13
Pint_chr13	11182255	42.531	13
Pint_chr13	16077202	42.531	13
Pint_chr13	10957391	42.531	13
Pint_chr13	13267327	42.531	13
Pint_chr13	13264302	42.531	13
Pint_chr13	13369801	42.531	13
Pint_chr13	11620897	42.531	13
Pint_chr13	13218885	42.531	13
Pint_chr13	13418749	42.531	13
Pint_chr13	14368179	42.531	13
Pint_chr13	14130257	42.531	13
Pint_chr13	14142029	42.531	13
Pint_chr13	11202234	42.531	13
Pint_chr13	11953499	42.531	13
Pint_chr13	13263209	42.531	13
Pint_chr13	14320445	42.531	13
Pint_chr13	13339079	43.541	13
Pint_chr13	11608986	43.541	13
Pint_chr13	14681405	43.541	13
Pint_chr13	10905103	43.541	13
Pint_chr13	11179768	43.541	13
Pint_chr13	9815023	43.541	13
Pint_chr13	10663311	43.541	13
Pint_chr13	10907099	43.541	13
Pint_chr13	11188243	43.541	13
Pint_chr13	9738499	43.541	13
Pint_chr13	10892471	43.541	13
Pint_chr13	10469778	43.541	13
Pint_chr13	10911629	43.541	13
Pint_chr13	10684681	43.541	13
Pint_chr13	10897615	43.541	13
Pint_chr13	10228163	43.541	13
Pint_chr13	10895186	43.541	13
Pint_chr13	13293474	43.541	13
Pint_chr13	11618645	43.541	13
Pint_chr13	10643574	43.541	13
Pint_chr13	13195015	43.541	13
Pint_chr13	14640840	43.541	13
Pint_chr13	10616082	43.541	13
Pint_chr13	10905044	43.541	13
Pint_chr13	10661917	43.541	13
Pint_chr13	11196269	43.541	13
Pint_chr13	14858368	43.541	13
Pint_chr13	10906160	43.541	13
Pint_chr13	10898051	43.541	13
Pint_chr13	14325237	43.541	13
Pint_chr13	10910757	43.541	13
Pint_chr13	10867964	43.541	13
Pint_chr13	10741911	43.541	13
Pint_chr13	10910790	43.541	13
Pint_chr13	15980974	43.541	13
Pint_chr13	10895643	43.541	13
Pint_chr13	13195036	43.541	13
Pint_chr13	10727699	43.541	13
Pint_chr13	10739460	43.541	13
Pint_chr13	10393382	43.541	13
Pint_chr13	10894467	43.541	13
Pint_chr13	10730461	43.541	13
Pint_chr13	10662769	43.541	13
Pint_chr13	10905068	43.541	13
Pint_chr13	10910137	43.541	13
Pint_chr13	9882362	44.551	13
Pint_chr13	10228098	44.551	13
Pint_chr13	10220533	44.551	13
Pint_chr13	14683532	44.551	13
Pint_chr13	9979264	44.551	13
Pint_chr13	10043413	44.551	13
Pint_chr13	14638801	44.551	13
Pint_chr13	12221637	44.551	13
Pint_chr13	10072740	44.551	13
Pint_chr13	9731665	44.551	13
Pint_chr13	9948373	44.551	13
Pint_chr13	10909599	44.551	13
Pint_chr13	10173372	44.551	13
Pint_chr13	9610881	44.551	13
Pint_chr13	9924514	44.551	13
Pint_chr13	14858291	44.551	13
Pint_chr13	10215422	44.551	13
Pint_chr13	9739246	44.551	13
Pint_chr13	10120138	44.551	13
Pint_chr13	10231724	44.551	13
Pint_chr13	9752842	44.551	13
Pint_chr13	10227861	44.551	13
Pint_chr13	10001006	44.551	13
[truncated: 22,361 more rows]

## Sheet: S4.2_MareyMap_Patl
Assembly_Scaffold	PosAssembly_bp	LinkageGroup	PosLinkage_cM
Patl_chr2	28425412	2	0
Patl_chr2	28242009	2	3.094
Patl_chr2	28433135	2	4.104
Patl_chr2	28434751	2	5.114
Patl_chr2	28084801	2	5.114
Patl_chr2	28437482	2	5.114
Patl_chr2	28412497	2	5.114
Patl_chr2	28410360	2	5.114
Patl_chr2	28349391	2	5.114
Patl_chr2	28478654	2	5.114
Patl_chr2	28430854	2	5.114
Patl_chr2	28349671	2	5.114
Patl_chr2	28515613	2	5.114
Patl_chr2	28462905	2	5.114
Patl_chr2	28455175	2	5.114
Patl_chr2	28434691	2	5.114
Patl_chr2	28499722	2	5.114
Patl_chr2	28360420	2	5.114
Patl_chr2	28426830	2	5.114
Patl_chr2	28419494	2	5.114
Patl_chr2	28445030	2	5.114
Patl_chr2	28461458	2	5.114
Patl_chr2	28435645	2	5.114
Patl_chr2	28461507	2	5.114
Patl_chr2	28353320	2	5.114
Patl_chr2	28309702	2	5.114
Patl_chr2	28521603	2	5.114
Patl_chr2	28360961	2	5.114
Patl_chr2	28436114	2	5.114
Patl_chr2	28355764	2	5.114
Patl_chr2	28361544	2	5.114
Patl_chr2	28461543	2	5.114
Patl_chr2	28430312	2	5.114
Patl_chr2	28500378	2	5.114
Patl_chr2	28412736	2	5.114
Patl_chr2	28361539	2	5.114
Patl_chr2	28412076	2	5.114
Patl_chr2	28360972	2	5.114
Patl_chr2	28431208	2	5.114
Patl_chr2	28362139	2	5.114
Patl_chr2	28361046	2	5.114
Patl_chr2	28430510	2	5.114
Patl_chr2	28505338	2	5.114
Patl_chr2	28358221	2	5.114
Patl_chr2	28429281	2	5.114
Patl_chr2	28406720	2	5.114
Patl_chr2	28496129	2	5.114
Patl_chr2	28361836	2	5.114
Patl_chr2	28437086	2	5.114
Patl_chr2	28362447	2	5.114
Patl_chr2	28349679	2	5.114
Patl_chr2	28293876	2	5.114
Patl_chr2	28412089	2	5.114
Patl_chr2	28519880	2	5.114
Patl_chr2	28475480	2	5.114
Patl_chr2	28421910	2	5.114
Patl_chr2	28426592	2	5.114
Patl_chr2	28440830	2	5.114
Patl_chr2	28430881	2	5.114
Patl_chr2	28033632	2	6.124
Patl_chr2	28361442	2	6.124
Patl_chr2	28084433	2	6.124
Patl_chr2	28091906	2	6.124
Patl_chr2	28432071	2	6.124
Patl_chr2	28092329	2	6.124
Patl_chr2	28455080	2	6.124
Patl_chr2	28436356	2	6.124
Patl_chr2	28235547	2	6.124
Patl_chr2	28093064	2	6.124
Patl_chr2	28077436	2	6.124
Patl_chr2	28071113	2	6.124
Patl_chr2	28272125	2	6.124
Patl_chr2	28271061	2	6.124
Patl_chr2	28068906	2	6.124
Patl_chr2	28109995	2	6.124
Patl_chr2	28093034	2	6.124
Patl_chr2	28236031	2	6.124
Patl_chr2	28237185	2	6.124
Patl_chr2	28035736	2	6.124
Patl_chr2	28072704	2	6.124
Patl_chr2	28095678	2	6.124
Patl_chr2	28077647	2	6.124
Patl_chr2	28064097	2	6.124
Patl_chr2	28109556	2	6.124
Patl_chr2	28027059	2	7.134
Patl_chr2	28074926	2	7.134
Patl_chr2	28004180	2	7.134
Patl_chr2	28004523	2	7.134
Patl_chr2	27111850	2	9.175
Patl_chr2	26416632	2	10.186
Patl_chr2	26983594	2	10.186
Patl_chr2	27011409	2	10.186
Patl_chr2	27115253	2	10.186
Patl_chr2	27124170	2	10.186
Patl_chr2	27111312	2	11.196
Patl_chr2	27110968	2	11.196
Patl_chr2	27122921	2	11.196
Patl_chr2	27127279	2	11.196
Patl_chr2	27111404	2	11.196
Patl_chr2	26856082	2	11.196
Patl_chr2	27111305	2	11.196
Patl_chr2	26830165	2	12.206
Patl_chr2	26968978	2	12.206
Patl_chr2	27017351	2	12.206
Patl_chr2	26865664	2	12.206
Patl_chr2	27008579	2	12.206
Patl_chr2	26995758	2	12.206
Patl_chr2	26982551	2	12.206
Patl_chr2	26898173	2	12.206
Patl_chr2	26869014	2	12.206
Patl_chr2	26993362	2	12.206
Patl_chr2	26826703	2	12.206
Patl_chr2	27018979	2	12.206
Patl_chr2	26390852	2	12.206
Patl_chr2	27008594	2	12.206
Patl_chr2	26993937	2	12.206
Patl_chr2	27009399	2	12.206
Patl_chr2	27009460	2	12.206
Patl_chr2	26704002	2	13.216
Patl_chr2	26706140	2	13.216
Patl_chr2	26870994	2	13.216
Patl_chr2	26857922	2	13.216
Patl_chr2	26857027	2	13.216
Patl_chr2	26763013	2	13.216
Patl_chr2	26898562	2	13.216
Patl_chr2	26528160	2	13.216
Patl_chr2	26873375	2	13.216
Patl_chr2	26890534	2	13.216
Patl_chr2	26896792	2	13.216
Patl_chr2	26872478	2	13.216
Patl_chr2	27107966	2	13.216
Patl_chr2	26896762	2	13.216
Patl_chr2	26778127	2	13.216
Patl_chr2	26970324	2	13.216
Patl_chr2	26433855	2	13.216
Patl_chr2	26406461	2	13.216
Patl_chr2	26865025	2	13.216
Patl_chr2	26761172	2	13.216
Patl_chr2	26890137	2	13.216
Patl_chr2	26727839	2	13.216
Patl_chr2	26615972	2	13.216
Patl_chr2	26719340	2	13.216
Patl_chr2	26893517	2	13.216
Patl_chr2	26631998	2	13.216
Patl_chr2	26665671	2	13.216
Patl_chr2	26877941	2	13.216
Patl_chr2	26858678	2	13.216
Patl_chr2	26707054	2	13.216
Patl_chr2	26740208	2	13.216
Patl_chr2	26541768	2	13.216
Patl_chr2	26849125	2	13.216
Patl_chr2	26719335	2	13.216
Patl_chr2	27022595	2	13.216
Patl_chr2	26620494	2	13.216
Patl_chr2	26896819	2	13.216
Patl_chr2	26698057	2	13.216
Patl_chr2	26850101	2	13.216
Patl_chr2	26431488	2	13.216
Patl_chr2	26417002	2	13.216
Patl_chr2	26851552	2	13.216
Patl_chr2	26813998	2	13.216
Patl_chr2	26866758	2	13.216
Patl_chr2	26850286	2	13.216
Patl_chr2	26866733	2	13.216
Patl_chr2	26889050	2	13.216
Patl_chr2	26777426	2	13.216
Patl_chr2	26732168	2	13.216
Patl_chr2	26865127	2	13.216
Patl_chr2	26813832	2	13.216
Patl_chr2	26700753	2	13.216
Patl_chr2	26787406	2	13.216
Patl_chr2	26893339	2	13.216
Patl_chr2	26888975	2	13.216
Patl_chr2	26868355	2	13.216
Patl_chr2	26877936	2	13.216
Patl_chr2	26897261	2	13.216
Patl_chr2	26361856	2	14.226
Patl_chr2	26719562	2	14.226
Patl_chr2	26369784	2	14.226
Patl_chr2	26366100	2	14.226
Patl_chr2	26345198	2	14.226
Patl_chr2	26247307	2	14.226
Patl_chr2	26354591	2	14.226
Patl_chr2	26366061	2	14.226
Patl_chr2	26357806	2	14.226
Patl_chr2	23327694	2	14.226
Patl_chr2	26624722	2	15.236
Patl_chr2	26889766	2	15.236
Patl_chr2	26868095	2	15.236
Patl_chr2	26863288	2	15.236
Patl_chr2	26359060	2	15.236
Patl_chr2	26890467	2	15.236
Patl_chr2	25952117	2	15.236
Patl_chr2	26101480	2	15.236
Patl_chr2	26720596	2	15.236
Patl_chr2	26903649	2	15.236
Patl_chr2	26752218	2	15.236
Patl_chr2	26100949	2	15.236
Patl_chr2	26889781	2	15.236
Patl_chr2	26867890	2	15.236
Patl_chr2	26200491	2	15.236
Patl_chr2	26307675	2	15.236
Patl_chr2	25952955	2	15.236
Patl_chr2	26086429	2	15.236
Patl_chr2	26089350	2	15.236
Patl_chr2	26280812	2	15.236
Patl_chr2	26086585	2	15.236
Patl_chr2	26277678	2	15.236
Patl_chr2	26319296	2	15.236
Patl_chr2	26102809	2	15.236
Patl_chr2	25983008	2	15.236
Patl_chr2	26143066	2	15.236
Patl_chr2	25986086	2	15.236
Patl_chr2	26003952	2	15.236
Patl_chr2	25873727	2	15.236
Patl_chr2	25986505	2	15.236
Patl_chr2	25999287	2	15.236
Patl_chr2	26008193	2	15.236
Patl_chr2	26121959	2	15.236
Patl_chr2	26073988	2	15.236
Patl_chr2	25990802	2	15.236
Patl_chr2	26144547	2	15.236
Patl_chr2	26290248	2	15.236
Patl_chr2	26289216	2	15.236
Patl_chr2	25985418	2	15.236
Patl_chr2	26101865	2	15.236
Patl_chr2	26290238	2	15.236
Patl_chr2	25957306	2	15.236
Patl_chr2	26004989	2	15.236
Patl_chr2	25995583	2	15.236
Patl_chr2	25966301	2	15.236
Patl_chr2	26256582	2	16.246
Patl_chr2	26245015	2	16.246
Patl_chr2	24555521	2	16.246
Patl_chr2	23324690	2	16.246
Patl_chr2	23368617	2	16.246
Patl_chr2	26420557	2	16.246
Patl_chr2	25977775	2	16.246
Patl_chr2	25939231	2	16.246
Patl_chr2	25930397	2	16.246
Patl_chr2	25872737	2	16.246
Patl_chr2	25281909	2	16.246
Patl_chr2	22861143	2	16.246
Patl_chr2	25952608	2	16.246
Patl_chr2	25937298	2	16.246
Patl_chr2	25051534	2	16.246
Patl_chr2	25947061	2	16.246
Patl_chr2	24837521	2	17.256
Patl_chr2	25067508	2	17.256
Patl_chr2	24843217	2	17.256
Patl_chr2	25286974	2	17.256
Patl_chr2	24834617	2	17.256
Patl_chr2	25286891	2	17.256
Patl_chr2	24555419	2	17.256
Patl_chr2	25067604	2	17.256
Patl_chr2	25292835	2	17.256
Patl_chr2	25286013	2	17.256
Patl_chr2	25138242	2	17.256
Patl_chr2	24831546	2	17.256
Patl_chr2	25280874	2	17.256
Patl_chr2	25285762	2	17.256
Patl_chr2	25273211	2	17.256
Patl_chr2	23371805	2	17.256
Patl_chr2	24820740	2	17.256
Patl_chr2	24854997	2	17.256
Patl_chr2	25285575	2	17.256
Patl_chr2	25280715	2	17.256
Patl_chr2	25833286	2	18.267
Patl_chr2	23035785	2	18.267
Patl_chr2	23074374	2	18.267
Patl_chr2	24576389	2	18.267
Patl_chr2	25282703	2	18.267
Patl_chr2	23230270	2	18.267
Patl_chr2	22508918	2	18.267
Patl_chr2	24588746	2	18.267
Patl_chr2	25282672	2	18.267
Patl_chr2	23351350	2	18.267
Patl_chr2	24539017	2	18.267
Patl_chr2	23079162	2	18.267
Patl_chr2	24589483	2	18.267
Patl_chr2	23574399	2	18.267
Patl_chr2	22506448	2	18.267
Patl_chr2	23240382	2	18.267
Patl_chr2	23635131	2	18.267
Patl_chr2	23352358	2	18.267
Patl_chr2	23578242	2	18.267
Patl_chr2	23352425	2	18.267
Patl_chr2	24456479	2	18.267
Patl_chr2	23074392	2	18.267
Patl_chr2	24579746	2	19.277
Patl_chr2	24548810	2	19.277
Patl_chr2	22622679	2	19.277
Patl_chr2	23372244	2	19.277
Patl_chr2	24463858	2	19.277
Patl_chr2	23632775	2	19.277
Patl_chr2	24551565	2	19.277
Patl_chr2	22583569	2	19.277
Patl_chr2	24557284	2	19.277
Patl_chr2	23330376	2	19.277
Patl_chr2	24554354	2	19.277
Patl_chr2	24588626	2	19.277
Patl_chr2	22493723	2	19.277
Patl_chr2	24538519	2	19.277
Patl_chr2	24539777	2	19.277
Patl_chr2	23716593	2	19.277
Patl_chr2	24557684	2	19.277
Patl_chr2	23098360	2	19.277
Patl_chr2	23652614	2	19.277
Patl_chr2	23379088	2	19.277
Patl_chr2	22605764	2	19.277
Patl_chr2	24568286	2	19.277
Patl_chr2	23372582	2	19.277
Patl_chr2	23152691	2	19.277
Patl_chr2	22610097	2	19.277
Patl_chr2	23667683	2	19.277
Patl_chr2	23098334	2	19.277
Patl_chr2	23630813	2	19.277
Patl_chr2	23669794	2	19.277
Patl_chr2	22621023	2	19.277
Patl_chr2	23118067	2	20.287
Patl_chr2	23663223	2	20.287
Patl_chr2	22520164	2	20.287
Patl_chr2	22562616	2	20.287
Patl_chr2	24556069	2	20.287
Patl_chr2	23377282	2	20.287
Patl_chr2	22139793	2	20.287
Patl_chr2	23667835	2	20.287
Patl_chr2	23739230	2	20.287
Patl_chr2	23103821	2	20.287
Patl_chr2	22558761	2	20.287
Patl_chr2	23341051	2	20.287
Patl_chr2	23732796	2	20.287
Patl_chr2	23075913	2	20.287
Patl_chr2	22508338	2	20.287
Patl_chr2	23170143	2	20.287
Patl_chr2	22679317	2	20.287
Patl_chr2	22623953	2	20.287
Patl_chr2	23585825	2	20.287
Patl_chr2	23667368	2	20.287
Patl_chr2	23663685	2	20.287
Patl_chr2	24446700	2	20.287
Patl_chr2	24664866	2	20.287
Patl_chr2	23173629	2	20.287
Patl_chr2	23216054	2	20.287
Patl_chr2	22519009	2	20.287
Patl_chr2	22937100	2	20.287
Patl_chr2	22781226	2	20.287
Patl_chr2	23711485	2	20.287
Patl_chr2	24174408	2	20.287
Patl_chr2	24454686	2	20.287
Patl_chr2	23326815	2	20.287
Patl_chr2	23327418	2	20.287
Patl_chr2	24517527	2	20.287
Patl_chr2	24526118	2	20.287
Patl_chr2	24444080	2	20.287
Patl_chr2	23343102	2	20.287
Patl_chr2	23080194	2	20.287
Patl_chr2	23088533	2	20.287
Patl_chr2	23341172	2	20.287
Patl_chr2	23369168	2	20.287
Patl_chr2	22583280	2	20.287
Patl_chr2	22617793	2	20.287
Patl_chr2	23662442	2	20.287
Patl_chr2	22678810	2	20.287
Patl_chr2	24447713	2	20.287
Patl_chr2	23072726	2	20.287
Patl_chr2	23235036	2	20.287
Patl_chr2	23678289	2	20.287
Patl_chr2	23381381	2	20.287
Patl_chr2	22620313	2	20.287
Patl_chr2	24126113	2	20.287
Patl_chr2	24556654	2	20.287
Patl_chr2	23078409	2	20.287
Patl_chr2	24447739	2	20.287
Patl_chr2	23035626	2	20.287
Patl_chr2	23665526	2	20.287
Patl_chr2	23234546	2	20.287
Patl_chr2	24172203	2	20.287
Patl_chr2	23178525	2	20.287
Patl_chr2	23191465	2	20.287
Patl_chr2	23717064	2	20.287
Patl_chr2	23724339	2	20.287
Patl_chr2	23328688	2	20.287
Patl_chr2	23665955	2	20.287
Patl_chr2	22576517	2	20.287
Patl_chr2	24525162	2	20.287
Patl_chr2	23236962	2	20.287
Patl_chr2	23711429	2	20.287
Patl_chr2	23148375	2	20.287
Patl_chr2	23075072	2	20.287
Patl_chr2	22940036	2	20.287
Patl_chr2	23689043	2	20.287
Patl_chr2	23378994	2	20.287
Patl_chr2	23216208	2	20.287
Patl_chr2	23652557	2	20.287
Patl_chr2	23028082	2	20.287
Patl_chr2	22698860	2	20.287
Patl_chr2	23325503	2	20.287
Patl_chr2	23378458	2	20.287
Patl_chr2	23346226	2	20.287
Patl_chr2	23172349	2	20.287
Patl_chr2	23651956	2	20.287
Patl_chr2	22937589	2	20.287
Patl_chr2	23035299	2	20.287
Patl_chr2	22622650	2	20.287
Patl_chr2	23035355	2	20.287
Patl_chr2	23585635	2	20.287
Patl_chr2	23727063	2	20.287
Patl_chr2	23131971	2	20.287
Patl_chr2	23237015	2	20.287
Patl_chr2	23192171	2	20.287
Patl_chr2	23077316	2	20.287
Patl_chr2	23685587	2	20.287
Patl_chr2	22652954	2	20.287
Patl_chr2	23073378	2	20.287
Patl_chr2	23737184	2	20.287
Patl_chr2	23325186	2	20.287
Patl_chr2	23068035	2	20.287
Patl_chr2	23583112	2	20.287
Patl_chr2	23374722	2	20.287
Patl_chr2	22505886	2	20.287
Patl_chr2	23330000	2	20.287
Patl_chr2	24472440	2	20.287
Patl_chr2	24446594	2	20.287
Patl_chr2	23232560	2	20.287
Patl_chr2	22566424	2	20.287
Patl_chr2	23048589	2	20.287
Patl_chr2	23208595	2	20.287
Patl_chr2	23582482	2	20.287
Patl_chr2	23202718	2	20.287
Patl_chr2	23234754	2	20.287
Patl_chr2	23372217	2	20.287
Patl_chr2	22653095	2	20.287
Patl_chr2	23584315	2	20.287
Patl_chr2	23571993	2	20.287
Patl_chr2	23215999	2	20.287
Patl_chr2	23358134	2	20.287
Patl_chr2	23347812	2	20.287
Patl_chr2	23205837	2	20.287
Patl_chr2	23023514	2	20.287
Patl_chr2	22646100	2	20.287
Patl_chr2	23585471	2	20.287
Patl_chr2	22543750	2	20.287
Patl_chr2	23378144	2	20.287
Patl_chr2	23078246	2	20.287
Patl_chr2	23685301	2	20.287
Patl_chr2	23180092	2	20.287
Patl_chr2	22692150	2	20.287
Patl_chr2	22615065	2	20.287
Patl_chr2	24556946	2	20.287
Patl_chr2	23669246	2	20.287
Patl_chr2	23231554	2	20.287
Patl_chr2	22609944	2	20.287
Patl_chr2	23354959	2	20.287
Patl_chr2	23119034	2	20.287
Patl_chr2	23096877	2	20.287
Patl_chr2	23086246	2	20.287
Patl_chr2	23120995	2	20.287
Patl_chr2	22571531	2	20.287
Patl_chr2	24525793	2	20.287
Patl_chr2	23241391	2	20.287
Patl_chr2	23074159	2	20.287
Patl_chr2	24456376	2	20.287
Patl_chr2	23115092	2	20.287
Patl_chr2	23218807	2	20.287
Patl_chr2	23652995	2	20.287
Patl_chr2	22622734	2	20.287
Patl_chr2	23342761	2	20.287
Patl_chr2	23112501	2	20.287
Patl_chr2	23370619	2	20.287
Patl_chr2	23577635	2	20.287
Patl_chr2	23657190	2	20.287
Patl_chr2	23081126	2	20.287
Patl_chr2	24510924	2	20.287
Patl_chr2	22507890	2	20.287
Patl_chr2	23237099	2	20.287
Patl_chr2	22698691	2	20.287
Patl_chr2	23032451	2	20.287
Patl_chr2	23328018	2	20.287
Patl_chr2	23341899	2	20.287
Patl_chr2	24541745	2	20.287
Patl_chr2	23243424	2	20.287
Patl_chr2	23659521	2	20.287
Patl_chr2	23220010	2	20.287
Patl_chr2	22505731	2	20.287
Patl_chr2	23749579	2	20.287
Patl_chr2	22573856	2	20.287
Patl_chr2	23325376	2	20.287
Patl_chr2	23351414	2	20.287
Patl_chr2	24161489	2	20.287
Patl_chr2	23582296	2	20.287
Patl_chr2	23076386	2	20.287
Patl_chr2	23648244	2	20.287
Patl_chr2	23074286	2	20.287
Patl_chr2	22815466	2	20.287
Patl_chr2	23652457	2	20.287
Patl_chr2	22600965	2	20.287
Patl_chr2	23678313	2	20.287
Patl_chr2	23582318	2	20.287
Patl_chr2	23232257	2	20.287
Patl_chr2	23314606	2	20.287
Patl_chr2	22571409	2	20.287
Patl_chr2	23669544	2	20.287
Patl_chr2	23361955	2	20.287
Patl_chr2	23092138	2	20.287
Patl_chr2	23232891	2	20.287
Patl_chr2	23178117	2	20.287
Patl_chr2	23203127	2	20.287
Patl_chr2	23341925	2	20.287
Patl_chr2	23098118	2	20.287
Patl_chr2	23665693	2	20.287
Patl_chr2	23620517	2	20.287
Patl_chr2	22509635	2	20.287
Patl_chr2	23325315	2	20.287
Patl_chr2	23324858	2	20.287
Patl_chr2	23354694	2	20.287
Patl_chr2	23024833	2	20.287
Patl_chr2	23371556	2	20.287
Patl_chr2	23236969	2	20.287
Patl_chr2	22652528	2	20.287
Patl_chr2	24507949	2	20.287
Patl_chr2	23379927	2	20.287
Patl_chr2	22937210	2	20.287
Patl_chr2	24516819	2	20.287
Patl_chr2	22493748	2	21.297
Patl_chr2	22461154	2	21.297
Patl_chr2	22480789	2	21.297
Patl_chr2	23177363	2	21.297
Patl_chr2	22473706	2	21.297
Patl_chr2	22472535	2	21.297
Patl_chr2	23572117	2	21.297
Patl_chr2	23351889	2	21.297
Patl_chr2	23233018	2	21.297
Patl_chr2	22812224	2	21.297
Patl_chr2	24172170	2	21.297
Patl_chr2	22489416	2	21.297
Patl_chr2	22495109	2	21.297
Patl_chr2	23068265	2	21.297
Patl_chr2	22487798	2	21.297
Patl_chr2	22479327	2	21.297
Patl_chr2	22495145	2	21.297
Patl_chr2	22515706	2	21.297
Patl_chr2	23206263	2	21.297
Patl_chr2	22477141	2	21.297
Patl_chr2	23633633	2	21.297
Patl_chr2	22494394	2	21.297
Patl_chr2	22464187	2	21.297
Patl_chr2	23748730	2	22.307
Patl_chr2	22477941	2	22.307
Patl_chr2	22412347	2	22.307
Patl_chr2	23645045	2	22.307
Patl_chr2	22455419	2	22.307
Patl_chr2	22374911	2	22.307
Patl_chr2	22155950	2	22.307
Patl_chr2	22412267	2	22.307
Patl_chr2	21780510	2	22.307
Patl_chr2	22583586	2	23.317
Patl_chr2	22447931	2	23.317
Patl_chr2	22439521	2	23.317
Patl_chr2	23171243	2	23.317
Patl_chr2	24518095	2	23.317
Patl_chr2	24471329	2	23.317
Patl_chr2	22437480	2	23.317
Patl_chr2	22439814	2	23.317
Patl_chr2	22439968	2	23.317
Patl_chr2	22450965	2	23.317
Patl_chr2	22622655	2	23.317
Patl_chr2	22443935	2	23.317
Patl_chr2	23328793	2	23.317
Patl_chr2	22395644	2	23.317
Patl_chr2	22429158	2	23.317
Patl_chr2	22439841	2	23.317
Patl_chr2	22437459	2	23.317
Patl_chr2	22442332	2	23.317
Patl_chr2	22439537	2	23.317
Patl_chr2	22440319	2	23.317
Patl_chr2	22698936	2	23.317
Patl_chr2	22424006	2	23.317
Patl_chr2	21423130	2	24.327
Patl_chr2	22105758	2	24.327
Patl_chr2	21704788	2	24.327
Patl_chr2	22278694	2	24.327
Patl_chr2	21865399	2	24.327
Patl_chr2	21976931	2	25.338
Patl_chr2	9460204	2	25.338
Patl_chr2	22277954	2	25.338
Patl_chr2	22103231	2	25.338
Patl_chr2	22153570	2	25.338
Patl_chr2	21555330	2	25.338
Patl_chr2	21410231	2	25.338
Patl_chr2	21937429	2	25.338
Patl_chr2	21887970	2	25.338
Patl_chr2	22094807	2	25.338
Patl_chr2	21486663	2	25.338
Patl_chr2	22103251	2	26.348
Patl_chr2	21971670	2	26.348
Patl_chr2	21972898	2	26.348
Patl_chr2	22282779	2	26.348
Patl_chr2	21781398	2	26.348
Patl_chr2	21781695	2	26.348
Patl_chr2	22314398	2	26.348
Patl_chr2	22276082	2	26.348
Patl_chr2	22277106	2	26.348
Patl_chr2	22351546	2	26.348
Patl_chr2	22052020	2	26.348
Patl_chr2	21777769	2	26.348
Patl_chr2	22356120	2	26.348
Patl_chr2	22123079	2	26.348
Patl_chr2	22313582	2	26.348
Patl_chr2	22082955	2	26.348
Patl_chr2	22105924	2	26.348
Patl_chr2	22272268	2	26.348
Patl_chr2	22283308	2	26.348
Patl_chr2	22152499	2	26.348
Patl_chr2	22157749	2	26.348
Patl_chr2	22104225	2	26.348
Patl_chr2	21977143	2	26.348
Patl_chr2	22282784	2	26.348
Patl_chr2	22075730	2	26.348
Patl_chr2	22283822	2	26.348
Patl_chr2	22278064	2	26.348
Patl_chr2	22059908	2	26.348
Patl_chr2	21706329	2	26.348
Patl_chr2	22283691	2	26.348
Patl_chr2	22276000	2	26.348
Patl_chr2	10608729	2	26.348
Patl_chr2	22141930	2	26.348
Patl_chr2	22152478	2	26.348
Patl_chr2	22152549	2	26.348
Patl_chr2	22389547	2	26.348
Patl_chr2	21421498	2	26.348
Patl_chr2	21710427	2	26.348
Patl_chr2	22104363	2	26.348
Patl_chr2	21703225	2	26.348
Patl_chr2	22070921	2	26.348
Patl_chr2	22137516	2	26.348
Patl_chr2	21679906	2	26.348
Patl_chr2	21965617	2	26.348
Patl_chr2	22378682	2	26.348
Patl_chr2	22126798	2	26.348
Patl_chr2	22350745	2	26.348
Patl_chr2	22319525	2	26.348
Patl_chr2	22278719	2	26.348
Patl_chr2	22105677	2	26.348
Patl_chr2	22155902	2	26.348
Patl_chr2	21886107	2	26.348
Patl_chr2	21711950	2	26.348
Patl_chr2	18720523	2	26.348
Patl_chr2	22275552	2	26.348
Patl_chr2	21704041	2	26.348
Patl_chr2	22373840	2	26.348
Patl_chr2	22155913	2	26.348
Patl_chr2	22313593	2	26.348
Patl_chr2	7423021	2	26.348
Patl_chr2	22277043	2	26.348
Patl_chr2	15158581	2	26.348
Patl_chr2	21709234	2	26.348
Patl_chr2	21704218	2	26.348
Patl_chr2	22149149	2	26.348
Patl_chr2	22365040	2	26.348
Patl_chr2	22126828	2	26.348
Patl_chr2	22358657	2	26.348
Patl_chr2	21769875	2	26.348
Patl_chr2	21886270	2	26.348
Patl_chr2	22157786	2	26.348
Patl_chr2	22275486	2	26.348
Patl_chr2	22082971	2	26.348
Patl_chr2	22278043	2	26.348
Patl_chr2	21398178	2	26.348
Patl_chr2	21766785	2	26.348
Patl_chr2	22310772	2	26.348
Patl_chr2	22341683	2	26.348
Patl_chr2	22125478	2	26.348
Patl_chr2	22287414	2	26.348
Patl_chr2	22275170	2	26.348
Patl_chr2	22277795	2	26.348
Patl_chr2	22232724	2	26.348
Patl_chr2	22105182	2	26.348
Patl_chr2	22153561	2	26.348
Patl_chr2	21634177	2	26.348
Patl_chr2	21784604	2	26.348
Patl_chr2	22057208	2	26.348
Patl_chr2	22281372	2	26.348
Patl_chr2	22358178	2	26.348
Patl_chr2	22341596	2	26.348
Patl_chr2	21996127	2	26.348
Patl_chr2	21969034	2	26.348
Patl_chr2	22105571	2	26.348
Patl_chr2	22216512	2	26.348
Patl_chr2	21982041	2	26.348
Patl_chr2	21963381	2	26.348
Patl_chr2	21885875	2	26.348
Patl_chr2	22301270	2	26.348
Patl_chr2	22107841	2	26.348
Patl_chr2	12680867	2	26.348
Patl_chr2	22319221	2	26.348
Patl_chr2	22277127	2	26.348
Patl_chr2	21966129	2	26.348
Patl_chr2	21385269	2	27.358
Patl_chr2	21482844	2	27.358
Patl_chr2	16126212	2	27.358
Patl_chr2	21569905	2	27.358
Patl_chr2	21352953	2	27.358
Patl_chr2	21424716	2	27.358
Patl_chr2	21427596	2	27.358
Patl_chr2	21619856	2	27.358
Patl_chr2	12143824	2	27.358
Patl_chr2	21310999	2	27.358
Patl_chr2	22320429	2	27.358
Patl_chr2	21422959	2	27.358
Patl_chr2	21427647	2	27.358
Patl_chr2	21363720	2	27.358
Patl_chr2	21350080	2	27.358
Patl_chr2	21671517	2	27.358
Patl_chr2	21420155	2	27.358
Patl_chr2	21425451	2	27.358
Patl_chr2	21679385	2	27.358
Patl_chr2	21483300	2	27.358
Patl_chr2	21424781	2	27.358
Patl_chr2	22053181	2	27.358
Patl_chr2	21606157	2	27.358
Patl_chr2	21364006	2	27.358
Patl_chr2	22281390	2	27.358
Patl_chr2	21583392	2	27.358
Patl_chr2	21629008	2	27.358
Patl_chr2	21307880	2	27.358
Patl_chr2	21487570	2	27.358
Patl_chr2	21939407	2	27.358
Patl_chr2	21432374	2	27.358
Patl_chr2	21298486	2	27.358
Patl_chr2	21366011	2	27.358
Patl_chr2	21663264	2	27.358
Patl_chr2	21303202	2	27.358
Patl_chr2	21362415	2	27.358
Patl_chr2	21665193	2	27.358
Patl_chr2	21663515	2	27.358
Patl_chr2	21412177	2	27.358
Patl_chr2	17299390	2	27.358
Patl_chr2	21330505	2	27.358
Patl_chr2	21414486	2	27.358
Patl_chr2	21567765	2	27.358
Patl_chr2	21365330	2	27.358
Patl_chr2	21413239	2	27.358
Patl_chr2	21413967	2	27.358
Patl_chr2	21339821	2	27.358
Patl_chr2	21412841	2	27.358
Patl_chr2	21426022	2	27.358
Patl_chr2	21427385	2	27.358
Patl_chr2	21364804	2	27.358
Patl_chr2	21679395	2	27.358
Patl_chr2	21303347	2	27.358
Patl_chr2	21412373	2	27.358
Patl_chr2	21412239	2	27.358
Patl_chr2	21393964	2	27.358
Patl_chr2	21414539	2	27.358
Patl_chr2	12092539	2	27.358
Patl_chr2	21376573	2	27.358
Patl_chr2	21414900	2	27.358
Patl_chr2	21420947	2	27.358
Patl_chr2	21483621	2	27.358
Patl_chr2	21635053	2	27.358
Patl_chr2	21363856	2	27.358
Patl_chr2	21474762	2	27.358
Patl_chr2	21343294	2	27.358
Patl_chr2	5867467	2	27.358
Patl_chr2	21581374	2	27.358
Patl_chr2	22375998	2	27.358
Patl_chr2	21412103	2	27.358
Patl_chr2	21413227	2	27.358
Patl_chr2	21481539	2	27.358
Patl_chr2	21415176	2	27.358
Patl_chr2	21362232	2	27.358
Patl_chr2	21527469	2	27.358
Patl_chr2	5524953	2	27.358
Patl_chr2	20703170	2	28.368
Patl_chr2	11392359	2	28.368
Patl_chr2	9067585	2	28.368
Patl_chr2	21413651	2	28.368
Patl_chr2	20479802	2	28.368
Patl_chr2	21481555	2	28.368
Patl_chr2	21168149	2	28.368
Patl_chr2	21664506	2	28.368
Patl_chr2	20571755	2	28.368
Patl_chr2	20099120	2	29.378
Patl_chr2	14513403	2	29.378
Patl_chr2	9232964	2	29.378
Patl_chr2	17098689	2	29.378
Patl_chr2	8779204	2	29.378
Patl_chr2	21192793	2	29.378
Patl_chr2	19341077	2	29.378
Patl_chr2	11934124	2	29.378
Patl_chr2	12515013	2	29.378
Patl_chr2	16172869	2	29.378
Patl_chr2	19878300	2	29.378
Patl_chr2	8309107	2	29.378
Patl_chr2	21278314	2	29.378
Patl_chr2	16317497	2	29.378
Patl_chr2	10469298	2	29.378
Patl_chr2	16317191	2	29.378
Patl_chr2	10365479	2	29.378
Patl_chr2	19018276	2	29.378
Patl_chr2	9936781	2	29.378
Patl_chr2	17955763	2	29.378
Patl_chr2	16106269	2	29.378
Patl_chr2	13220715	2	29.378
Patl_chr2	11134489	2	29.378
Patl_chr2	13710903	2	29.378
Patl_chr2	17821055	2	29.378
Patl_chr2	20479639	2	29.378
Patl_chr2	20621756	2	29.378
Patl_chr2	21184209	2	29.378
Patl_chr2	20787688	2	29.378
Patl_chr2	20885528	2	29.378
Patl_chr2	20619636	2	29.378
Patl_chr2	18580724	2	29.378
Patl_chr2	11753406	2	29.378
Patl_chr2	9645574	2	29.378
Patl_chr2	7764532	2	29.378
Patl_chr2	11394462	2	29.378
Patl_chr2	12749271	2	29.378
Patl_chr2	20666612	2	29.378
Patl_chr2	21270052	2	29.378
Patl_chr2	20415761	2	29.378
Patl_chr2	15846796	2	29.378
Patl_chr2	8967658	2	29.378
Patl_chr2	12543158	2	29.378
Patl_chr2	21291128	2	29.378
Patl_chr2	19630571	2	29.378
Patl_chr2	8403898	2	29.378
Patl_chr2	21275748	2	29.378
Patl_chr2	9639781	2	29.378
Patl_chr2	21197018	2	29.378
Patl_chr2	10589923	2	29.378
Patl_chr2	21205170	2	29.378
Patl_chr2	16425209	2	29.378
Patl_chr2	21263232	2	29.378
Patl_chr2	16128261	2	29.378
Patl_chr2	20618996	2	29.378
Patl_chr2	18761253	2	29.378
Patl_chr2	20683036	2	29.378
Patl_chr2	6956716	2	29.378
Patl_chr2	21216407	2	29.378
Patl_chr2	13751786	2	29.378
Patl_chr2	18933071	2	29.378
Patl_chr2	18809967	2	29.378
Patl_chr2	18695465	2	29.378
Patl_chr2	20493304	2	29.378
Patl_chr2	20668338	2	29.378
Patl_chr2	17187784	2	29.378
Patl_chr2	18289555	2	29.378
Patl_chr2	20666531	2	29.378
Patl_chr2	9232086	2	29.378
Patl_chr2	16838069	2	29.378
Patl_chr2	15456547	2	29.378
Patl_chr2	20898813	2	29.378
Patl_chr2	16158674	2	29.378
Patl_chr2	20043422	2	29.378
Patl_chr2	15590956	2	29.378
Patl_chr2	12567251	2	29.378
Patl_chr2	19876528	2	29.378
Patl_chr2	16322467	2	29.378
Patl_chr2	18831071	2	29.378
Patl_chr2	8603075	2	29.378
Patl_chr2	20093371	2	29.378
Patl_chr2	16472720	2	29.378
Patl_chr2	18820665	2	29.378
Patl_chr2	16312047	2	29.378
Patl_chr2	11063541	2	29.378
Patl_chr2	7524919	2	29.378
Patl_chr2	20067879	2	29.378
Patl_chr2	10555200	2	29.378
Patl_chr2	20081221	2	29.378
Patl_chr2	16159893	2	29.378
Patl_chr2	7941885	2	29.378
Patl_chr2	20734086	2	30.388
Patl_chr2	19316019	2	30.388
Patl_chr2	16125215	2	30.388
Patl_chr2	20901728	2	30.388
Patl_chr2	20660824	2	30.388
Patl_chr2	16150648	2	30.388
Patl_chr2	20605990	2	30.388
Patl_chr2	12489161	2	30.388
Patl_chr2	20827968	2	30.388
Patl_chr2	20771078	2	30.388
Patl_chr2	21781833	2	30.388
Patl_chr2	21207850	2	30.388
Patl_chr2	20542603	2	30.388
Patl_chr2	20904053	2	30.388
Patl_chr2	20814827	2	30.388
Patl_chr2	20838270	2	30.388
Patl_chr2	11804147	2	30.388
Patl_chr2	20604673	2	30.388
Patl_chr2	20613192	2	30.388
Patl_chr2	9183073	2	30.388
Patl_chr2	21191194	2	30.388
Patl_chr2	8026278	2	30.388
Patl_chr2	20810750	2	30.388
Patl_chr2	9467875	2	30.388
Patl_chr2	20857375	2	30.388
Patl_chr2	11076589	2	30.388
Patl_chr2	18419897	2	30.388
Patl_chr2	16079694	2	30.388
Patl_chr2	16087669	2	30.388
Patl_chr2	20618046	2	30.388
Patl_chr2	9486642	2	30.388
Patl_chr2	9462571	2	30.388
Patl_chr2	20905763	2	30.388
Patl_chr2	20877472	2	30.388
Patl_chr2	18932843	2	30.388
Patl_chr2	20539329	2	30.388
Patl_chr2	20573292	2	30.388
Patl_chr2	20838487	2	30.388
Patl_chr2	7789446	2	30.388
Patl_chr2	20777449	2	30.388
Patl_chr2	20573414	2	30.388
Patl_chr2	20824791	2	30.388
Patl_chr2	19493336	2	30.388
Patl_chr2	20820655	2	30.388
Patl_chr2	18520314	2	30.388
Patl_chr2	20459710	2	30.388
Patl_chr2	10194177	2	30.388
Patl_chr2	7775929	2	30.388
Patl_chr2	10374518	2	30.388
Patl_chr2	12461886	2	30.388
Patl_chr2	20634822	2	30.388
Patl_chr2	20820384	2	30.388
Patl_chr2	21027441	2	30.388
Patl_chr2	18410648	2	30.388
Patl_chr2	18449856	2	30.388
Patl_chr2	7948648	2	30.388
Patl_chr2	20634764	2	30.388
Patl_chr2	20947037	2	30.388
Patl_chr2	19578390	2	30.388
Patl_chr2	18394405	2	30.388
Patl_chr2	17776852	2	30.388
Patl_chr2	20635592	2	30.388
Patl_chr2	19920448	2	30.388
Patl_chr2	20905933	2	30.388
Patl_chr2	14200808	2	30.388
Patl_chr2	7949669	2	30.388
Patl_chr2	12505554	2	30.388
Patl_chr2	10433823	2	30.388
Patl_chr2	20812128	2	30.388
Patl_chr2	9610225	2	30.388
Patl_chr2	20313180	2	30.388
Patl_chr2	21195070	2	30.388
Patl_chr2	12554242	2	30.388
Patl_chr2	16518746	2	30.388
Patl_chr2	15840538	2	30.388
Patl_chr2	8448741	2	30.388
Patl_chr2	18995176	2	30.388
Patl_chr2	18819954	2	30.388
Patl_chr2	16154202	2	30.388
Patl_chr2	19795973	2	30.388
Patl_chr2	19878068	2	30.388
Patl_chr2	12750746	2	30.388
Patl_chr2	10441665	2	30.388
Patl_chr2	11823946	2	30.388
Patl_chr2	9301007	2	30.388
Patl_chr2	21096060	2	30.388
Patl_chr2	12467813	2	30.388
Patl_chr2	12535096	2	30.388
Patl_chr2	20396218	2	30.388
Patl_chr2	9739385	2	30.388
Patl_chr2	12090034	2	30.388
Patl_chr2	12525165	2	30.388
Patl_chr2	16128427	2	30.388
Patl_chr2	20591532	2	30.388
Patl_chr2	19342659	2	30.388
Patl_chr2	16293117	2	30.388
Patl_chr2	9646561	2	30.388
Patl_chr2	18914648	2	30.388
Patl_chr2	19354890	2	30.388
Patl_chr2	11784158	2	30.388
Patl_chr2	21046996	2	30.388
Patl_chr2	8606603	2	30.388
Patl_chr2	11262980	2	30.388
Patl_chr2	21145248	2	30.388
Patl_chr2	20465572	2	30.388
Patl_chr2	20097764	2	30.388
Patl_chr2	18725582	2	30.388
Patl_chr2	20303372	2	30.388
Patl_chr2	20903579	2	30.388
Patl_chr2	18137518	2	30.388
Patl_chr2	11813632	2	30.388
Patl_chr2	18576101	2	30.388
Patl_chr2	10440959	2	30.388
Patl_chr2	20912550	2	30.388
Patl_chr2	20901743	2	30.388
Patl_chr2	20661944	2	30.388
Patl_chr2	20618051	2	30.388
Patl_chr2	20883158	2	30.388
Patl_chr2	20870503	2	30.388
Patl_chr2	20081425	2	30.388
Patl_chr2	20574251	2	30.388
Patl_chr2	17184880	2	30.388
Patl_chr2	20549138	2	30.388
Patl_chr2	11376603	2	30.388
Patl_chr2	11814501	2	30.388
Patl_chr2	12506205	2	30.388
Patl_chr2	11977340	2	30.388
Patl_chr2	11785924	2	30.388
Patl_chr2	18813328	2	30.388
Patl_chr2	9801488	2	30.388
Patl_chr2	10845487	2	30.388
Patl_chr2	20573784	2	30.388
Patl_chr2	20620728	2	30.388
Patl_chr2	18815990	2	30.388
Patl_chr2	20880231	2	30.388
Patl_chr2	6341623	2	30.388
Patl_chr2	9599894	2	30.388
Patl_chr2	8136792	2	30.388
Patl_chr2	20409726	2	30.388
Patl_chr2	10391388	2	30.388
Patl_chr2	20595718	2	30.388
Patl_chr2	8824894	2	30.388
Patl_chr2	9262881	2	30.388
Patl_chr2	20573446	2	30.388
Patl_chr2	20668008	2	30.388
Patl_chr2	11750371	2	30.388
Patl_chr2	11745251	2	30.388
Patl_chr2	20642024	2	30.388
Patl_chr2	16735212	2	30.388
Patl_chr2	20604694	2	30.388
Patl_chr2	20009957	2	30.388
Patl_chr2	16210524	2	30.388
Patl_chr2	20685363	2	30.388
Patl_chr2	20574280	2	30.388
Patl_chr2	20929304	2	30.388
Patl_chr2	20816707	2	30.388
Patl_chr2	20618099	2	30.388
Patl_chr2	20729719	2	30.388
Patl_chr2	20635473	2	30.388
Patl_chr2	20622069	2	30.388
Patl_chr2	20550726	2	30.388
Patl_chr2	10765651	2	30.388
Patl_chr2	21148932	2	30.388
Patl_chr2	21194855	2	30.388
Patl_chr2	10359835	2	30.388
Patl_chr2	10789606	2	30.388
Patl_chr2	20596444	2	30.388
Patl_chr2	16316829	2	30.388
Patl_chr2	20635455	2	30.388
Patl_chr2	8997191	2	30.388
Patl_chr2	20570528	2	30.388
Patl_chr2	19771802	2	30.388
Patl_chr2	19342644	2	30.388
Patl_chr2	20614721	2	30.388
Patl_chr2	20659925	2	30.388
Patl_chr2	8957554	2	30.388
Patl_chr2	12549100	2	30.388
Patl_chr2	11590973	2	30.388
Patl_chr2	10392627	2	30.388
Patl_chr2	11589716	2	30.388
Patl_chr2	20790571	2	30.388
Patl_chr2	20931331	2	30.388
Patl_chr2	17184900	2	30.388
Patl_chr2	20396223	2	30.388
Patl_chr2	9961770	2	30.388
Patl_chr2	20087805	2	30.388
Patl_chr2	18141076	2	30.388
Patl_chr2	18717923	2	30.388
Patl_chr2	10470576	2	30.388
Patl_chr2	20524081	2	30.388
Patl_chr2	11090957	2	30.388
Patl_chr2	18554380	2	30.388
Patl_chr2	17184925	2	30.388
Patl_chr2	20605980	2	30.388
Patl_chr2	10587353	2	30.388
Patl_chr2	16356404	2	30.388
Patl_chr2	11685053	2	30.388
Patl_chr2	20875734	2	30.388
Patl_chr2	20422070	2	30.388
Patl_chr2	10463628	2	30.388
Patl_chr2	6313683	2	30.388
Patl_chr2	16096635	2	30.388
Patl_chr2	16168204	2	30.388
Patl_chr2	16293106	2	30.388
Patl_chr2	11024064	2	30.388
Patl_chr2	9496681	2	30.388
Patl_chr2	11243770	2	30.388
Patl_chr2	20669495	2	30.388
Patl_chr2	18913905	2	30.388
Patl_chr2	20962890	2	30.388
Patl_chr2	21025809	2	30.388
Patl_chr2	11374962	2	30.388
Patl_chr2	11754853	2	30.388
Patl_chr2	8326494	2	30.388
Patl_chr2	20718086	2	30.388
Patl_chr2	20760632	2	30.388
Patl_chr2	20599442	2	30.388
Patl_chr2	8371856	2	30.388
Patl_chr2	20624068	2	30.388
Patl_chr2	12453975	2	30.388
Patl_chr2	18913898	2	30.388
Patl_chr2	11141607	2	30.388
Patl_chr2	20593001	2	30.388
Patl_chr2	20592982	2	30.388
Patl_chr2	20591972	2	30.388
Patl_chr2	10578637	2	30.388
Patl_chr2	9913857	2	30.388
Patl_chr2	11606265	2	30.388
Patl_chr2	20613445	2	30.388
Patl_chr2	12546284	2	30.388
Patl_chr2	20571024	2	30.388
Patl_chr2	20415221	2	30.388
Patl_chr2	15856040	2	30.388
Patl_chr2	10463573	2	30.388
Patl_chr2	20837740	2	30.388
Patl_chr2	18734108	2	30.388
Patl_chr2	20617647	2	30.388
Patl_chr2	8374732	2	30.388
Patl_chr2	11604450	2	30.388
Patl_chr2	20657860	2	30.388
Patl_chr2	12456936	2	30.388
Patl_chr2	10168215	2	30.388
Patl_chr2	20571081	2	30.388
Patl_chr2	11819110	2	30.388
Patl_chr2	20961284	2	30.388
Patl_chr2	9598510	2	30.388
Patl_chr2	20741199	2	30.388
Patl_chr2	13741725	2	30.388
Patl_chr2	19430004	2	30.388
Patl_chr2	20693300	2	30.388
Patl_chr2	12516533	2	30.388
Patl_chr2	18621838	2	30.388
Patl_chr2	14110751	2	30.388
Patl_chr2	10546378	2	30.388
Patl_chr2	12555163	2	30.388
Patl_chr2	10442271	2	30.388
Patl_chr2	20618118	2	30.388
Patl_chr2	16338711	2	30.388
Patl_chr2	16080378	2	30.388
Patl_chr2	12528480	2	30.388
Patl_chr2	11978127	2	30.388
Patl_chr2	20834204	2	30.388
Patl_chr2	20961256	2	30.388
Patl_chr2	20573507	2	30.388
Patl_chr2	12515218	2	30.388
Patl_chr2	11026805	2	30.388
Patl_chr2	20571594	2	30.388
Patl_chr2	9958526	2	30.388
Patl_chr2	7986526	2	30.388
Patl_chr2	20570520	2	30.388
Patl_chr2	11047596	2	30.388
Patl_chr2	11731640	2	30.388
Patl_chr2	20097945	2	30.388
Patl_chr2	10441161	2	30.388
Patl_chr2	11216494	2	30.388
Patl_chr2	18727449	2	30.388
Patl_chr2	9275114	2	30.388
Patl_chr2	13774222	2	30.388
Patl_chr2	20569379	2	30.388
Patl_chr2	11256500	2	30.388
Patl_chr2	20403329	2	30.388
Patl_chr2	10788108	2	30.388
Patl_chr2	11731558	2	30.388
Patl_chr14.1	24030860	2	30.388
Patl_chr2	8310245	2	30.388
Patl_chr2	9492423	2	30.388
Patl_chr2	12545137	2	30.388
Patl_chr2	20814931	2	30.388
Patl_chr2	20465582	2	30.388
Patl_chr2	7989960	2	30.388
Patl_chr2	17169675	2	30.388
Patl_chr2	19449479	2	30.388
Patl_chr2	20472308	2	31.398
Patl_chr2	11741495	2	31.398
Patl_chr2	20465589	2	31.398
Patl_chr2	7905396	2	31.398
Patl_chr2	19496852	2	31.398
Patl_chr2	12089961	2	31.398
Patl_chr2	20063507	2	31.398
Patl_chr2	19492313	2	31.398
Patl_chr2	15837277	2	31.398
Patl_chr2	11039320	2	31.398
Patl_chr2	14242935	2	31.398
Patl_chr2	11858625	2	31.398
Patl_chr2	11883637	2	31.398
Patl_chr2	18549517	2	31.398
Patl_chr2	16223727	2	31.398
Patl_chr2	11231507	2	31.398
Patl_chr2	18753144	2	31.398
Patl_chr2	9284845	2	31.398
Patl_chr2	11231520	2	31.398
Patl_chr2	10442611	2	31.398
Patl_chr2	8119590	2	31.398
Patl_chr2	11729698	2	31.398
Patl_chr2	17798097	2	31.398
Patl_chr2	18686272	2	31.398
Patl_chr2	10468555	2	31.398
Patl_chr2	17830105	2	31.398
Patl_chr2	10488383	2	31.398
Patl_chr2	19077964	2	31.398
Patl_chr2	9645437	2	31.398
Patl_chr2	20272487	2	31.398
Patl_chr2	9495608	2	31.398
Patl_chr2	19788470	2	31.398
Patl_chr2	11062321	2	31.398
Patl_chr2	15838287	2	31.398
Patl_chr2	16358904	2	31.398
Patl_chr2	7921837	2	31.398
Patl_chr2	9056441	2	31.398
Patl_chr2	18825741	2	31.398
Patl_chr2	17253568	2	31.398
Patl_chr2	7837321	2	31.398
Patl_chr2	14334555	2	31.398
Patl_chr2	17222018	2	31.398
Patl_chr2	9029100	2	31.398
Patl_chr2	16140486	2	31.398
Patl_chr2	10539224	2	31.398
Patl_chr2	15822655	2	31.398
Patl_chr2	16506832	2	31.398
Patl_chr2	20573912	2	31.398
Patl_chr2	18725899	2	31.398
Patl_chr2	9978846	2	31.398
Patl_chr2	11745483	2	31.398
Patl_chr2	16537118	2	31.398
Patl_chr2	12516566	2	31.398
Patl_chr2	19493556	2	31.398
Patl_chr2	8029126	2	31.398
Patl_chr2	17916701	2	31.398
Patl_chr2	18488426	2	31.398
Patl_chr2	18869249	2	31.398
Patl_chr2	19535231	2	31.398
Patl_chr2	11229526	2	31.398
Patl_chr2	16517701	2	31.398
Patl_chr2	11678784	2	31.398
Patl_chr2	16304232	2	31.398
Patl_chr2	7648435	2	31.398
Patl_chr2	9204900	2	31.398
Patl_chr2	18555108	2	31.398
Patl_chr2	7563292	2	31.398
Patl_chr2	7955774	2	31.398
Patl_chr2	19188993	2	31.398
Patl_chr2	8628811	2	31.398
Patl_chr2	16327503	2	31.398
Patl_chr2	8397462	2	31.398
Patl_chr2	11788086	2	31.398
Patl_chr2	9319827	2	31.398
Patl_chr2	9982558	2	31.398
Patl_chr2	9829791	2	31.398
Patl_chr2	18727498	2	31.398
Patl_chr2	20911565	2	31.398
Patl_chr2	20063013	2	31.398
Patl_chr2	12545165	2	31.398
Patl_chr2	14040301	2	31.398
Patl_chr2	11211962	2	31.398
Patl_chr2	10441706	2	31.398
Patl_chr2	19891061	2	31.398
Patl_chr2	10237134	2	31.398
Patl_chr2	10740388	2	31.398
Patl_chr2	8967991	2	31.398
Patl_chr2	11791593	2	31.398
Patl_chr2	11879530	2	31.398
Patl_chr2	16336200	2	31.398
Patl_chr2	19006104	2	31.398
Patl_chr2	18619362	2	31.398
Patl_chr2	20393234	2	31.398
Patl_chr2	7934729	2	31.398
Patl_chr2	16288852	2	31.398
Patl_chr2	12164594	2	31.398
Patl_chr2	20094437	2	31.398
Patl_chr2	16141250	2	31.398
Patl_chr2	10739272	2	31.398
Patl_chr2	9677125	2	31.398
Patl_chr2	19368440	2	31.398
Patl_chr2	11857386	2	31.398
Patl_chr2	6812724	2	31.398
Patl_chr2	19784410	2	31.398
Patl_chr2	19881922	2	31.398
Patl_chr2	12428357	2	31.398
Patl_chr2	9192274	2	31.398
Patl_chr2	8445150	2	31.398
Patl_chr2	13801640	2	31.398
Patl_chr2	10438882	2	31.398
Patl_chr2	12505255	2	31.398
Patl_chr2	9814243	2	31.398
Patl_chr2	17222425	2	31.398
Patl_chr2	19430979	2	31.398
Patl_chr2	12823672	2	31.398
Patl_chr2	12817048	2	31.398
Patl_chr2	7992603	2	31.398
Patl_chr2	15841118	2	31.398
Patl_chr2	12182435	2	31.398
Patl_chr2	18902879	2	31.398
Patl_chr2	9819274	2	31.398
Patl_chr2	8798037	2	31.398
Patl_chr2	12762018	2	31.398
Patl_chr2	19629696	2	31.398
Patl_chr2	18504887	2	31.398
Patl_chr2	12786742	2	31.398
Patl_chr2	19821108	2	31.398
Patl_chr2	10365062	2	31.398
Patl_chr2	10365019	2	31.398
Patl_chr2	17974977	2	31.398
Patl_chr2	19426140	2	31.398
Patl_chr2	11207278	2	31.398
Patl_chr2	11811481	2	31.398
Patl_chr2	12745544	2	31.398
Patl_chr2	9172051	2	31.398
Patl_chr2	12539445	2	31.398
Patl_chr2	18514732	2	31.398
Patl_chr2	12073376	2	31.398
Patl_chr2	20083500	2	31.398
Patl_chr2	7431789	2	31.398
Patl_chr2	19341388	2	31.398
Patl_chr2	16753513	2	31.398
Patl_chr2	11880283	2	31.398
Patl_chr2	16222596	2	31.398
Patl_chr2	15850646	2	31.398
Patl_chr2	9652890	2	31.398
Patl_chr2	8888932	2	31.398
Patl_chr2	16206925	2	31.398
Patl_chr2	20438497	2	31.398
Patl_chr2	20081466	2	31.398
Patl_chr2	18833795	2	31.398
Patl_chr2	9168798	2	31.398
Patl_chr2	10827757	2	31.398
Patl_chr2	10771022	2	31.398
Patl_chr2	12146321	2	31.398
Patl_chr2	19204351	2	31.398
Patl_chr2	9183539	2	31.398
Patl_chr2	20820195	2	31.398
Patl_chr2	12138464	2	31.398
Patl_chr2	18909482	2	31.398
Patl_chr2	11235464	2	31.398
Patl_chr2	17199022	2	31.398
Patl_chr2	18545495	2	31.398
Patl_chr2	13709025	2	31.398
Patl_chr2	15833781	2	31.398
Patl_chr2	9688857	2	31.398
Patl_chr2	20405343	2	31.398
Patl_chr2	9801768	2	31.398
Patl_chr2	15054859	2	31.398
Patl_chr2	18650369	2	31.398
Patl_chr2	18053597	2	31.398
Patl_chr2	20064619	2	31.398
Patl_chr2	11846050	2	31.398
Patl_chr2	16157511	2	31.398
Patl_chr2	15840403	2	31.398
Patl_chr2	12130967	2	31.398
Patl_chr2	11378772	2	31.398
Patl_chr2	18183244	2	31.398
Patl_chr2	20108920	2	31.398
Patl_chr2	20068991	2	31.398
Patl_chr2	11757786	2	31.398
Patl_chr2	19374793	2	31.398
Patl_chr2	11544474	2	31.398
Patl_chr2	12507395	2	31.398
Patl_chr2	18644738	2	31.398
Patl_chr2	10539840	2	31.398
Patl_chr2	12089880	2	31.398
Patl_chr2	18698298	2	31.398
Patl_chr2	16138983	2	31.398
Patl_chr2	22106019	2	31.398
Patl_chr2	11607787	2	31.398
Patl_chr2	8880661	2	31.398
Patl_chr2	16511236	2	31.398
Patl_chr2	18867485	2	31.398
Patl_chr2	8968074	2	31.398
Patl_chr2	13799549	2	31.398
Patl_chr2	18919444	2	31.398
Patl_chr2	16687737	2	31.398
Patl_chr2	18738111	2	31.398
Patl_chr2	13714350	2	31.398
Patl_chr2	10826095	2	31.398
Patl_chr2	15298312	2	31.398
Patl_chr2	19933494	2	31.398
Patl_chr2	17194672	2	31.398
Patl_chr2	11745436	2	31.398
Patl_chr2	19316708	2	31.398
Patl_chr2	12170600	2	31.398
Patl_chr2	12784430	2	31.398
Patl_chr2	11939611	2	31.398
Patl_chr2	19606957	2	31.398
Patl_chr2	18741420	2	31.398
Patl_chr2	19564909	2	31.398
Patl_chr2	20069745	2	31.398
Patl_chr2	10829846	2	31.398
Patl_chr2	19559119	2	31.398
Patl_chr2	20099455	2	31.398
Patl_chr2	9300861	2	31.398
Patl_chr2	8148951	2	31.398
Patl_chr2	18836980	2	31.398
Patl_chr2	19891323	2	31.398
Patl_chr2	13746404	2	31.398
Patl_chr2	18756172	2	31.398
Patl_chr2	10000026	2	31.398
Patl_chr2	10588227	2	31.398
Patl_chr2	18053478	2	31.398
Patl_chr2	19316779	2	31.398
Patl_chr2	19340919	2	31.398
Patl_chr2	18750316	2	31.398
Patl_chr2	15826946	2	31.398
Patl_chr2	12427262	2	31.398
Patl_chr2	19426179	2	31.398
Patl_chr2	11237017	2	31.398
Patl_chr2	16690205	2	31.398
Patl_chr2	12171973	2	31.398
Patl_chr2	18059155	2	31.398
Patl_chr2	9820922	2	31.398
Patl_chr2	18909698	2	31.398
Patl_chr2	17220046	2	31.398
Patl_chr2	20269017	2	31.398
Patl_chr2	9536862	2	31.398
Patl_chr2	19362468	2	31.398
Patl_chr2	19767918	2	31.398
Patl_chr2	7997342	2	31.398
Patl_chr2	12554922	2	31.398
Patl_chr2	16685760	2	31.398
Patl_chr2	7997230	2	31.398
Patl_chr2	11532793	2	31.398
Patl_chr2	11080932	2	31.398
Patl_chr2	18888420	2	31.398
Patl_chr2	20290919	2	31.398
Patl_chr2	9807987	2	31.398
Patl_chr2	17190263	2	31.398
Patl_chr2	19802524	2	31.398
Patl_chr2	9170539	2	31.398
Patl_chr2	20463522	2	31.398
Patl_chr2	11880095	2	31.398
Patl_chr2	10464548	2	31.398
Patl_chr2	10554943	2	31.398
Patl_chr2	18521952	2	31.398
Patl_chr2	16517837	2	31.398
Patl_chr2	19169669	2	31.398
Patl_chr2	14022709	2	31.398
Patl_chr2	13750383	2	31.398
Patl_chr2	20339831	2	31.398
Patl_chr2	11461738	2	31.398
Patl_chr2	19328026	2	31.398
Patl_chr2	18691113	2	31.398
Patl_chr2	12500341	2	31.398
Patl_chr2	10828322	2	31.398
Patl_chr2	11190101	2	31.398
Patl_chr2	18675001	2	31.398
Patl_chr2	9168757	2	31.398
Patl_chr2	9319069	2	31.398
Patl_chr2	17097783	2	31.398
Patl_chr2	11729584	2	31.398
Patl_chr2	16834314	2	31.398
Patl_chr2	9823256	2	31.398
Patl_chr2	7937466	2	31.398
Patl_chr2	20416419	2	31.398
Patl_chr2	18824820	2	31.398
Patl_chr2	18864157	2	31.398
Patl_chr2	8310281	2	31.398
Patl_chr2	10743043	2	31.398
Patl_chr2	18690907	2	31.398
Patl_chr2	9407836	2	31.398
Patl_chr2	12476860	2	31.398
Patl_chr2	9171225	2	31.398
Patl_chr2	16450739	2	31.398
Patl_chr2	17311969	2	31.398
Patl_chr2	10423547	2	31.398
Patl_chr2	16248930	2	31.398
Patl_chr2	16712993	2	31.398
Patl_chr2	19352303	2	31.398
Patl_chr2	9913207	2	31.398
Patl_chr2	12519609	2	31.398
Patl_chr2	11734899	2	31.398
Patl_chr2	10477182	2	31.398
Patl_chr2	10331834	2	31.398
Patl_chr2	19309775	2	31.398
Patl_chr2	19885013	2	31.398
Patl_chr2	10745535	2	31.398
Patl_chr2	11971606	2	31.398
Patl_chr2	18013490	2	31.398
Patl_chr2	9640353	2	31.398
Patl_chr2	18801144	2	31.398
Patl_chr2	11032437	2	31.398
Patl_chr2	18280557	2	31.398
Patl_chr2	18816252	2	31.398
Patl_chr2	11083331	2	31.398
Patl_chr2	16100444	2	31.398
Patl_chr2	10237803	2	31.398
Patl_chr2	9298736	2	31.398
Patl_chr2	20465032	2	31.398
Patl_chr2	19435505	2	31.398
Patl_chr2	11244261	2	31.398
Patl_chr2	12155881	2	31.398
Patl_chr2	20415549	2	31.398
Patl_chr2	16654804	2	31.398
Patl_chr2	10589158	2	31.398
Patl_chr2	8975662	2	31.398
Patl_chr2	10809430	2	31.398
Patl_chr2	10789558	2	31.398
Patl_chr2	18897601	2	31.398
Patl_chr2	12813427	2	31.398
Patl_chr2	18513850	2	31.398
Patl_chr2	11042352	2	31.398
Patl_chr2	9826028	2	31.398
Patl_chr2	16687723	2	31.398
Patl_chr2	10489734	2	31.398
Patl_chr2	9820043	2	31.398
Patl_chr2	8793390	2	31.398
Patl_chr2	19489066	2	31.398
Patl_chr2	16317375	2	31.398
Patl_chr2	11272916	2	31.398
Patl_chr2	11763109	2	31.398
Patl_chr2	19354646	2	31.398
Patl_chr2	11969146	2	31.398
Patl_chr2	16127219	2	31.398
Patl_chr2	10529447	2	31.398
Patl_chr2	18065570	2	31.398
Patl_chr2	17208200	2	31.398
Patl_chr2	12823718	2	31.398
Patl_chr2	17816923	2	31.398
Patl_chr2	12129658	2	31.398
Patl_chr2	16313498	2	31.398
Patl_chr2	20287373	2	31.398
Patl_chr2	9316899	2	31.398
Patl_chr2	8283514	2	31.398
Patl_chr2	11077252	2	31.398
Patl_chr2	18795958	2	31.398
Patl_chr2	18869488	2	31.398
Patl_chr2	11846138	2	31.398
Patl_chr2	9062054	2	31.398
Patl_chr2	8287200	2	31.398
Patl_chr2	9206067	2	31.398
Patl_chr2	9986035	2	31.398
Patl_chr2	10823584	2	31.398
Patl_chr2	19556423	2	31.398
Patl_chr2	18718226	2	31.398
Patl_chr2	15855714	2	31.398
Patl_chr2	19576882	2	31.398
Patl_chr2	20071998	2	31.398
Patl_chr2	7978836	2	31.398
Patl_chr2	9598291	2	31.398
Patl_chr2	12453944	2	31.398
Patl_chr2	12471885	2	31.398
Patl_chr2	8343727	2	31.398
Patl_chr2	19610269	2	31.398
Patl_chr2	12133406	2	31.398
Patl_chr2	14213244	2	31.398
Patl_chr2	18825132	2	31.398
Patl_chr2	16256090	2	31.398
Patl_chr2	10768669	2	31.398
Patl_chr2	16308308	2	31.398
Patl_chr2	19125275	2	31.398
Patl_chr2	11207215	2	31.398
Patl_chr2	19963347	2	31.398
Patl_chr2	18801938	2	31.398
Patl_chr2	16263279	2	31.398
Patl_chr2	19558746	2	31.398
Patl_chr2	17137623	2	31.398
Patl_chr2	8013303	2	31.398
Patl_chr2	17834466	2	31.398
Patl_chr2	9814545	2	31.398
Patl_chr2	17258386	2	31.398
Patl_chr2	11140303	2	31.398
Patl_chr2	20495647	2	31.398
Patl_chr2	17833754	2	31.398
Patl_chr2	9004199	2	31.398
Patl_chr2	15845732	2	31.398
Patl_chr2	19881927	2	31.398
Patl_chr2	16527818	2	31.398
Patl_chr2	15599574	2	31.398
Patl_chr2	16166447	2	31.398
Patl_chr2	11066587	2	31.398
Patl_chr2	11859565	2	31.398
Patl_chr2	7627086	2	31.398
Patl_chr2	18910161	2	31.398
Patl_chr2	11178246	2	31.398
Patl_chr2	10744744	2	31.398
Patl_chr2	16170934	2	31.398
Patl_chr2	9375631	2	31.398
Patl_chr2	11448944	2	31.398
Patl_chr2	11447211	2	31.398
Patl_chr2	9197216	2	31.398
Patl_chr2	16125421	2	31.398
Patl_chr2	7936391	2	31.398
Patl_chr2	10468596	2	31.398
Patl_chr2	10786234	2	31.398
Patl_chr2	9640799	2	31.398
Patl_chr2	12506890	2	31.398
Patl_chr2	10192165	2	31.398
Patl_chr2	17218543	2	31.398
Patl_chr2	10537691	2	31.398
Patl_chr2	12519619	2	31.398
Patl_chr2	19337748	2	31.398
Patl_chr2	10460779	2	31.398
Patl_chr2	19007506	2	31.398
Patl_chr2	17193063	2	31.398
Patl_chr2	19477666	2	31.398
Patl_chr2	11688479	2	31.398
Patl_chr2	18544623	2	31.398
Patl_chr2	20296333	2	31.398
Patl_chr2	10455229	2	31.398
Patl_chr2	10588197	2	31.398
Patl_chr2	18495864	2	31.398
Patl_chr2	16290913	2	31.398
Patl_chr2	16687728	2	31.398
Patl_chr2	9004205	2	31.398
Patl_chr2	11744205	2	31.398
Patl_chr2	8881153	2	31.398
Patl_chr2	18503030	2	31.398
Patl_chr2	16090242	2	31.398
Patl_chr2	11754377	2	31.398
Patl_chr2	17272934	2	31.398
Patl_chr2	8026659	2	31.398
Patl_chr2	12719519	2	31.398
Patl_chr2	19804040	2	31.398
Patl_chr2	16560008	2	31.398
Patl_chr2	15843830	2	31.398
Patl_chr2	18754937	2	31.398
Patl_chr2	20309473	2	31.398
Patl_chr2	20594275	2	31.398
Patl_chr2	18279121	2	31.398
Patl_chr2	10423688	2	31.398
Patl_chr2	9064314	2	31.398
Patl_chr14.1	24031362	2	31.398
Patl_chr2	16126790	2	31.398
Patl_chr2	15827014	2	31.398
Patl_chr2	10440637	2	31.398
Patl_chr2	19933693	2	31.398
Patl_chr2	18753900	2	31.398
Patl_chr2	10788374	2	31.398
Patl_chr2	18734835	2	31.398
Patl_chr2	12536782	2	31.398
Patl_chr2	11983042	2	31.398
Patl_chr2	9641308	2	31.398
Patl_chr2	12139380	2	31.398
Patl_chr2	10430182	2	31.398
Patl_chr2	16306904	2	31.398
Patl_chr2	19900649	2	31.398
Patl_chr2	19318375	2	31.398
Patl_chr2	18674996	2	31.398
Patl_chr2	19189265	2	31.398
Patl_chr2	13712053	2	31.398
Patl_chr2	12149995	2	31.398
Patl_chr2	7945825	2	31.398
Patl_chr2	9351718	2	31.398
Patl_chr2	10766074	2	31.398
Patl_chr2	11202333	2	31.398
Patl_chr2	10173453	2	31.398
Patl_chr2	12128573	2	31.398
Patl_chr2	18689858	2	31.398
Patl_chr2	10531284	2	31.398
Patl_chr2	16247511	2	31.398
Patl_chr2	11853964	2	31.398
Patl_chr2	10789510	2	31.398
Patl_chr2	10538009	2	31.398
Patl_chr2	11043473	2	31.398
Patl_chr2	11393503	2	31.398
Patl_chr2	9393220	2	31.398
Patl_chr2	19762849	2	31.398
Patl_chr2	19963634	2	31.398
Patl_chr2	19213718	2	31.398
Patl_chr2	20682477	2	31.398
Patl_chr2	19284267	2	31.398
Patl_chr2	12182422	2	31.398
Patl_chr2	10829836	2	31.398
Patl_chr2	16734585	2	31.398
Patl_chr2	19784207	2	31.398
Patl_chr2	20096635	2	31.398
Patl_chr2	11693401	2	31.398
Patl_chr2	18825705	2	31.398
Patl_chr2	16835850	2	31.398
Patl_chr2	11847605	2	31.398
Patl_chr2	12477067	2	31.398
Patl_chr2	10469230	2	31.398
Patl_chr2	16124879	2	31.398
Patl_chr2	19562869	2	31.398
Patl_chr2	18053118	2	31.398
Patl_chr2	11545434	2	31.398
Patl_chr2	18817665	2	31.398
Patl_chr2	11446572	2	31.398
Patl_chr2	11255102	2	31.398
Patl_chr2	10402279	2	31.398
Patl_chr2	9730753	2	31.398
Patl_chr2	9668626	2	31.398
Patl_chr2	17207682	2	31.398
Patl_chr2	18375547	2	31.398
Patl_chr2	12913826	2	31.398
Patl_chr2	12458952	2	31.398
Patl_chr2	12132256	2	31.398
Patl_chr2	9601369	2	31.398
Patl_chr2	12146214	2	31.398
Patl_chr2	16142626	2	31.398
Patl_chr2	20395590	2	31.398
Patl_chr2	13751463	2	31.398
Patl_chr2	12713103	2	31.398
Patl_chr2	16266084	2	31.398
Patl_chr2	9821148	2	31.398
Patl_chr2	19351954	2	31.398
Patl_chr2	8824198	2	31.398
Patl_chr2	18741413	2	31.398
Patl_chr2	11877948	2	31.398
Patl_chr2	13756372	2	31.398
Patl_chr2	20086116	2	31.398
Patl_chr2	20391334	2	31.398
Patl_chr2	12744562	2	31.398
Patl_chr2	11897788	2	31.398
Patl_chr2	12475582	2	31.398
Patl_chr2	11752406	2	31.398
Patl_chr2	10464613	2	31.398
Patl_chr2	9201467	2	31.398
Patl_chr2	12110580	2	31.398
Patl_chr2	19489632	2	31.398
Patl_chr2	10227733	2	31.398
Patl_chr2	16250999	2	31.398
Patl_chr2	8972406	2	31.398
Patl_chr2	10244378	2	31.398
Patl_chr2	20392837	2	31.398
Patl_chr2	18827036	2	31.398
Patl_chr2	19483739	2	31.398
Patl_chr2	19481948	2	31.398
Patl_chr2	10492122	2	31.398
Patl_chr2	19556437	2	31.398
Patl_chr2	20657392	2	31.398
Patl_chr2	12414443	2	31.398
Patl_chr2	17827174	2	31.398
Patl_chr2	7768399	2	31.398
Patl_chr2	15825432	2	31.398
Patl_chr2	12538089	2	31.398
Patl_chr2	18637486	2	31.398
Patl_chr2	18804772	2	31.398
Patl_chr2	15834202	2	31.398
Patl_chr2	17222339	2	31.398
Patl_chr2	9305054	2	31.398
Patl_chr2	17341366	2	31.398
Patl_chr2	20267998	2	31.398
Patl_chr2	8997449	2	31.398
Patl_chr2	16101699	2	31.398
Patl_chr2	18821526	2	31.398
Patl_chr2	9030878	2	31.398
Patl_chr2	16235087	2	31.398
Patl_chr2	16139310	2	31.398
Patl_chr2	10469277	2	31.398
Patl_chr2	12974592	2	31.398
Patl_chr2	19609737	2	31.398
Patl_chr2	20094270	2	31.398
Patl_chr2	20370012	2	31.398
Patl_chr2	10236611	2	31.398
Patl_chr2	19430761	2	31.398
Patl_chr2	10388718	2	31.398
Patl_chr2	11461465	2	31.398
Patl_chr2	8328984	2	31.398
Patl_chr2	7575452	2	31.398
Patl_chr2	11393627	2	31.398
Patl_chr2	19945490	2	31.398
Patl_chr2	17195312	2	31.398
Patl_chr2	16345893	2	31.398
Patl_chr2	11741588	2	31.398
Patl_chr2	19420378	2	31.398
Patl_chr2	18097869	2	31.398
Patl_chr2	8887998	2	31.398
Patl_chr2	16232834	2	31.398
Patl_chr2	13209517	2	31.398
Patl_chr2	17835223	2	31.398
Patl_chr2	11819072	2	31.398
Patl_chr2	11780066	2	31.398
Patl_chr2	16340327	2	31.398
Patl_chr2	7771220	2	31.398
Patl_chr2	18141247	2	31.398
Patl_chr2	16123338	2	31.398
Patl_chr2	9168882	2	31.398
Patl_chr2	7566503	2	31.398
Patl_chr2	20724400	2	31.398
Patl_chr2	12184969	2	31.398
Patl_chr2	12717305	2	31.398
Patl_chr2	16250296	2	31.398
Patl_chr2	16216903	2	31.398
Patl_chr2	12579769	2	31.398
Patl_chr2	9032160	2	31.398
Patl_chr2	7948249	2	31.398
Patl_chr2	12459822	2	31.398
Patl_chr2	12129515	2	31.398
Patl_chr2	12145433	2	31.398
Patl_chr2	16526045	2	31.398
Patl_chr2	9302485	2	31.398
Patl_chr2	9908674	2	31.398
Patl_chr2	20529900	2	31.398
Patl_chr2	12082734	2	31.398
Patl_chr2	11858842	2	31.398
Patl_chr2	12467355	2	31.398
Patl_chr2	16304430	2	31.398
Patl_chr2	9821594	2	31.398
Patl_chr2	11681555	2	31.398
Patl_chr2	5381001	2	31.398
Patl_chr2	9028862	2	31.398
Patl_chr2	8615380	2	31.398
Patl_chr2	19074212	2	31.398
Patl_chr2	8421910	2	31.398
Patl_chr2	19131250	2	31.398
Patl_chr2	15843296	2	31.398
Patl_chr2	18784444	2	31.398
Patl_chr2	16507082	2	31.398
Patl_chr2	11752482	2	31.398
Patl_chr2	18909713	2	31.398
Patl_chr2	12470810	2	31.398
Patl_chr2	10528563	2	31.398
Patl_chr2	19427266	2	31.398
Patl_chr2	10559376	2	31.398
Patl_chr2	13184497	2	31.398
Patl_chr2	16688257	2	31.398
Patl_chr2	9243287	2	31.398
Patl_chr2	12483032	2	31.398
Patl_chr2	12489042	2	31.398
Patl_chr2	11552179	2	31.398
Patl_chr2	10262921	2	31.398
Patl_chr2	10746345	2	31.398
Patl_chr2	16080530	2	31.398
Patl_chr2	12565681	2	31.398
Patl_chr2	11067486	2	31.398
Patl_chr2	19789454	2	31.398
Patl_chr2	8829322	2	31.398
Patl_chr2	12426135	2	31.398
Patl_chr2	9060934	2	31.398
Patl_chr2	9170844	2	31.398
Patl_chr2	10548252	2	31.398
Patl_chr2	11245734	2	31.398
Patl_chr2	20290924	2	31.398
Patl_chr2	19607014	2	31.398
Patl_chr2	12453949	2	31.398
Patl_chr2	20486456	2	31.398
Patl_chr2	20530167	2	31.398
Patl_chr2	9215567	2	31.398
Patl_chr2	17834708	2	31.398
Patl_chr2	18506166	2	31.398
Patl_chr2	9180275	2	31.398
Patl_chr2	19775287	2	31.398
Patl_chr2	16158646	2	31.398
Patl_chr2	12125637	2	31.398
Patl_chr2	7997291	2	31.398
Patl_chr2	9594059	2	31.398
Patl_chr2	11146686	2	31.398
Patl_chr2	11068187	2	31.398
Patl_chr2	11745086	2	31.398
Patl_chr2	9230263	2	31.398
Patl_chr2	17298705	2	31.398
Patl_chr2	19493214	2	31.398
Patl_chr2	12432399	2	31.398
Patl_chr2	11372125	2	31.398
Patl_chr2	8761768	2	31.398
Patl_chr2	20070507	2	31.398
Patl_chr2	13518234	2	31.398
Patl_chr2	14634742	2	31.398
Patl_chr2	11777554	2	31.398
Patl_chr2	16712574	2	31.398
Patl_chr2	11253533	2	31.398
Patl_chr2	9587622	2	31.398
Patl_chr2	7988990	2	31.398
Patl_chr2	18622050	2	31.398
Patl_chr2	16310946	2	31.398
Patl_chr2	9507274	2	31.398
Patl_chr2	11608477	2	31.398
Patl_chr2	16310956	2	31.398
Patl_chr2	12596846	2	31.398
Patl_chr2	18863466	2	31.398
Patl_chr2	17252888	2	31.398
Patl_chr2	19841523	2	31.398
Patl_chr2	16346647	2	31.398
Patl_chr2	15841813	2	31.398
Patl_chr2	20036326	2	31.398
Patl_chr2	10209119	2	31.398
Patl_chr2	7956708	2	31.398
Patl_chr2	16320803	2	31.398
Patl_chr2	11065599	2	31.398
Patl_chr2	20321104	2	31.398
Patl_chr2	11678842	2	31.398
Patl_chr2	16285658	2	31.398
Patl_chr2	13709856	2	31.398
Patl_chr2	18520391	2	31.398
Patl_chr2	18349239	2	31.398
Patl_chr2	8381928	2	31.398
Patl_chr2	11938438	2	31.398
Patl_chr2	9192005	2	31.398
Patl_chr2	18487832	2	31.398
Patl_chr2	12508409	2	31.398
Patl_chr2	11763090	2	31.398
Patl_chr2	11037775	2	31.398
Patl_chr2	10475643	2	31.398
Patl_chr2	20421135	2	31.398
Patl_chr2	7912700	2	31.398
Patl_chr2	18916377	2	31.398
Patl_chr2	20090999	2	31.398
Patl_chr2	11855420	2	31.398
Patl_chr2	9232117	2	31.398
Patl_chr2	20490035	2	31.398
Patl_chr2	12677709	2	31.398
Patl_chr2	18752551	2	31.398
Patl_chr2	17770191	2	31.398
Patl_chr2	11854208	2	31.398
Patl_chr14.1	24032775	2	31.398
Patl_chr2	9206777	2	31.398
Patl_chr2	19429600	2	31.398
Patl_chr2	11844073	2	31.398
Patl_chr2	12464019	2	31.398
Patl_chr2	19399663	2	32.409
Patl_chr2	20062454	2	32.409
Patl_chr2	11190309	2	32.409
Patl_chr2	19580117	2	32.409
Patl_chr2	20472570	2	32.409
Patl_chr2	17217900	2	32.409
Patl_chr2	19882480	2	32.409
Patl_chr2	12460987	2	32.409
Patl_chr2	17298197	2	32.409
Patl_chr2	11237170	2	32.409
Patl_chr2	18502969	2	32.409
Patl_chr2	10364098	2	32.409
Patl_chr2	19882475	2	32.409
Patl_chr2	10463499	2	32.409
Patl_chr2	8148832	2	32.409
Patl_chr2	19856244	2	32.409
Patl_chr2	18742315	2	32.409
Patl_chr2	10834791	2	32.409
Patl_chr2	12785758	2	32.409
Patl_chr2	10389423	2	32.409
Patl_chr2	18812607	2	32.409
Patl_chr2	19816825	2	32.409
Patl_chr2	7960117	2	32.409
Patl_chr2	11816884	2	32.409
Patl_chr2	12483249	2	32.409
Patl_chr2	19781048	2	32.409
Patl_chr2	18826861	2	32.409
Patl_chr2	18462476	2	32.409
Patl_chr2	16142485	2	32.409
Patl_chr2	16821454	2	32.409
Patl_chr2	17279975	2	32.409
Patl_chr2	15810972	2	32.409
Patl_chr2	7975918	2	32.409
Patl_chr2	10185271	2	32.409
Patl_chr2	20062949	2	32.409
Patl_chr2	9592678	2	32.409
Patl_chr2	20454373	2	32.409
Patl_chr2	10458964	2	32.409
Patl_chr2	20062463	2	32.409
Patl_chr2	9170508	2	32.409
Patl_chr2	10427694	2	32.409
Patl_chr2	9520664	2	32.409
Patl_chr2	19877276	2	32.409
Patl_chr2	19912198	2	32.409
Patl_chr2	10558468	2	32.409
Patl_chr2	16507761	2	32.409
Patl_chr2	11976091	2	32.409
Patl_chr2	9171209	2	32.409
Patl_chr2	10542657	2	32.409
Patl_chr2	12696005	2	32.409
Patl_chr2	8949353	2	32.409
Patl_chr2	16724191	2	32.409
Patl_chr2	17225681	2	32.409
Patl_chr2	19857742	2	32.409
Patl_chr2	16154303	2	32.409
Patl_chr2	12744932	2	32.409
Patl_chr2	5835512	2	32.409
Patl_chr2	11141124	2	32.409
Patl_chr2	20190896	2	32.409
Patl_chr2	19800258	2	32.409
Patl_chr2	9243231	2	32.409
Patl_chr2	18010539	2	32.409
Patl_chr2	8313664	2	32.409
Patl_chr2	13750344	2	32.409
Patl_chr2	20296752	2	32.409
Patl_chr2	12546492	2	32.409
Patl_chr2	11236906	2	32.409
Patl_chr2	16164652	2	32.409
Patl_chr2	18864176	2	32.409
Patl_chr2	13744212	2	32.409
Patl_chr2	19561343	2	32.409
Patl_chr2	19361874	2	32.409
Patl_chr2	18325228	2	32.409
Patl_chr2	8624707	2	32.409
Patl_chr2	15823235	2	32.409
Patl_chr2	11977148	2	32.409
Patl_chr2	17226006	2	32.409
Patl_chr2	12075796	2	32.409
Patl_chr2	20516945	2	32.409
Patl_chr2	11084327	2	32.409
Patl_chr2	11752314	2	32.409
Patl_chr2	12543163	2	32.409
Patl_chr2	8615323	2	32.409
Patl_chr2	19084872	2	32.409
Patl_chr2	18013355	2	32.409
Patl_chr2	7837243	2	32.409
Patl_chr2	18860824	2	32.409
Patl_chr2	10460168	2	32.409
Patl_chr2	20085147	2	32.409
Patl_chr2	9541970	2	32.409
Patl_chr2	19337521	2	32.409
Patl_chr2	10771320	2	32.409
Patl_chr2	12515981	2	32.409
Patl_chr2	7786103	2	32.409
Patl_chr2	16355942	2	32.409
Patl_chr2	20481276	2	32.409
Patl_chr2	10822941	2	32.409
Patl_chr2	20410807	2	32.409
Patl_chr2	6737509	2	32.409
Patl_chr2	9268106	2	32.409
Patl_chr2	6298065	2	32.409
Patl_chr2	6801505	2	32.409
Patl_chr2	15840559	2	32.409
Patl_chr2	10208273	2	32.409
Patl_chr2	10431128	2	32.409
Patl_chr2	10380606	2	32.409
Patl_chr2	13800872	2	32.409
Patl_chr2	6820657	2	32.409
[truncated: 33,211 more rows]
