# Supplementary material for: Genome assembly and association tests identify interacting loci associated with vigor, precocity, and sex in interspecific pistachio rootstocks
Source: G3 (Bethesda). 2022 Dec 1;13(2):jkac317. doi: 10.1093/g3journal/jkac317 (PMC9911073; doi:10.1093/g3journal/jkac317)
Supplement: jkac317_Supplementary_Data [file jkac317_supplementary_data.zip › Table_S5_G3-2022-403626.xlsx]

## Sheet: S5_Phenotyping
Tree_ID	Orchard	Scion	Age	Latitude	Longitude	Rootstock	Comm_TrunkCircumference_cm	Comm_TrunkCaliper_cm	Comm_ScionCircumference_cm	Comm_ScionCaliper_cm	ROW	TREE	Sex_mf	MaturityAge_Years	TreeHeight_1stYear_cm	TreeHeight_2ndYear_cm	TreeHeight_3rdYear_cm	TreeHeight_4thYear_cm	TreeHeight_5thYear_cm	TreeHeight_6thYear_cm	TreeHeight_7thYear_cm	TrunkCaliper_1stYear_cm	TrunkCaliper_2ndYear_cm	TrunkCaliper_3rdYear_cm	TrunkCaliper_4thYear_cm	TrunkCaliper_5thYear_cm	TrunkCaliper_6thYear_cm	TrunkCaliper_7thYear_cm	CanopyWidth_2ndYear_cm	CanopyWidth_3rdYear_cm	CanopyWidth_4thYear_cm	CanopyWidth_5thYear_cm	CanopyWidth_6thYear_cm	CanopyWidth_7thYear_cm	CanopyHeight_2ndYear_cm	CanopyHeight_3rdYear_cm	CanopyHeight_4thYear_cm	CanopyHeight_5thYear_cm	CanopyHeight_6thYear_cm	CanopyHeight_7thYear_cm	CanopyVolume_2ndYear_m3	CanopyVolume_3rdYear_m3	CanopyVolume_4thYear_m3	CanopyVolume_5thYear_m3	CanopyVolume_6thYear_m3	CanopyVolume_7thYear_m3
EXP_ROW1_TREE1_TUBE1	EXPERIMENTAL	UNGRAFTED	NA	38.5501	-121.857	UNGRAFTED	NA	NA	NA	NA	1	1	f	7	141	255	254	390	550	539	641	1.217	2.647	5.682	8.4	13.6873	16.2338	19.0986	125	165	259	335	466	460	120	285	315	475	467	511	0.942478	7.01734	13.4561	39.5759	42.4793	45.2924
EXP_ROW1_TREE2_TUBE2	EXPERIMENTAL	UNGRAFTED	NA	38.5501	-121.857	UNGRAFTED	NA	NA	NA	NA	1	2	NA	NA	110	225	252	NA	NA	NA	NA	0.953	2.356	5.346	NA	NA	NA	NA	130	195	NA	NA	NA	NA	165	220	NA	NA	NA	NA	1.85315	4.94173	NA	NA	NA	NA
EXP_ROW1_TREE3_TUBE1	EXPERIMENTAL	UNGRAFTED	NA	38.5501	-121.857	UNGRAFTED	NA	NA	NA	NA	1	3	m	6	140	205	257	400	470	478	488	1.073	3.055	5.979	8.962	12.7324	14.9606	17.8254	155	210	389	437	486	498	125	250	335	385	408	410	1.26809	6.87223	22.858	33.9158	40.3665	42.5923
EXP_ROW1_TREE4_TUBE3	EXPERIMENTAL	UNGRAFTED	NA	38.5501	-121.857	UNGRAFTED	NA	NA	NA	NA	1	4	NA	NA	116	265	322	NA	NA	NA	NA	1.131	3.698	6.808	NA	NA	NA	NA	175	255	NA	NA	NA	NA	180	265	NA	NA	NA	NA	2.96881	9.37628	NA	NA	NA	NA
EXP_ROW1_TREE5_TUBE4	EXPERIMENTAL	UNGRAFTED	NA	38.5501	-121.857	UNGRAFTED	NA	NA	NA	NA	1	5	f	7	115	280	324	410	465	515	643	1.041	3.128	6.956	10.518	14.0056	16.5521	19.4169	130	265	432	432	451	772	175	280	295	360	410	533	2.08458	10.8783	19.6846	29.3148	34.9322	133.061
EXP_ROW1_TREE6_TUBE5	EXPERIMENTAL	UNGRAFTED	NA	38.5501	-121.857	UNGRAFTED	NA	NA	NA	NA	1	6	NA	NA	94	235	283	NA	NA	NA	NA	0.935	2.139	3.805	NA	NA	NA	NA	90	215	NA	NA	NA	NA	135	145	NA	NA	NA	NA	0.858833	2.36686	NA	NA	NA	NA
EXP_ROW1_TREE7_TUBE6	EXPERIMENTAL	UNGRAFTED	NA	38.5501	-121.857	UNGRAFTED	NA	NA	NA	NA	1	7	m	6	95	289	341	410	510	527	598	0.966	3.084	7.163	10.1	13.6873	15.9155	19.5761	135	300	348	436	492	530	195	330	340	445	471	526	2.68783	17.106	21.0638	45.2069	47.7573	61.8908
EXP_ROW1_TREE8_TUBE7	EXPERIMENTAL	UNGRAFTED	NA	38.5501	-121.857	UNGRAFTED	NA	NA	NA	NA	1	8	NA	NA	107	253	307	NA	NA	NA	NA	1.28	3.242	8.01	NA	NA	NA	NA	200	310	NA	NA	NA	NA	145	285	NA	NA	NA	NA	2.20173	13.1841	NA	NA	NA	NA
EXP_ROW1_TREE9_TUBE8	EXPERIMENTAL	UNGRAFTED	NA	38.5501	-121.857	UNGRAFTED	NA	NA	NA	NA	1	9	m	7	119	200	286	370	460	519	571	1.244	2.602	8.011	10.951	14.9606	17.1887	20.2127	205	295	424	500	526	683	135	275	305	395	465	516	1.95623	11.6812	20.6521	40.8472	53.8906	100.828
EXP_ROW1_TREE10_TUBE9	EXPERIMENTAL	UNGRAFTED	NA	38.5501	-121.857	UNGRAFTED	NA	NA	NA	NA	1	10	NA	NA	115	267	316	NA	NA	NA	NA	1.095	3.805	7.165	NA	NA	NA	NA	170	300	NA	NA	NA	NA	175	290	NA	NA	NA	NA	2.72599	13.2104	NA	NA	NA	NA
EXP_ROW1_TREE11_TUBE10	EXPERIMENTAL	UNGRAFTED	NA	38.5501	-121.857	UNGRAFTED	NA	NA	NA	NA	1	11	f	7	109	235	372	500	540	595	847	1.139	3.715	7.87	11.022	15.5972	18.462	21.1676	180	280	414	419	542	763	140	285	430	470	512	763	1.84726	11.9082	40.0808	48.4628	63.0024	186.064
EXP_ROW1_TREE12_TUBE11	EXPERIMENTAL	UNGRAFTED	NA	38.5501	-121.857	UNGRAFTED	NA	NA	NA	NA	1	12	NA	NA	103	295	387	NA	NA	NA	NA	1.21	3.261	7.829	NA	NA	NA	NA	140	275	NA	NA	NA	NA	200	320	NA	NA	NA	NA	2.93215	14.7445	NA	NA	NA	NA
EXP_ROW1_TREE13_TUBE12	EXPERIMENTAL	UNGRAFTED	NA	38.5501	-121.857	UNGRAFTED	NA	NA	NA	NA	1	13	f	7	106	290	313	470	450	596	637	1.102	3.662	7.963	10.816	16.2338	18.6211	21.8042	145	315	378	435	522	704	190	290	355	340	496	531	2.74078	13.8709	24.9429	26.3297	56.6124	110.237
EXP_ROW1_TREE14_TUBE13	EXPERIMENTAL	UNGRAFTED	NA	38.5501	-121.857	UNGRAFTED	NA	NA	NA	NA	1	14	NA	NA	113	265	284	NA	NA	NA	NA	1.086	3.522	7.085	NA	NA	NA	NA	140	290	NA	NA	NA	NA	170	285	NA	NA	NA	NA	2.11848	12.3335	NA	NA	NA	NA
EXP_ROW1_TREE15_TUBE14	EXPERIMENTAL	UNGRAFTED	NA	38.5501	-121.857	UNGRAFTED	NA	NA	NA	NA	1	15	f	7	120	215	291	390	555	549	595	1.091	2.947	7.569	11.118	15.5972	18.1437	21.6451	165	240	363	454	540	716	140	285	315	485	487	531	1.69332	10.207	18.8593	55.9162	59.4847	114.027
EXP_ROW1_TREE16_TUBE15	EXPERIMENTAL	UNGRAFTED	NA	38.5501	-121.857	UNGRAFTED	NA	NA	NA	NA	1	16	NA	NA	135	250	256	NA	NA	NA	NA	1.133	2.609	4.964	NA	NA	NA	NA	160	210	NA	NA	NA	NA	175	265	NA	NA	NA	NA	2.56563	7.72164	NA	NA	NA	NA
EXP_ROW1_TREE17_TUBE16	EXPERIMENTAL	UNGRAFTED	NA	38.5501	-121.857	UNGRAFTED	NA	NA	NA	NA	1	17	f	7	102	210	265	370	470	493	588	1.14	3.769	7.762	10.982	15.5972	18.3028	21.6451	165	315	373	454	511	605	150	255	305	405	422	514	1.94386	10.7248	18.168	38.991	46.1576	78.8066
EXP_ROW1_TREE18_TUBE17	EXPERIMENTAL	UNGRAFTED	NA	38.5501	-121.857	UNGRAFTED	NA	NA	NA	NA	1	18	NA	NA	99	210	250	NA	NA	NA	NA	1.016	3.106	7.078	NA	NA	NA	NA	125	205	NA	NA	NA	NA	130	260	NA	NA	NA	NA	1.1061	7.25603	NA	NA	NA	NA
EXP_ROW1_TREE19_TUBE18	EXPERIMENTAL	UNGRAFTED	NA	38.5501	-121.857	UNGRAFTED	NA	NA	NA	NA	1	19	m	7	111	190	205	390	455	434	560	1.276	3.763	8.352	9.581	13.369	15.5972	19.7352	130	170	224	346	387	464	135	265	350	415	393	512	1.24054	6.25085	14.3676	31.2012	24.6549	46.1737
EXP_ROW1_TREE20_TUBE19	EXPERIMENTAL	UNGRAFTED	NA	38.5501	-121.857	UNGRAFTED	NA	NA	NA	NA	1	20	NA	NA	136	270	242	NA	NA	NA	NA	1.023	2.969	5.959	NA	NA	NA	NA	130	235	NA	NA	NA	NA	170	240	NA	NA	NA	NA	1.96716	7.08743	NA	NA	NA	NA
EXP_ROW1_TREE21_TUBE20	EXPERIMENTAL	UNGRAFTED	NA	38.5501	-121.857	UNGRAFTED	NA	NA	NA	NA	1	21	f	7	140	275	312	410	530	570	643	1.348	4.375	8.53	11.176	16.5521	19.4169	23.0775	195	310	409	494	522	728	210	315	330	455	509	575	4.50269	16.1058	23.3211	53.5486	58.0962	127.65
EXP_ROW1_TREE22_TUBE21	EXPERIMENTAL	UNGRAFTED	NA	38.5501	-121.857	UNGRAFTED	NA	NA	NA	NA	1	22	NA	NA	120	265	269	NA	NA	NA	NA	1.074	4.128	7.898	NA	NA	NA	NA	205	310	NA	NA	NA	NA	165	305	NA	NA	NA	NA	2.92227	15.0994	NA	NA	NA	NA
EXP_ROW1_TREE23_TUBE22	EXPERIMENTAL	UNGRAFTED	NA	38.5501	-121.857	UNGRAFTED	NA	NA	NA	NA	1	23	f	6	130	255	312	435	550	575	627	1.337	3.751	8.923	12.18	17.507	21.0085	25.3056	170	280	434	520	623	800	145	285	355	480	519	565	1.87147	11.9082	28.6382	62.7313	84.3786	151.467
EXP_ROW1_TREE24_TUBE23	EXPERIMENTAL	UNGRAFTED	NA	38.5501	-121.857	UNGRAFTED	NA	NA	NA	NA	1	24	NA	NA	86	275	252	NA	NA	NA	NA	0.856	2.486	3.727	NA	NA	NA	NA	90	240	NA	NA	NA	NA	190	185	NA	NA	NA	NA	1.70117	4.30084	NA	NA	NA	NA
EXP_ROW1_TREE25_TUBE24	EXPERIMENTAL	UNGRAFTED	NA	38.5501	-121.857	UNGRAFTED	NA	NA	NA	NA	1	25	f	6	110	300	277	400	465	503	637	1.264	3.248	7.728	11.425	15.9155	18.7803	22.4408	145	330	371	434	529	797	195	300	330	395	444	570	2.88693	15.5509	21.1544	35.4554	52.0455	151.663
EXP_ROW1_TREE26_TUBE25	EXPERIMENTAL	UNGRAFTED	NA	38.5501	-121.857	UNGRAFTED	NA	NA	NA	NA	1	26	NA	NA	104	220	200	NA	NA	NA	NA	1.045	2.763	5.306	NA	NA	NA	NA	140	240	NA	NA	NA	NA	130	185	NA	NA	NA	NA	1.23883	4.30084	NA	NA	NA	NA
EXP_ROW1_TREE27_TUBE26	EXPERIMENTAL	UNGRAFTED	NA	38.5501	-121.857	UNGRAFTED	NA	NA	NA	NA	1	27	m	6	135	290	323	410	510	608	635	1.268	3.655	8.723	12.49	18.462	21.4859	26.2606	195	350	411	605	626	797	210	200	335	445	554	575	4.50269	7.33038	24.1507	62.7298	90.9383	152.994
EXP_ROW1_TREE28_TUBE27	EXPERIMENTAL	UNGRAFTED	NA	38.5501	-121.857	UNGRAFTED	NA	NA	NA	NA	1	28	NA	NA	91	216	233	NA	NA	NA	NA	0.933	2.711	4.68	NA	NA	NA	NA	40	165	NA	NA	NA	NA	160	245	NA	NA	NA	NA	0.536165	5.18579	NA	NA	NA	NA
EXP_ROW1_TREE29_TUBE28	EXPERIMENTAL	UNGRAFTED	NA	38.5501	-121.857	UNGRAFTED	NA	NA	NA	NA	1	29	f	7	82	253	338	380	520	570	651	0.785	3.545	7.95	11.003	16.2338	18.7803	22.6	160	320	290	417	522	751	170	305	310	460	522	593	2.42112	15.5865	14.5922	46.2009	59.5799	140.095
EXP_ROW1_TREE30_TUBE29	EXPERIMENTAL	UNGRAFTED	NA	38.5501	-121.857	UNGRAFTED	NA	NA	NA	NA	1	30	NA	NA	93	254	240	NA	NA	NA	NA	0.866	3.084	6.28	NA	NA	NA	NA	175	330	NA	NA	NA	NA	165	275	NA	NA	NA	NA	2.49462	13.0671	NA	NA	NA	NA
EXP_ROW1_TREE31_TUBE30	EXPERIMENTAL	UNGRAFTED	NA	38.5501	-121.857	UNGRAFTED	NA	NA	NA	NA	1	31	f	6	115	285	215	405	550	547	645	1.01	3.633	7.808	10.648	16.8704	19.7352	23.0775	240	420	422	522	672	747	190	255	330	460	465	561	4.53646	14.2997	24.0624	57.8342	87.959	131.127
EXP_ROW1_TREE32_TUBE31	EXPERIMENTAL	UNGRAFTED	NA	38.5501	-121.857	UNGRAFTED	NA	NA	NA	NA	1	32	NA	NA	110	280	306	NA	NA	NA	NA	0.989	3.666	6.547	NA	NA	NA	NA	160	225	NA	NA	NA	NA	210	285	NA	NA	NA	NA	3.69451	9.56909	NA	NA	NA	NA
EXP_ROW1_TREE33_TUBE32	EXPERIMENTAL	UNGRAFTED	NA	38.5501	-121.857	UNGRAFTED	NA	NA	NA	NA	1	33	m	7	123	305	271	420	545	573	625	1.033	3.605	7.935	10.816	15.9155	18.6211	22.2817	190	280	351	414	521	723	225	290	345	475	517	561	5.03637	12.3297	21.8748	48.9087	58.7834	122.837
EXP_ROW1_TREE34_TUBE33	EXPERIMENTAL	UNGRAFTED	NA	38.5501	-121.857	UNGRAFTED	NA	NA	NA	NA	1	34	NA	NA	130	260	289	NA	NA	NA	NA	1.256	3.114	7.755	NA	NA	NA	NA	175	390	NA	NA	NA	NA	185	305	NA	NA	NA	NA	3.13603	18.996	NA	NA	NA	NA
EXP_ROW1_TREE35_TUBE34	EXPERIMENTAL	UNGRAFTED	NA	38.5501	-121.857	UNGRAFTED	NA	NA	NA	NA	1	35	f	7	92	250	238	370	470	531	630	1.069	2.502	6.047	7.952	11.7775	15.5972	18.462	70	195	193	264	409	562	165	260	310	410	471	566	0.997848	6.90208	9.71134	23.2365	33.0032	74.882
EXP_ROW1_TREE36_TUBE2	EXPERIMENTAL	UNGRAFTED	NA	38.5501	-121.857	UNGRAFTED	NA	NA	NA	NA	1	36	NA	NA	109	225	244	NA	NA	NA	NA	1.275	3.679	7.715	NA	NA	NA	NA	115	235	NA	NA	NA	NA	165	245	NA	NA	NA	NA	1.63932	7.38582	NA	NA	NA	NA
EXP_ROW1_TREE37_TUBE35	EXPERIMENTAL	UNGRAFTED	NA	38.5501	-121.857	UNGRAFTED	NA	NA	NA	NA	1	37	m	6	97	1	314	405	535	584	656	1.034	3.492	7.934	11.201	17.1887	21.1676	25.7831	135	290	315	437	561	805	230	305	335	465	517	586	3.73928	14.1253	18.5097	49.475	68.1561	159.066
EXP_ROW1_TREE38_TUBE36	EXPERIMENTAL	UNGRAFTED	NA	38.5501	-121.857	UNGRAFTED	NA	NA	NA	NA	1	38	NA	NA	107	250	237	NA	NA	NA	NA	1.042	3.745	8.101	NA	NA	NA	NA	135	275	NA	NA	NA	NA	165	260	NA	NA	NA	NA	1.92442	9.7337	NA	NA	NA	NA
EXP_ROW2_TREE1_TUBE37	EXPERIMENTAL	UNGRAFTED	NA	38.5501	-121.857	UNGRAFTED	NA	NA	NA	NA	2	1	m	6	113	320	312	400	475	515	617	1.104	2.791	5.309	7.291	10.1859	21.1676	15.438	50	150	203	274	561	457	195	265	315	365	410	513	0.995492	5.51546	10.5467	19.1133	54.0503	44.8785
EXP_ROW2_TREE2_TUBE38	EXPERIMENTAL	UNGRAFTED	NA	38.5501	-121.857	UNGRAFTED	NA	NA	NA	NA	2	2	NA	NA	152	235	291	NA	NA	NA	NA	1.262	3.213	5.585	NA	NA	NA	NA	125	285	NA	NA	NA	NA	155	280	NA	NA	NA	NA	1.57243	11.6993	NA	NA	NA	NA
EXP_ROW2_TREE3_TUBE39	EXPERIMENTAL	UNGRAFTED	NA	38.5501	-121.857	UNGRAFTED	NA	NA	NA	NA	2	3	m	7	118	265	194	265	420	477	568	1.002	2.525	5.614	7.928	11.4592	12.8916	16.2338	125	280	391	360	353	573	150	190	190	350	393	501	1.47262	5.29254	7.39065	23.0907	20.5131	68.9026
EXP_ROW2_TREE4_TUBE40	EXPERIMENTAL	UNGRAFTED	NA	38.5501	-121.857	UNGRAFTED	NA	NA	NA	NA	2	4	NA	NA	113	300	244	NA	NA	NA	NA	1.195	3.471	7.74	NA	NA	NA	NA	180	295	NA	NA	NA	NA	235	325	NA	NA	NA	NA	5.20483	16.315	NA	NA	NA	NA
EXP_ROW2_TREE5_TUBE41	EXPERIMENTAL	UNGRAFTED	NA	38.5501	-121.857	UNGRAFTED	NA	NA	NA	NA	2	5	m	7	28	245	261	390	485	530	552	1.016	3.91	8.144	9.515	14.6423	13.6873	18.462	140	250	246	341	536	582	185	285	360	455	505	516	2.50882	10.6323	16.6932	36.9637	60.7728	73.2123
EXP_ROW2_TREE6_TUBE42	EXPERIMENTAL	UNGRAFTED	NA	38.5501	-121.857	UNGRAFTED	NA	NA	NA	NA	2	6	NA	NA	113	285	336	NA	NA	NA	NA	1.313	3.704	8.135	NA	NA	NA	NA	170	280	NA	NA	NA	NA	175	315	NA	NA	NA	NA	2.72599	14.5471	NA	NA	NA	NA
EXP_ROW2_TREE7_TUBE43	EXPERIMENTAL	UNGRAFTED	NA	38.5501	-121.857	UNGRAFTED	NA	NA	NA	NA	2	7	f	6	144	295	329	450	510	553	625	1.303	4.294	7.638	10.259	14.3239	15.9155	19.0986	155	285	292	377	433	588	225	325	380	435	485	550	4.10861	15.762	22.0774	37.3524	38.0896	79.6537
EXP_ROW2_TREE8_TUBE44	EXPERIMENTAL	UNGRAFTED	NA	38.5501	-121.857	UNGRAFTED	NA	NA	NA	NA	2	8	NA	NA	130	280	183	NA	NA	NA	NA	1.096	3.193	6.828	NA	NA	NA	NA	185	280	NA	NA	NA	NA	165	265	NA	NA	NA	NA	2.63717	10.2955	NA	NA	NA	NA
EXP_ROW2_TREE9_TUBE45	EXPERIMENTAL	UNGRAFTED	NA	38.5501	-121.857	UNGRAFTED	NA	NA	NA	NA	2	9	f	7	82	210	247	370	435	485	565	0.966	2.935	7.054	9.327	12.4141	16.2338	16.7113	115	280	345	353	542	527	140	250	295	370	435	506	1.18019	9.16298	15.7203	25.3033	53.5274	58.8654
EXP_ROW2_TREE10_TUBE46	EXPERIMENTAL	UNGRAFTED	NA	38.5501	-121.857	UNGRAFTED	NA	NA	NA	NA	2	10	NA	NA	112	295	312	NA	NA	NA	NA	1.26	3.166	6.97	NA	NA	NA	NA	160	210	NA	NA	NA	NA	200	320	NA	NA	NA	NA	3.35103	11.2595	NA	NA	NA	NA
EXP_ROW2_TREE11_TUBE47	EXPERIMENTAL	UNGRAFTED	NA	38.5501	-121.857	UNGRAFTED	NA	NA	NA	NA	2	11	f	7	115	300	309	400	480	525	587	1.206	2.988	7.682	9.736	14.0056	13.8465	20.0535	145	300	340	415	416	581	190	275	335	415	475	527	2.74078	11.8791	19.9787	37.4234	34.4325	74.5163
EXP_ROW2_TREE12_TUBE48	EXPERIMENTAL	UNGRAFTED	NA	38.5501	-121.857	UNGRAFTED	NA	NA	NA	NA	2	12	NA	NA	158	290	406	NA	NA	NA	NA	1.228	3.23	6.993	NA	NA	NA	NA	190	300	NA	NA	NA	NA	200	280	NA	NA	NA	NA	3.97935	12.315	NA	NA	NA	NA
EXP_ROW2_TREE13_TUBE49	EXPERIMENTAL	UNGRAFTED	NA	38.5501	-121.857	UNGRAFTED	NA	NA	NA	NA	2	13	m	7	72	205	196	305	450	455	586	0.682	2.016	3.576	5.65	7.95775	16.2338	11.7775	175	280	312	396	446	541	140	280	230	370	382	511	1.79594	11.494	8.64189	28.3855	31.8289	62.6475
EXP_ROW2_TREE14_TUBE50	EXPERIMENTAL	UNGRAFTED	NA	38.5501	-121.857	UNGRAFTED	NA	NA	NA	NA	2	14	NA	NA	131	330	432	NA	NA	NA	NA	1.273	4.227	8.597	NA	NA	NA	NA	190	390	NA	NA	NA	NA	250	280	NA	NA	NA	NA	6.21774	16.0096	NA	NA	NA	NA
EXP_ROW2_TREE15_TUBE51	EXPERIMENTAL	UNGRAFTED	NA	38.5501	-121.857	UNGRAFTED	NA	NA	NA	NA	2	15	f	7	104	285	311	420	510	560	634	0.848	3	7.043	9.164	13.369	9.74028	19.0986	125	310	279	353	410	593	175	280	340	425	480	543	2.0044	12.7255	16.8873	33.385	33.7985	79.983
EXP_ROW2_TREE16_TUBE7	EXPERIMENTAL	UNGRAFTED	NA	38.5501	-121.857	UNGRAFTED	NA	NA	NA	NA	2	16	NA	NA	118	260	273	NA	NA	NA	NA	1.114	4.067	5.598	NA	NA	NA	NA	155	225	NA	NA	NA	NA	155	300	NA	NA	NA	NA	1.94982	10.6029	NA	NA	NA	NA
EXP_ROW2_TREE17_TUBE52	EXPERIMENTAL	UNGRAFTED	NA	38.5501	-121.857	UNGRAFTED	NA	NA	NA	NA	2	17	f	6	119	220	283	320	470	520	594	1.198	2.189	8.077	10.809	15.9155	15.7563	22.4408	180	405	333	516	433	545	150	300	270	420	465	533	2.12058	19.0852	12.7107	47.6592	36.5189	66.3145
EXP_ROW2_TREE18_TUBE53	EXPERIMENTAL	UNGRAFTED	NA	38.5501	-121.857	UNGRAFTED	NA	NA	NA	NA	2	18	NA	NA	110	280	298	NA	NA	NA	NA	1.065	2.594	5.865	NA	NA	NA	NA	90	220	NA	NA	NA	NA	190	300	NA	NA	NA	NA	1.70117	10.3673	NA	NA	NA	NA
EXP_ROW2_TREE19_TUBE6	EXPERIMENTAL	UNGRAFTED	NA	38.5501	-121.857	UNGRAFTED	NA	NA	NA	NA	2	19	m	6	114	280	304	440	560	615	628	1.271	3.221	8.75	10.485	11.4592	18.3028	20.2127	165	350	353	327	587	669	210	300	370	495	555	570	3.80997	16.4934	25.3033	41.9524	80.1047	106.86
EXP_ROW2_TREE20_TUBE54	EXPERIMENTAL	UNGRAFTED	NA	38.5501	-121.857	UNGRAFTED	NA	NA	NA	NA	2	20	NA	NA	107	227	237	NA	NA	NA	NA	1.089	3.03	6.858	NA	NA	NA	NA	140	270	NA	NA	NA	NA	180	285	NA	NA	NA	NA	2.37504	11.4829	NA	NA	NA	NA
EXP_ROW2_TREE21_TUBE55	EXPERIMENTAL	UNGRAFTED	NA	38.5501	-121.857	UNGRAFTED	NA	NA	NA	NA	2	21	m	6	102	300	366	510	560	670	655	1.089	3.277	7.27	9.608	13.6873	17.1887	19.0986	200	305	363	379	482	596	245	345	445	495	600	590	6.2858	19.008	37.6379	48.6237	58.3894	87.7876
EXP_ROW2_TREE22_TUBE5	EXPERIMENTAL	UNGRAFTED	NA	38.5501	-121.857	UNGRAFTED	NA	NA	NA	NA	2	22	NA	NA	112	325	297	NA	NA	NA	NA	1.119	3.36	8.98	NA	NA	NA	NA	195	335	NA	NA	NA	NA	260	290	NA	NA	NA	NA	6.90208	14.7516	NA	NA	NA	NA
EXP_ROW2_TREE23_TUBE56	EXPERIMENTAL	UNGRAFTED	NA	38.5501	-121.857	UNGRAFTED	NA	NA	NA	NA	2	23	f	6	150	320	288	410	540	554	632	1.289	3.928	6.727	8.959	12.7324	16.2338	17.9845	165	280	460	426	465	532	215	285	325	445	477	551	3.99355	11.9082	25.4404	44.1701	43.2029	65.3226
EXP_ROW2_TREE24_TUBE4	EXPERIMENTAL	UNGRAFTED	NA	38.5501	-121.857	UNGRAFTED	NA	NA	NA	NA	2	24	NA	NA	48	275	266	NA	NA	NA	NA	0.807	3.119	5.964	NA	NA	NA	NA	75	185	NA	NA	NA	NA	205	280	NA	NA	NA	NA	1.65032	7.59428	NA	NA	NA	NA
EXP_ROW2_TREE25_TUBE57	EXPERIMENTAL	UNGRAFTED	NA	38.5501	-121.857	UNGRAFTED	NA	NA	NA	NA	2	25	m	6	109	315	346	470	570	620	699	1.063	3.778	7.765	10.903	13.6873	15.2789	21.6451	160	275	363	428	495	608	190	365	405	510	553	635	3.02431	19.183	31.1756	58.2885	56.7576	98.3263
EXP_ROW2_TREE26_TUBE58	EXPERIMENTAL	UNGRAFTED	NA	38.5501	-121.857	UNGRAFTED	NA	NA	NA	NA	2	26	NA	NA	104	285	310	NA	NA	NA	NA	1.296	3.515	8.89	NA	NA	NA	NA	165	295	NA	NA	NA	NA	185	300	NA	NA	NA	NA	2.95683	13.9015	NA	NA	NA	NA
EXP_ROW2_TREE27_TUBE59	EXPERIMENTAL	UNGRAFTED	NA	38.5501	-121.857	UNGRAFTED	NA	NA	NA	NA	2	27	f	7	134	280	254	395	490	525	601	1.494	3.239	7.033	9.471	13.6873	18.462	18.3028	140	275	361	368	508	608	195	295	315	415	455	531	2.78738	12.5307	18.7554	33.1851	49.1844	82.2224
EXP_ROW2_TREE28_TUBE60	EXPERIMENTAL	UNGRAFTED	NA	38.5501	-121.857	UNGRAFTED	NA	NA	NA	NA	2	28	NA	NA	122	250	260	NA	NA	NA	NA	1.243	3.297	7.35	NA	NA	NA	NA	185	295	NA	NA	NA	NA	180	305	NA	NA	NA	NA	3.13845	14.3688	NA	NA	NA	NA
EXP_ROW2_TREE29_TUBE61	EXPERIMENTAL	UNGRAFTED	NA	38.5501	-121.857	UNGRAFTED	NA	NA	NA	NA	2	29	f	7	107	285	383	410	480	515	691	1.157	3.306	6.252	7.704	11.4592	16.393	14.0056	180	260	272	318	446	536	190	310	335	400	445	611	3.40234	13.0826	15.983	26.6407	37.0782	73.5291
EXP_ROW2_TREE30_TUBE62	EXPERIMENTAL	UNGRAFTED	NA	38.5501	-121.857	UNGRAFTED	NA	NA	NA	NA	2	30	NA	NA	124	300	283	NA	NA	NA	NA	1.506	4.891	9.619	NA	NA	NA	NA	250	420	NA	NA	NA	NA	210	285	NA	NA	NA	NA	5.77268	17.8623	NA	NA	NA	NA
EXP_ROW2_TREE31_TUBE63	EXPERIMENTAL	UNGRAFTED	NA	38.5501	-121.857	UNGRAFTED	NA	NA	NA	NA	2	31	m	7	82	295	283	450	530	585	655	1.169	3.57	7.426	10.559	14.9606	13.5282	21.0085	160	250	297	396	339	596	205	325	385	465	NA	601	3.52068	13.8263	23.0503	44.8332	NA	89.4243
EXP_ROW2_TREE32_TUBE3	EXPERIMENTAL	UNGRAFTED	NA	38.5501	-121.857	UNGRAFTED	NA	NA	NA	NA	2	32	NA	NA	102	255	313	NA	NA	NA	NA	1.51	3.945	8.967	NA	NA	NA	NA	200	335	NA	NA	NA	NA	180	320	NA	NA	NA	NA	3.39292	17.9615	NA	NA	NA	NA
EXP_ROW2_TREE33_TUBE64	EXPERIMENTAL	UNGRAFTED	NA	38.5501	-121.857	UNGRAFTED	NA	NA	NA	NA	2	33	m	6	102	260	260	405	535	546	656	1.231	4.044	8.379	11.332	17.507	17.9845	24.9873	155	300	376	451	448	777	170	280	320	450	490	581	2.34546	12.315	20.1598	47.819	41.1946	146.929
EXP_ROW2_TREE34_TUBE65	EXPERIMENTAL	UNGRAFTED	NA	38.5501	-121.857	UNGRAFTED	NA	NA	NA	NA	2	34	NA	NA	83	300	201	NA	NA	NA	NA	1.217	3.951	7.624	NA	NA	NA	NA	220	360	NA	NA	NA	NA	175	285	NA	NA	NA	NA	3.52775	15.3106	NA	NA	NA	NA
EXP_ROW2_TREE35_TUBE66	EXPERIMENTAL	UNGRAFTED	NA	38.5501	-121.857	UNGRAFTED	NA	NA	NA	NA	2	35	f	6	110	280	266	410	530	568	653	1.178	4.329	8.43	11.965	17.507	21.0085	25.7831	145	290	378	479	610	820	200	295	330	450	483	583	3.03687	13.2142	21.5535	50.7878	75.2827	164.204
EXP_ROW3_TREE1_TUBE67	EXPERIMENTAL	UNGRAFTED	NA	38.5501	-121.857	UNGRAFTED	NA	NA	NA	NA	3	1	NA	NA	82	265	300	NA	NA	NA	NA	0.942	2.735	5.299	NA	NA	NA	NA	40	115	NA	NA	NA	NA	200	285	NA	NA	NA	NA	0.837758	4.89087	NA	NA	NA	NA
EXP_ROW3_TREE2_TUBE8	EXPERIMENTAL	UNGRAFTED	NA	38.5501	-121.857	UNGRAFTED	NA	NA	NA	NA	3	2	f	6	163	300	362	450	530	591	646	1.256	3.969	6.655	10.018	14.6423	17.1887	20.2127	135	325	373	490	572	640	255	380	385	460	531	576	4.59635	24.5725	28.9487	54.2888	72.7738	98.826
EXP_ROW3_TREE3_TUBE9	EXPERIMENTAL	UNGRAFTED	NA	38.5501	-121.857	UNGRAFTED	NA	NA	NA	NA	3	3	NA	NA	147	240	232	NA	NA	NA	NA	1.265	3.404	6.901	NA	NA	NA	NA	145	320	NA	NA	NA	NA	140	270	NA	NA	NA	NA	1.48807	12.2145	NA	NA	NA	NA
EXP_ROW3_TREE4_TUBE68	EXPERIMENTAL	UNGRAFTED	NA	38.5501	-121.857	UNGRAFTED	NA	NA	NA	NA	3	4	f	7	125	270	363	385	485	510	623	1.303	3.346	7.214	8.695	12.7324	14.3239	16.8704	115	250	259	322	430	577	165	285	310	395	428	536	1.63932	10.6323	13.0323	26.3056	33.1489	74.7489
EXP_ROW3_TREE5_TUBE10	EXPERIMENTAL	UNGRAFTED	NA	38.5501	-121.857	UNGRAFTED	NA	NA	NA	NA	3	5	NA	NA	88	275	288	NA	NA	NA	NA	1.297	3.396	5.502	NA	NA	NA	NA	130	220	NA	NA	NA	NA	160	285	NA	NA	NA	NA	1.74254	9.35645	NA	NA	NA	NA
EXP_ROW3_TREE6_TUBE69	EXPERIMENTAL	UNGRAFTED	NA	38.5501	-121.857	UNGRAFTED	NA	NA	NA	NA	3	6	m	7	113	290	252	410	460	513	576	0.953	3.577	7.222	9.114	12.0958	13.6873	16.393	160	285	310	374	452	561	210	290	325	365	419	486	3.69451	12.5499	17.1446	26.0889	35.8575	64.0694
EXP_ROW3_TREE7_TUBE70	EXPERIMENTAL	UNGRAFTED	NA	38.5501	-121.857	UNGRAFTED	NA	NA	NA	NA	3	7	NA	NA	112	225	245	NA	NA	NA	NA	1.219	3.873	7.763	NA	NA	NA	NA	150	280	NA	NA	NA	NA	160	275	NA	NA	NA	NA	2.01062	11.0872	NA	NA	NA	NA
EXP_ROW3_TREE8_TUBE71	EXPERIMENTAL	UNGRAFTED	NA	38.5501	-121.857	UNGRAFTED	NA	NA	NA	NA	3	8	m	7	130	295	279	400	530	555	706	1.1	3.529	7.164	9.274	12.4141	14.3239	17.6662	145	290	419	367	509	630	210	265	300	440	468	596	3.34815	10.6632	19.7449	37.2023	50.789	99.0868
EXP_ROW3_TREE9_TUBE72	EXPERIMENTAL	UNGRAFTED	NA	38.5501	-121.857	UNGRAFTED	NA	NA	NA	NA	3	9	NA	NA	105	245	282	NA	NA	NA	NA	1.365	3.813	7.462	NA	NA	NA	NA	115	255	NA	NA	NA	NA	165	305	NA	NA	NA	NA	1.63932	12.4205	NA	NA	NA	NA
EXP_ROW3_TREE10_TUBE73	EXPERIMENTAL	UNGRAFTED	NA	38.5501	-121.857	UNGRAFTED	NA	NA	NA	NA	3	10	f	7	140	290	339	395	490	508	632	1.291	3.573	7.086	9.133	12.0958	14.3239	16.2338	155	255	287	332	330	510	210	295	320	410	435	558	3.57906	11.6194	15.3879	29.2216	19.8429	60.7943
EXP_ROW3_TREE11_TUBE74	EXPERIMENTAL	UNGRAFTED	NA	38.5501	-121.857	UNGRAFTED	NA	NA	NA	NA	3	11	NA	NA	107	245	267	NA	NA	NA	NA	1.176	3.851	7.905	NA	NA	NA	NA	165	280	NA	NA	NA	NA	160	220	NA	NA	NA	NA	2.21168	7.09581	NA	NA	NA	NA
EXP_ROW3_TREE12_TUBE75	EXPERIMENTAL	UNGRAFTED	NA	38.5501	-121.857	UNGRAFTED	NA	NA	NA	NA	3	12	f	6	148	300	339	450	500	515	614	1.378	4.041	7.998	9.499	12.7324	14.6423	17.6662	190	305	330	412	511	640	260	340	380	420	450	536	6.7251	18.461	24.9505	38.0535	49.2201	91.963
EXP_ROW3_TREE13_TUBE76	EXPERIMENTAL	UNGRAFTED	NA	38.5501	-121.857	UNGRAFTED	NA	NA	NA	NA	3	13	NA	NA	156	295	339	NA	NA	NA	NA	1.182	3.395	7.946	NA	NA	NA	NA	210	320	NA	NA	NA	NA	155	275	NA	NA	NA	NA	2.64169	12.6711	NA	NA	NA	NA
EXP_ROW3_TREE14_TUBE77	EXPERIMENTAL	UNGRAFTED	NA	38.5501	-121.857	UNGRAFTED	NA	NA	NA	NA	3	14	m	6	115	285	320	440	510	545	652	0.946	3.426	7.094	9.867	13.6873	15.5972	15.2789	145	350	409	427	547	660	205	350	365	435	479	581	3.19061	22.4493	28.5304	42.3063	60.0342	106.011
EXP_ROW3_TREE15_TUBE11	EXPERIMENTAL	UNGRAFTED	NA	38.5501	-121.857	UNGRAFTED	NA	NA	NA	NA	3	15	NA	NA	114	285	266	NA	NA	NA	NA	1.252	3.278	6.663	NA	NA	NA	NA	135	270	NA	NA	NA	NA	195	265	NA	NA	NA	NA	2.68783	9.92783	NA	NA	NA	NA
EXP_ROW3_TREE16_TUBE12	EXPERIMENTAL	UNGRAFTED	NA	38.5501	-121.857	UNGRAFTED	NA	NA	NA	NA	3	16	f	7	116	305	250	340	450	485	560	1.004	2.766	5.445	8.087	11.4592	12.4141	21.4859	155	215	226	357	436	453	185	275	260	370	401	480	2.77763	8.51339	7.99933	25.59	31.9305	41.2597
EXP_ROW3_TREE17_TUBE13	EXPERIMENTAL	UNGRAFTED	NA	38.5501	-121.857	UNGRAFTED	NA	NA	NA	NA	3	17	NA	NA	133	310	323	NA	NA	NA	NA	0.994	2.54	5.429	NA	NA	NA	NA	170	245	NA	NA	NA	NA	220	280	NA	NA	NA	NA	4.30817	10.0573	NA	NA	NA	NA
EXP_ROW3_TREE18_TUBE78	EXPERIMENTAL	UNGRAFTED	NA	38.5501	-121.857	UNGRAFTED	NA	NA	NA	NA	3	18	f	6	127	300	357	460	550	565	681	1.102	3.63	8.88	10.831	15.5972	18.6211	20.531	200	285	320	477	552	765	255	310	380	465	479	596	6.8094	14.3406	24.1945	54.0036	61.1367	146.103
EXP_ROW3_TREE19_TUBE79	EXPERIMENTAL	UNGRAFTED	NA	38.5501	-121.857	UNGRAFTED	NA	NA	NA	NA	3	19	NA	NA	121	265	307	NA	NA	NA	NA	1.082	4.343	7.365	NA	NA	NA	NA	175	250	NA	NA	NA	NA	175	280	NA	NA	NA	NA	2.80616	10.2625	NA	NA	NA	NA
EXP_ROW3_TREE20_TUBE14	EXPERIMENTAL	UNGRAFTED	NA	38.5501	-121.857	UNGRAFTED	NA	NA	NA	NA	3	20	m	6	140	280	362	415	560	550	738	1.416	4.752	7.837	10.547	14.9606	17.0296	24.5099	170	315	411	392	537	493	185	340	355	485	480	664	3.04643	19.0663	27.1205	48.2801	57.98	67.6006
EXP_ROW3_TREE21_TUBE80	EXPERIMENTAL	UNGRAFTED	NA	38.5501	-121.857	UNGRAFTED	NA	NA	NA	NA	3	21	NA	NA	144	305	420	NA	NA	NA	NA	1.239	3.848	8.139	NA	NA	NA	NA	160	255	NA	NA	NA	NA	250	310	NA	NA	NA	NA	5.23599	12.831	NA	NA	NA	NA
EXP_ROW3_TREE22_TUBE81	EXPERIMENTAL	UNGRAFTED	NA	38.5501	-121.857	UNGRAFTED	NA	NA	NA	NA	3	22	m	6	122	235	254	420	530	565	725	1.484	4.439	9.023	11.645	17.1887	20.3718	15.9155	125	305	358	431	668	744	190	300	345	465	515	671	2.36274	14.3728	22.311	48.7957	96.2606	155.581
EXP_ROW3_TREE23_TUBE82	EXPERIMENTAL	UNGRAFTED	NA	38.5501	-121.857	UNGRAFTED	NA	NA	NA	NA	3	23	NA	NA	128	230	258	NA	NA	NA	NA	1.239	3.26	5.47	NA	NA	NA	NA	170	290	NA	NA	NA	NA	185	230	NA	NA	NA	NA	3.04643	8.03253	NA	NA	NA	NA
EXP_ROW3_TREE24_TUBE83	EXPERIMENTAL	UNGRAFTED	NA	38.5501	-121.857	UNGRAFTED	NA	NA	NA	NA	3	24	f	7	156	285	354	405	460	540	663	1.218	3.008	6.666	8.481	12.7324	14.6423	23.3958	230	305	353	320	394	531	195	280	320	370	450	574	4.57926	12.5203	18.9266	22.9378	29.2613	67.7937
EXP_ROW3_TREE25_TUBE84	EXPERIMENTAL	UNGRAFTED	NA	38.5501	-121.857	UNGRAFTED	NA	NA	NA	NA	3	25	NA	NA	151	275	348	NA	NA	NA	NA	1.296	4.174	8.04	NA	NA	NA	NA	170	310	NA	NA	NA	NA	155	280	NA	NA	NA	NA	2.13851	12.7255	NA	NA	NA	NA
EXP_ROW3_TREE26_TUBE85	EXPERIMENTAL	UNGRAFTED	NA	38.5501	-121.857	UNGRAFTED	NA	NA	NA	NA	3	26	f	5	120	280	388	410	545	585	728	1.274	4.924	8.939	11.213	16.8704	19.4169	19.7352	165	290	384	414	519	674	215	345	360	475	530	657	3.99355	18.0732	26.0576	48.9087	59.7997	125.018
EXP_ROW3_TREE27_TUBE86	EXPERIMENTAL	UNGRAFTED	NA	38.5501	-121.857	UNGRAFTED	NA	NA	NA	NA	3	27	NA	NA	89	285	299	NA	NA	NA	NA	0.878	3.164	6.85	NA	NA	NA	NA	120	210	NA	NA	NA	NA	195	275	NA	NA	NA	NA	2.38918	8.3154	NA	NA	NA	NA
EXP_ROW3_TREE28_TUBE87	EXPERIMENTAL	UNGRAFTED	NA	38.5501	-121.857	UNGRAFTED	NA	NA	NA	NA	3	28	m	6	117	300	443	435	600	666	780	1.138	3.553	6.868	9.453	14.0056	16.7113	19.5761	150	265	373	402	489	607	230	295	375	495	566	683	4.15476	12.075	27.4644	51.5745	56.6921	105.411
EXP_ROW3_TREE29_TUBE88	EXPERIMENTAL	UNGRAFTED	NA	38.5501	-121.857	UNGRAFTED	NA	NA	NA	NA	3	29	NA	NA	134	285	291	NA	NA	NA	NA	1.46	4.484	8.978	NA	NA	NA	NA	210	365	NA	NA	NA	NA	190	310	NA	NA	NA	NA	3.9694	18.366	NA	NA	NA	NA
EXP_ROW3_TREE31_TUBE89	EXPERIMENTAL	UNGRAFTED	NA	38.5501	-121.857	UNGRAFTED	NA	NA	NA	NA	3	31	NA	NA	122	295	416	NA	NA	NA	NA	1.295	3.995	8.657	NA	NA	NA	NA	185	305	NA	NA	NA	NA	255	340	NA	NA	NA	NA	6.2987	18.461	NA	NA	NA	NA
EXP_ROW3_TREE32_TUBE90	EXPERIMENTAL	UNGRAFTED	NA	38.5501	-121.857	UNGRAFTED	NA	NA	NA	NA	3	32	f	7	112	235	225	360	460	515	592	1.165	3.28	6.97	9.694	13.6873	16.7113	20.0535	140	220	338	391	470	638	165	235	285	395	461	531	1.9957	6.36146	14.3749	31.9425	42.6565	90.5367
EXP_ROW3_TREE33_TUBE91	EXPERIMENTAL	UNGRAFTED	NA	38.5501	-121.857	UNGRAFTED	NA	NA	NA	NA	3	33	NA	NA	71	285	380	NA	NA	NA	NA	0.737	2.715	7.765	NA	NA	NA	NA	115	260	NA	NA	NA	NA	215	310	NA	NA	NA	NA	2.78339	13.0826	NA	NA	NA	NA
EXP_ROW4_TREE1_TUBE92	EXPERIMENTAL	UNGRAFTED	NA	38.5501	-121.857	UNGRAFTED	NA	NA	NA	NA	4	1	m	6	134	320	377	440	550	515	632	1.095	3.347	7.101	9.587	14.0056	15.9155	18.7803	185	330	363	471	530	723	180	340	350	460	430	546	3.13845	19.9742	23.2831	52.1837	50.5951	119.552
EXP_ROW4_TREE2_TUBE93	EXPERIMENTAL	UNGRAFTED	NA	38.5501	-121.857	UNGRAFTED	NA	NA	NA	NA	4	2	NA	NA	111	305	388	NA	NA	NA	NA	1.117	3.998	8.595	NA	NA	NA	NA	155	295	NA	NA	NA	NA	230	385	NA	NA	NA	NA	4.29325	22.8951	NA	NA	NA	NA
EXP_ROW4_TREE3_TUBE94	EXPERIMENTAL	UNGRAFTED	NA	38.5501	-121.857	UNGRAFTED	NA	NA	NA	NA	4	3	m	6	138	310	396	480	560	555	686	1.263	3.457	7.28	9.083	13.0507	15.1197	17.8254	145	265	282	294	441	595	185	295	400	495	505	632	2.59842	12.075	23.6248	37.7187	41.1393	93.7216
EXP_ROW4_TREE4_TUBE95	EXPERIMENTAL	UNGRAFTED	NA	38.5501	-121.857	UNGRAFTED	NA	NA	NA	NA	4	4	NA	NA	104	300	346	NA	NA	NA	NA	1.209	3.89	7.493	NA	NA	NA	NA	235	300	NA	NA	NA	NA	230	285	NA	NA	NA	NA	6.50912	12.7588	NA	NA	NA	NA
EXP_ROW4_TREE5_TUBE96	EXPERIMENTAL	UNGRAFTED	NA	38.5501	-121.857	UNGRAFTED	NA	NA	NA	NA	4	5	f	7	145	285	273	370	475	508	609	1.16	3.271	6.612	8.724	11.7775	13.0507	15.9155	185	265	323	288	359	497	235	270	320	385	428	526	5.34941	10.1151	17.3181	22.3518	23.1058	54.4236
EXP_ROW4_TREE6_TUBE97	EXPERIMENTAL	UNGRAFTED	NA	38.5501	-121.857	UNGRAFTED	NA	NA	NA	NA	4	6	NA	NA	84	245	214	NA	NA	NA	NA	0.878	2.312	4.204	NA	NA	NA	NA	50	170	NA	NA	NA	NA	210	250	NA	NA	NA	NA	1.15454	5.56324	NA	NA	NA	NA
EXP_ROW4_TREE7_TUBE98	EXPERIMENTAL	UNGRAFTED	NA	38.5501	-121.857	UNGRAFTED	NA	NA	NA	NA	4	7	m	7	93	230	229	320	380	443	574	1.199	3.212	6.322	8.012	10.8225	12.7324	14.6423	105	200	241	308	396	456	165	230	245	310	383	503	1.49677	5.53968	7.57439	15.4979	25.1581	43.8113
EXP_ROW4_TREE8_TUBE99	EXPERIMENTAL	UNGRAFTED	NA	38.5501	-121.857	UNGRAFTED	NA	NA	NA	NA	4	8	NA	NA	145	290	331	NA	NA	NA	NA	1.519	4.206	8.749	NA	NA	NA	NA	280	370	NA	NA	NA	NA	230	295	NA	NA	NA	NA	7.75555	16.8595	NA	NA	NA	NA
EXP_ROW4_TREE9_TUBE100	EXPERIMENTAL	UNGRAFTED	NA	38.5501	-121.857	UNGRAFTED	NA	NA	NA	NA	4	9	f	7	122	290	308	325	535	534	591	1.134	4.172	7.953	9.478	13.6873	16.2338	19.5761	175	285	411	362	563	685	220	290	250	470	474	521	4.43488	12.5499	13.4499	41.87	62.9338	102.402
EXP_ROW4_TREE10_TUBE101	EXPERIMENTAL	UNGRAFTED	NA	38.5501	-121.857	UNGRAFTED	NA	NA	NA	NA	4	10	NA	NA	144	285	369	NA	NA	NA	NA	1.418	3.225	6.54	NA	NA	NA	NA	155	205	NA	NA	NA	NA	165	260	NA	NA	NA	NA	2.20952	7.25603	NA	NA	NA	NA
EXP_ROW4_TREE11_TUBE102	EXPERIMENTAL	UNGRAFTED	NA	38.5501	-121.857	UNGRAFTED	NA	NA	NA	NA	4	11	f	7	126	275	195	310	395	443	546	1.136	3.004	6.709	7.942	11.1408	13.369	15.7563	170	305	282	353	441	531	140	215	240	315	376	470	1.74463	7.38202	8.50492	18.3398	30.6305	55.5105
EXP_ROW4_TREE12_TUBE103	EXPERIMENTAL	UNGRAFTED	NA	38.5501	-121.857	UNGRAFTED	NA	NA	NA	NA	4	12	NA	NA	119	290	325	NA	NA	NA	NA	1.11	2.755	5.546	NA	NA	NA	NA	155	265	NA	NA	NA	NA	165	275	NA	NA	NA	NA	2.20952	10.4932	NA	NA	NA	NA
EXP_ROW4_TREE13_TUBE104	EXPERIMENTAL	UNGRAFTED	NA	38.5501	-121.857	UNGRAFTED	NA	NA	NA	NA	4	13	m	6	151	300	376	450	570	576	693	1.376	4.196	8.833	10.845	15.9155	17.6662	20.6901	230	350	442	504	573	636	240	305	365	490	506	620	6.93664	17.0477	30.8323	63.3609	69.5902	105.05
EXP_ROW4_TREE14_TUBE105	EXPERIMENTAL	UNGRAFTED	NA	38.5501	-121.857	UNGRAFTED	NA	NA	NA	NA	4	14	NA	NA	121	290	355	NA	NA	NA	NA	1.254	3.201	6.408	NA	NA	NA	NA	145	255	NA	NA	NA	NA	165	280	NA	NA	NA	NA	2.06697	10.4678	NA	NA	NA	NA
EXP_ROW4_TREE15_TUBE106	EXPERIMENTAL	UNGRAFTED	NA	38.5501	-121.857	UNGRAFTED	NA	NA	NA	NA	4	15	m	6	104	290	308	400	555	563	623	1.14	3.971	7.917	9.944	14.9606	17.3479	20.531	130	270	356	366	531	615	215	285	345	475	463	546	3.14644	11.4829	22.1864	43.2381	54.6838	86.5031
EXP_ROW4_TREE16_TUBE107	EXPERIMENTAL	UNGRAFTED	NA	38.5501	-121.857	UNGRAFTED	NA	NA	NA	NA	4	16	NA	NA	133	300	321	NA	NA	NA	NA	1.212	3.987	7.838	NA	NA	NA	NA	210	290	NA	NA	NA	NA	200	295	NA	NA	NA	NA	4.39823	13.2142	NA	NA	NA	NA
EXP_ROW4_TREE17_TUBE108	EXPERIMENTAL	UNGRAFTED	NA	38.5501	-121.857	UNGRAFTED	NA	NA	NA	NA	4	17	f	7	117	200	214	300	355	410	537	0.888	2.319	4.465	5.821	8.27606	9.86761	11.6183	120	190	246	288	308	478	110	200	255	295	356	451	0.760265	3.97935	8.37556	13.1231	14.1462	43.1639
EXP_ROW4_TREE18_TUBE109	EXPERIMENTAL	UNGRAFTED	NA	38.5501	-121.857	UNGRAFTED	NA	NA	NA	NA	4	18	NA	NA	112	290	359	NA	NA	NA	NA	1.066	3.207	6.88	NA	NA	NA	NA	110	230	NA	NA	NA	NA	200	270	NA	NA	NA	NA	2.30383	8.77918	NA	NA	NA	NA
EXP_ROW4_TREE19_TUBE110	EXPERIMENTAL	UNGRAFTED	NA	38.5501	-121.857	UNGRAFTED	NA	NA	NA	NA	4	19	f	6	139	320	331	460	530	569	622	1.364	4.314	8.784	11.065	16.2338	18.462	21.0085	180	310	361	462	594	675	230	325	360	440	485	534	4.98571	17.1446	24.4969	46.8324	71.6809	101.915
EXP_ROW4_TREE20_TUBE111	EXPERIMENTAL	UNGRAFTED	NA	38.5501	-121.857	UNGRAFTED	NA	NA	NA	NA	4	20	NA	NA	122	280	328	NA	NA	NA	NA	1.134	3.555	6.906	NA	NA	NA	NA	225	305	NA	NA	NA	NA	185	270	NA	NA	NA	NA	4.03204	11.642	NA	NA	NA	NA
EXP_ROW4_TREE21_TUBE15	EXPERIMENTAL	UNGRAFTED	NA	38.5501	-121.857	UNGRAFTED	NA	NA	NA	NA	4	21	f	7	109	290	328	405	545	535	663	1.364	3.093	6.768	8.529	13.0507	14.8014	17.507	150	280	325	325	475	548	205	280	325	460	458	581	3.30064	11.494	17.9742	36.0079	43.2854	73.0846
EXP_ROW4_TREE22_TUBE112	EXPERIMENTAL	UNGRAFTED	NA	38.5501	-121.857	UNGRAFTED	NA	NA	NA	NA	4	22	NA	NA	149	305	327	NA	NA	NA	NA	1.203	4.424	8.595	NA	NA	NA	NA	230	370	NA	NA	NA	NA	240	380	NA	NA	NA	NA	6.93664	27.9748	NA	NA	NA	NA
EXP_ROW4_TREE23_TUBE113	EXPERIMENTAL	UNGRAFTED	NA	38.5501	-121.857	UNGRAFTED	NA	NA	NA	NA	4	23	m	6	122	310	342	400	570	576	657	1.118	4.006	8.282	10.147	15.5972	17.9845	21.3268	185	280	307	438	529	673	215	285	295	480	500	571	4.47762	11.9082	13.9888	52.8391	58.6098	108.332
EXP_ROW4_TREE24_TUBE114	EXPERIMENTAL	UNGRAFTED	NA	38.5501	-121.857	UNGRAFTED	NA	NA	NA	NA	4	24	NA	NA	132	305	340	NA	NA	NA	NA	1.06	4.021	8.28	NA	NA	NA	NA	145	315	NA	NA	NA	NA	215	300	NA	NA	NA	NA	3.50949	14.844	NA	NA	NA	NA
EXP_ROW4_TREE25_TUBE115	EXPERIMENTAL	UNGRAFTED	NA	38.5501	-121.857	UNGRAFTED	NA	NA	NA	NA	4	25	f	7	75	240	292	380	470	510	613	0.876	2.877	5.286	7.501	10.8225	12.7324	15.438	90	255	211	300	346	451	145	270	300	385	437	536	0.99078	9.73344	9.94314	23.2831	21.914	45.6674
EXP_ROW4_TREE26_TUBE116	EXPERIMENTAL	UNGRAFTED	NA	38.5501	-121.857	UNGRAFTED	NA	NA	NA	NA	4	26	NA	NA	122	285	335	NA	NA	NA	NA	1.226	3.189	5.54	NA	NA	NA	NA	155	270	NA	NA	NA	NA	215	310	NA	NA	NA	NA	3.75152	13.5858	NA	NA	NA	NA
EXP_ROW4_TREE27_TUBE117	EXPERIMENTAL	UNGRAFTED	NA	38.5501	-121.857	UNGRAFTED	NA	NA	NA	NA	4	27	m	7	84	230	350	415	560	567	632	1.016	3.952	7.75	10.721	15.2789	18.3028	22.4408	180	370	381	481	583	607	170	305	365	490	523	576	2.72376	18.0219	26.5772	60.4694	74.4608	88.8973
EXP_ROW4_TREE28_TUBE118	EXPERIMENTAL	UNGRAFTED	NA	38.5501	-121.857	UNGRAFTED	NA	NA	NA	NA	4	28	NA	NA	148	305	304	NA	NA	NA	NA	1.268	4.654	8.16	NA	NA	NA	NA	190	350	NA	NA	NA	NA	230	310	NA	NA	NA	NA	5.26269	17.6112	NA	NA	NA	NA
EXP_ROW4_TREE29_TUBE119	EXPERIMENTAL	UNGRAFTED	NA	38.5501	-121.857	UNGRAFTED	NA	NA	NA	NA	4	29	m	7	127	300	324	410	555	537	662	1.296	3.563	7.691	10.757	15.2789	18.6211	22.2817	175	260	384	396	475	624	210	360	330	480	477	587	4.04087	17.6432	21.8956	47.7723	45.0811	95.7405
EXP_ROW4_TREE30_TUBE120	EXPERIMENTAL	UNGRAFTED	NA	38.5501	-121.857	UNGRAFTED	NA	NA	NA	NA	4	30	NA	NA	113	235	268	NA	NA	NA	NA	1.164	2.843	6.009	NA	NA	NA	NA	135	275	NA	NA	NA	NA	120	190	NA	NA	NA	NA	1.01788	5.19803	NA	NA	NA	NA
EXP_ROW4_TREE31_TUBE121	EXPERIMENTAL	UNGRAFTED	NA	38.5501	-121.857	UNGRAFTED	NA	NA	NA	NA	4	31	m	6	123	285	339	430	505	505	643	1.092	3.047	5.986	7.507	12.4141	15.438	18.7803	115	215	330	349	543	625	220	285	355	420	433	563	2.91435	9.1438	21.7756	32.2346	53.4781	92.1207
EXP_ROW5_TREE1_TUBE122	EXPERIMENTAL	UNGRAFTED	NA	38.5501	-121.857	UNGRAFTED	NA	NA	NA	NA	5	1	NA	NA	165	300	305	NA	NA	NA	NA	1.088	3.142	6.782	NA	NA	NA	NA	125	305	NA	NA	NA	NA	200	315	NA	NA	NA	NA	2.61799	15.846	NA	NA	NA	NA
EXP_ROW5_TREE2_TUBE123	EXPERIMENTAL	UNGRAFTED	NA	38.5501	-121.857	UNGRAFTED	NA	NA	NA	NA	5	2	m	7	110	300	309	450	560	515	622	1.304	4.396	8.483	10.611	14.9606	17.1887	20.8493	190	300	368	464	509	674	205	305	370	475	440	544	4.18081	14.6123	26.3785	54.8156	47.7504	103.516
EXP_ROW5_TREE3_TUBE124	EXPERIMENTAL	UNGRAFTED	NA	38.5501	-121.857	UNGRAFTED	NA	NA	NA	NA	5	3	NA	NA	121	290	327	NA	NA	NA	NA	1.202	3.152	6.587	NA	NA	NA	NA	110	215	NA	NA	NA	NA	205	300	NA	NA	NA	NA	2.42047	10.1316	NA	NA	NA	NA
EXP_ROW5_TREE4_TUBE125	EXPERIMENTAL	UNGRAFTED	NA	38.5501	-121.857	UNGRAFTED	NA	NA	NA	NA	5	4	m	6	142	340	363	470	550	571	660	1.269	4.151	8.228	10.255	14.3239	16.2338	19.0986	225	360	450	449	520	561	280	370	400	475	501	580	9.23628	25.805	37.6991	53.0435	56.7457	76.4614
EXP_ROW5_TREE5_TUBE126	EXPERIMENTAL	UNGRAFTED	NA	38.5501	-121.857	UNGRAFTED	NA	NA	NA	NA	5	5	NA	NA	122	290	307	NA	NA	NA	NA	1.258	3.434	6.722	NA	NA	NA	NA	55	210	NA	NA	NA	NA	250	280	NA	NA	NA	NA	1.79987	8.62053	NA	NA	NA	NA
EXP_ROW5_TREE6_TUBE127	EXPERIMENTAL	UNGRAFTED	NA	38.5501	-121.857	UNGRAFTED	NA	NA	NA	NA	5	6	m	7	123	310	393	485	550	574	678	1.321	4.629	9.228	11.409	15.2789	16.7113	20.0535	220	390	348	393	525	537	260	360	415	475	511	607	7.78696	26.4648	31.3815	46.4278	58.9968	73.3206
EXP_ROW5_TREE7_TUBE128	EXPERIMENTAL	UNGRAFTED	NA	38.5501	-121.857	UNGRAFTED	NA	NA	NA	NA	5	7	NA	NA	31	285	288	NA	NA	NA	NA	0.395	2.61	5.31	NA	NA	NA	NA	NA	175	NA	NA	NA	NA	NA	NA	NA	NA	NA	NA	NA	NA	NA	NA	NA	NA
EXP_ROW5_TREE8_TUBE129	EXPERIMENTAL	UNGRAFTED	NA	38.5501	-121.857	UNGRAFTED	NA	NA	NA	NA	5	8	m	6	93	305	309	420	500	532	678	0.918	3.655	7.818	9.59	14.0056	16.0746	18.9394	190	305	406	441	527	664	200	300	345	425	472	611	3.97935	14.3728	25.3025	41.7076	54.91	112.841
EXP_ROW5_TREE9_TUBE130	EXPERIMENTAL	UNGRAFTED	NA	38.5501	-121.857	UNGRAFTED	NA	NA	NA	NA	5	9	NA	NA	130	320	318	NA	NA	NA	NA	1.072	3.813	8.002	NA	NA	NA	NA	190	330	NA	NA	NA	NA	215	310	NA	NA	NA	NA	4.59864	16.6049	NA	NA	NA	NA
EXP_ROW5_TREE10_TUBE131	EXPERIMENTAL	UNGRAFTED	NA	38.5501	-121.857	UNGRAFTED	NA	NA	NA	NA	5	10	f	7	127	340	371	440	550	565	663	1.156	3.197	7.701	10.323	14.0056	16.2338	19.2577	205	340	465	417	489	548	275	370	370	480	505	592	8.11742	24.3714	33.3315	50.3057	50.5822	74.4683
EXP_ROW5_TREE11_TUBE16	EXPERIMENTAL	UNGRAFTED	NA	38.5501	-121.857	UNGRAFTED	NA	NA	NA	NA	5	11	NA	NA	119	245	233	NA	NA	NA	NA	1.109	2.459	4.755	NA	NA	NA	NA	150	230	NA	NA	NA	NA	175	180	NA	NA	NA	NA	2.40528	3.90186	NA	NA	NA	NA
EXP_ROW5_TREE12_TUBE132	EXPERIMENTAL	UNGRAFTED	NA	38.5501	-121.857	UNGRAFTED	NA	NA	NA	NA	5	12	NA	8	130	275	284	405	470	499	603	1.167	2.921	6.474	8.129	11.1408	12.7324	15.2789	170	330	254	312	408	545	145	280	350	410	444	550	1.87147	13.5465	16.2918	27.4613	30.9594	68.4296
EXP_ROW5_TREE13_TUBE17	EXPERIMENTAL	UNGRAFTED	NA	38.5501	-121.857	UNGRAFTED	NA	NA	NA	NA	5	13	NA	NA	98	285	312	NA	NA	NA	NA	1.196	3.414	6.707	NA	NA	NA	NA	135	245	NA	NA	NA	NA	200	285	NA	NA	NA	NA	2.82743	10.4197	NA	NA	NA	NA
EXP_ROW5_TREE14_TUBE133	EXPERIMENTAL	UNGRAFTED	NA	38.5501	-121.857	UNGRAFTED	NA	NA	NA	NA	5	14	NA	8	96	275	291	400	435	480	607	0.976	2.64	5.292	8.917	9.23099	11.1408	13.6873	130	210	236	257	294	480	180	245	300	330	380	506	2.2054	6.60009	11.1212	14.6541	13.7584	48.8339
EXP_ROW5_TREE15_TUBE134	EXPERIMENTAL	UNGRAFTED	NA	38.5501	-121.857	UNGRAFTED	NA	NA	NA	NA	5	15	NA	NA	108	285	295	NA	NA	NA	NA	0.95	2.689	4.59	NA	NA	NA	NA	145	250	NA	NA	NA	NA	200	270	NA	NA	NA	NA	3.03687	9.54259	NA	NA	NA	NA
EXP_ROW5_TREE16_TUBE135	EXPERIMENTAL	UNGRAFTED	NA	38.5501	-121.857	UNGRAFTED	NA	NA	NA	NA	5	16	m	6	98	265	267	365	480	493	549	1.218	3.348	6.428	8.044	13.0507	14.9606	17.0296	125	215	249	302	376	515	165	280	290	400	423	470	1.78187	8.82578	10.9646	25.3003	25.0498	52.2157
EXP_ROW5_TREE17_TUBE136	EXPERIMENTAL	UNGRAFTED	NA	38.5501	-121.857	UNGRAFTED	NA	NA	NA	NA	5	17	NA	NA	67	225	231	NA	NA	NA	NA	0.74	3.093	7.29	NA	NA	NA	NA	135	295	NA	NA	NA	NA	160	300	NA	NA	NA	NA	1.80956	13.9015	NA	NA	NA	NA
EXP_ROW5_TREE18_TUBE137	EXPERIMENTAL	UNGRAFTED	NA	38.5501	-121.857	UNGRAFTED	NA	NA	NA	NA	5	18	f	6	108	230	279	345	470	485	581	1.215	3.646	6.597	8.398	12.4141	14.6423	17.507	195	260	292	356	426	578	180	260	280	400	430	522	3.3081	9.20277	11.9866	29.8242	32.6871	73.0491
EXP_ROW5_TREE19_TUBE138	EXPERIMENTAL	UNGRAFTED	NA	38.5501	-121.857	UNGRAFTED	NA	NA	NA	NA	5	19	NA	NA	111	235	300	NA	NA	NA	NA	1.161	3.35	6.998	NA	NA	NA	NA	210	310	NA	NA	NA	NA	135	260	NA	NA	NA	NA	2.00394	10.9725	NA	NA	NA	NA
EXP_ROW5_TREE20_TUBE139	EXPERIMENTAL	UNGRAFTED	NA	38.5501	-121.857	UNGRAFTED	NA	NA	NA	NA	5	20	f	5	127	300	335	410	530	558	727	1.154	3.949	7.504	10.605	12.4141	17.507	21.0085	190	310	356	381	503	630	195	320	300	435	473	634	3.78287	16.6211	16.7761	37.7487	50.1286	105.404
EXP_ROW5_TREE21_TUBE140	EXPERIMENTAL	UNGRAFTED	NA	38.5501	-121.857	UNGRAFTED	NA	NA	NA	NA	5	21	NA	NA	72	300	337	NA	NA	NA	NA	0.954	4.078	7.643	NA	NA	NA	NA	95	250	NA	NA	NA	NA	255	315	NA	NA	NA	NA	3.23447	12.9885	NA	NA	NA	NA
EXP_ROW5_TREE22_TUBE141	EXPERIMENTAL	UNGRAFTED	NA	38.5501	-121.857	UNGRAFTED	NA	NA	NA	NA	5	22	m	7	56	275	246	380	545	525	591	1.035	2.719	7.584	9.665	14.6423	17.507	20.531	150	330	386	428	544	624	205	300	320	480	465	526	3.30064	15.5509	20.696	51.6327	57.642	85.7914
EXP_ROW5_TREE23_TUBE142	EXPERIMENTAL	UNGRAFTED	NA	38.5501	-121.857	UNGRAFTED	NA	NA	NA	NA	5	23	NA	NA	106	295	343	NA	NA	NA	NA	1.185	4.011	8.694	NA	NA	NA	NA	155	350	NA	NA	NA	NA	225	305	NA	NA	NA	NA	4.10861	17.0477	NA	NA	NA	NA
EXP_ROW5_TREE24_TUBE143	EXPERIMENTAL	UNGRAFTED	NA	38.5501	-121.857	UNGRAFTED	NA	NA	NA	NA	5	24	f	7	110	240	249	400	525	530	629	1.185	3.866	7.92	10.916	15.5972	18.1437	22.4408	105	245	325	398	511	650	190	280	340	460	480	566	1.9847	10.0573	19.6716	44.0958	52.5015	100.169
EXP_ROW5_TREE25_TUBE18	EXPERIMENTAL	UNGRAFTED	NA	38.5501	-121.857	UNGRAFTED	NA	NA	NA	NA	5	25	NA	NA	91	295	268	NA	NA	NA	NA	0.873	2.298	6.298	NA	NA	NA	NA	65	265	NA	NA	NA	NA	250	340	NA	NA	NA	NA	2.12712	16.0399	NA	NA	NA	NA
EXP_ROW5_TREE26_TUBE144	EXPERIMENTAL	UNGRAFTED	NA	38.5501	-121.857	UNGRAFTED	NA	NA	NA	NA	5	26	f	6	50	290	279	405	510	500	605	0.69	2.661	6.899	9.955	14.0056	16.8704	20.531	60	240	302	352	469	655	270	310	350	440	446	541	2.29022	12.0763	19.3705	35.6818	41.0931	97.2229
EXP_ROW5_TREE27_TUBE145	EXPERIMENTAL	UNGRAFTED	NA	38.5501	-121.857	UNGRAFTED	NA	NA	NA	NA	5	27	NA	NA	69	285	292	NA	NA	NA	NA	1.315	4.037	8.043	NA	NA	NA	NA	125	325	NA	NA	NA	NA	185	320	NA	NA	NA	NA	2.24002	17.4254	NA	NA	NA	NA
EXP_ROW5_TREE29_TUBE146	EXPERIMENTAL	UNGRAFTED	NA	38.5501	-121.857	UNGRAFTED	NA	NA	NA	NA	5	29	NA	NA	107	330	308	NA	NA	NA	NA	1.083	3.915	8.38	NA	NA	NA	NA	105	315	NA	NA	NA	NA	230	355	NA	NA	NA	NA	2.90833	20.7858	NA	NA	NA	NA
EXP_ROW5_TREE30_TUBE147	EXPERIMENTAL	UNGRAFTED	NA	38.5501	-121.857	UNGRAFTED	NA	NA	NA	NA	5	30	NA	8	34	275	272	410	405	444	548	0.328	2.341	3.79	5.489	7.32113	9.46972	11.6183	NA	70	130	131	197	277	NA	270	335	325	368	467	NA	2.67192	7.63891	7.24497	5.98231	15.0095
EXP_ROW6_TREE1_TUBE148	EXPERIMENTAL	UNGRAFTED	NA	38.5501	-121.857	UNGRAFTED	NA	NA	NA	NA	6	1	f	7	107	245	298	355	480	531	599	1.184	3.78	7.987	10.287	14.3239	16.5521	19.5761	175	320	381	416	527	NA	170	280	290	415	471	534	2.6481	13.136	16.7772	37.5135	54.7937	NA
EXP_ROW6_TREE2_TUBE149	EXPERIMENTAL	UNGRAFTED	NA	38.5501	-121.857	UNGRAFTED	NA	NA	NA	NA	6	2	NA	NA	145	285	325	NA	NA	NA	NA	1.468	3.862	8.12	NA	NA	NA	NA	185	270	NA	NA	NA	NA	210	295	NA	NA	NA	NA	4.27178	12.3029	NA	NA	NA	NA
EXP_ROW6_TREE3_TUBE150	EXPERIMENTAL	UNGRAFTED	NA	38.5501	-121.857	UNGRAFTED	NA	NA	NA	NA	6	3	f	7	107	290	351	415	535	515	598	0.945	3.83	8.332	9.515	13.6873	15.1993	17.1887	195	325	368	390	434	615	230	315	345	460	455	531	5.40118	16.8851	22.9343	43.2095	35.8988	84.1266
EXP_ROW6_TREE4_TUBE151	EXPERIMENTAL	UNGRAFTED	NA	38.5501	-121.857	UNGRAFTED	NA	NA	NA	NA	6	4	NA	NA	125	270	261	NA	NA	NA	NA	1.149	3.879	8.048	NA	NA	NA	NA	145	280	NA	NA	NA	NA	220	320	NA	NA	NA	NA	3.67462	15.0126	NA	NA	NA	NA
EXP_ROW6_TREE5_TUBE152	EXPERIMENTAL	UNGRAFTED	NA	38.5501	-121.857	UNGRAFTED	NA	NA	NA	NA	6	5	m	7	122	295	329	430	545	535	638	1.044	3.769	7.624	9.445	14.0056	16.2338	19.5761	195	295	422	425	503	629	230	335	355	470	468	561	5.40118	17.3345	27.8463	49.1568	49.5987	92.9721
EXP_ROW6_TREE6_TUBE153	EXPERIMENTAL	UNGRAFTED	NA	38.5501	-121.857	UNGRAFTED	NA	NA	NA	NA	6	6	NA	NA	116	290	343	NA	NA	NA	NA	1.095	3.596	6.333	NA	NA	NA	NA	195	210	NA	NA	NA	NA	180	305	NA	NA	NA	NA	3.3081	10.2286	NA	NA	NA	NA
EXP_ROW6_TREE7_TUBE154	EXPERIMENTAL	UNGRAFTED	NA	38.5501	-121.857	UNGRAFTED	NA	NA	NA	NA	6	7	f	6	96	280	285	375	470	477	568	1.233	3.36	6.598	8.53	11.4592	12.7324	15.2789	150	265	282	290	315	780	220	290	310	405	420	501	3.80133	11.6692	14.1896	24.9062	17.4566	127.678
EXP_ROW6_TREE8_TUBE155	EXPERIMENTAL	UNGRAFTED	NA	38.5501	-121.857	UNGRAFTED	NA	NA	NA	NA	6	8	NA	NA	132	290	312	NA	NA	NA	NA	1.232	2.784	5.57	NA	NA	NA	NA	120	260	NA	NA	NA	NA	135	250	NA	NA	NA	NA	1.14511	8.50848	NA	NA	NA	NA
EXP_ROW6_TREE9_TUBE156	EXPERIMENTAL	UNGRAFTED	NA	38.5501	-121.857	UNGRAFTED	NA	NA	NA	NA	6	9	m	5	117	275	338	400	505	487	580	1.271	3.434	7.798	10.002	14.0056	15.9155	19.0986	150	325	406	409	505	495	190	290	335	445	432	526	2.83529	14.3113	23.8569	42.4074	46.1482	53.9864
EXP_ROW6_TREE10_TUBE157	EXPERIMENTAL	UNGRAFTED	NA	38.5501	-121.857	UNGRAFTED	NA	NA	NA	NA	6	10	NA	NA	99	315	369	NA	NA	NA	NA	1.131	3.731	8.16	NA	NA	NA	NA	140	290	NA	NA	NA	NA	270	360	NA	NA	NA	NA	5.34385	19.6789	NA	NA	NA	NA
EXP_ROW6_TREE11_TUBE158	EXPERIMENTAL	UNGRAFTED	NA	38.5501	-121.857	UNGRAFTED	NA	NA	NA	NA	6	11	f	7	112	285	325	410	520	535	594	1.19	3.509	7.125	9.371	13.369	15.6768	19.0986	115	300	315	355	350	556	170	290	345	440	470	521	1.74018	13.2104	19.6312	35.9859	24.117	67.4646
EXP_ROW6_TREE12_TUBE21	EXPERIMENTAL	UNGRAFTED	NA	38.5501	-121.857	UNGRAFTED	NA	NA	NA	NA	6	12	NA	NA	111	305	396	NA	NA	NA	NA	1.069	4.075	8.37	NA	NA	NA	NA	160	350	NA	NA	NA	NA	205	325	NA	NA	NA	NA	3.52068	19.3568	NA	NA	NA	NA
EXP_ROW6_TREE13_TUBE159	EXPERIMENTAL	UNGRAFTED	NA	38.5501	-121.857	UNGRAFTED	NA	NA	NA	NA	6	13	f	7	112	290	383	375	505	512	641	1.153	3.412	7.392	8.944	13.6873	15.7563	19.4169	175	320	381	339	455	577	215	290	330	400	402	531	4.23559	14.0911	21.7246	28.4	34.8608	74.0517
EXP_ROW6_TREE14_TUBE160	EXPERIMENTAL	UNGRAFTED	NA	38.5501	-121.857	UNGRAFTED	NA	NA	NA	NA	6	14	NA	NA	112	290	309	NA	NA	NA	NA	1.146	4.012	7.302	NA	NA	NA	NA	155	270	NA	NA	NA	NA	220	310	NA	NA	NA	NA	3.92804	13.5858	NA	NA	NA	NA
EXP_ROW6_TREE15_TUBE161	EXPERIMENTAL	UNGRAFTED	NA	38.5501	-121.857	UNGRAFTED	NA	NA	NA	NA	6	15	m	7	92	270	397	435	565	570	745	1.016	3.372	8.054	10.123	15.2789	15.9155	21.6451	185	290	361	478	512	688	170	305	365	485	500	666	2.79942	14.1253	25.1821	58.8722	54.9033	132.05
EXP_ROW6_TREE16_TUBE162	EXPERIMENTAL	UNGRAFTED	NA	38.5501	-121.857	UNGRAFTED	NA	NA	NA	NA	6	16	NA	NA	97	280	236	NA	NA	NA	NA	1.036	3.106	6.519	NA	NA	NA	NA	140	260	NA	NA	NA	NA	135	220	NA	NA	NA	NA	1.33596	6.58897	NA	NA	NA	NA
EXP_ROW6_TREE17_TUBE163	EXPERIMENTAL	UNGRAFTED	NA	38.5501	-121.857	UNGRAFTED	NA	NA	NA	NA	6	17	f	7	98	215	260	375	460	505	624	1.023	3.035	6.8	8.849	12.7324	15.438	19.4169	185	250	445	418	474	730	120	220	325	395	445	551	1.39487	6.33555	24.6108	34.1483	41.8799	122.995
EXP_ROW6_TREE18_TUBE164	EXPERIMENTAL	UNGRAFTED	NA	38.5501	-121.857	UNGRAFTED	NA	NA	NA	NA	6	18	NA	NA	102	300	258	NA	NA	NA	NA	1.07	3.318	7.37	NA	NA	NA	NA	160	230	NA	NA	NA	NA	175	250	NA	NA	NA	NA	2.56563	7.52673	NA	NA	NA	NA
EXP_ROW6_TREE19_TUBE165	EXPERIMENTAL	UNGRAFTED	NA	38.5501	-121.857	UNGRAFTED	NA	NA	NA	NA	6	19	m	6	114	315	413	365	540	572	707	1.262	3.653	8.222	9.705	14.6423	17.3479	21.0085	175	280	371	418	526	594	230	300	310	445	489	616	4.84722	13.1947	18.6679	43.3406	56.6721	91.0421
EXP_ROW6_TREE20_TUBE166	EXPERIMENTAL	UNGRAFTED	NA	38.5501	-121.857	UNGRAFTED	NA	NA	NA	NA	6	20	NA	NA	116	280	348	NA	NA	NA	NA	1.072	3.007	6.63	NA	NA	NA	NA	150	290	NA	NA	NA	NA	210	320	NA	NA	NA	NA	3.46361	15.5488	NA	NA	NA	NA
EXP_ROW6_TREE21_TUBE167	EXPERIMENTAL	UNGRAFTED	NA	38.5501	-121.857	UNGRAFTED	NA	NA	NA	NA	6	21	m	6	94	280	283	405	515	515	584	1.047	2.801	7.154	9.122	13.0507	15.438	18.462	165	280	391	410	538	569	215	300	345	455	449	529	3.99355	13.1947	24.3676	44.4432	54.4377	71.7412
EXP_ROW6_TREE22_TUBE168	EXPERIMENTAL	UNGRAFTED	NA	38.5501	-121.857	UNGRAFTED	NA	NA	NA	NA	6	22	NA	NA	100	240	345	NA	NA	NA	NA	1.127	3.463	6.22	NA	NA	NA	NA	160	240	NA	NA	NA	NA	180	290	NA	NA	NA	NA	2.71434	10.5683	NA	NA	NA	NA
EXP_ROW6_TREE23_TUBE169	EXPERIMENTAL	UNGRAFTED	NA	38.5501	-121.857	UNGRAFTED	NA	NA	NA	NA	6	23	m	6	59	295	368	430	550	550	681	1.164	3.76	8.722	11.049	16.2338	19.0986	22.9183	205	355	424	430	501	744	250	335	365	485	485	606	6.70861	20.8601	29.5767	52.9603	50.9924	140.51
EXP_ROW6_TREE24_TUBE170	EXPERIMENTAL	UNGRAFTED	NA	38.5501	-121.857	UNGRAFTED	NA	NA	NA	NA	6	24	NA	NA	75	230	274	NA	NA	NA	NA	0.757	3.379	7.144	NA	NA	NA	NA	85	300	NA	NA	NA	NA	160	290	NA	NA	NA	NA	1.13935	13.2104	NA	NA	NA	NA
EXP_ROW6_TREE25_TUBE171	EXPERIMENTAL	UNGRAFTED	NA	38.5501	-121.857	UNGRAFTED	NA	NA	NA	NA	6	25	m	7	104	255	296	400	565	535	613	1.185	3.732	7.83	10.243	15.9155	18.1437	21.8042	175	315	310	406	498	603	150	295	315	480	465	556	2.06167	14.3533	16.1058	48.9787	48.3059	84.6833
EXP_ROW6_TREE26_TUBE172	EXPERIMENTAL	UNGRAFTED	NA	38.5501	-121.857	UNGRAFTED	NA	NA	NA	NA	6	26	NA	NA	88	235	268	NA	NA	NA	NA	0.942	2.875	5.494	NA	NA	NA	NA	110	225	NA	NA	NA	NA	160	265	NA	NA	NA	NA	1.47445	8.27319	NA	NA	NA	NA
EXP_ROW6_TREE27_TUBE19	EXPERIMENTAL	UNGRAFTED	NA	38.5501	-121.857	UNGRAFTED	NA	NA	NA	NA	6	27	NA	8	94	240	232	340	400	460	581	0.923	2.195	4.075	5.807	7.95775	9.70845	11.9366	60	120	157	193	257	403	160	225	270	320	386	507	0.804248	3.18086	5.99275	10.348	10.6793	34.4911
EXP_ROW6_TREE28_TUBE20	EXPERIMENTAL	UNGRAFTED	NA	38.5501	-121.857	UNGRAFTED	NA	NA	NA	NA	6	28	NA	NA	122	215	248	NA	NA	NA	NA	1.234	3.265	8.15	NA	NA	NA	NA	145	300	NA	NA	NA	NA	145	280	NA	NA	NA	NA	1.59626	12.315	NA	NA	NA	NA
EXP_ROW7_TREE1_TUBE173	EXPERIMENTAL	UNGRAFTED	NA	38.5501	-121.857	UNGRAFTED	NA	NA	NA	NA	7	1	m	6	113	280	281	415	535	532	602	1.342	4.66	9.378	11.994	17.1887	19.4169	23.3958	195	290	450	497	588	645	185	310	345	465	464	537	3.49443	14.5922	28.0446	56.2679	67.1988	93.5798
EXP_ROW7_TREE2_TUBE174	EXPERIMENTAL	UNGRAFTED	NA	38.5501	-121.857	UNGRAFTED	NA	NA	NA	NA	7	2	NA	NA	99	250	305	NA	NA	NA	NA	0.976	3.59	6.797	NA	NA	NA	NA	145	285	NA	NA	NA	NA	195	265	NA	NA	NA	NA	2.88693	10.4794	NA	NA	NA	NA
EXP_ROW7_TREE3_TUBE175	EXPERIMENTAL	UNGRAFTED	NA	38.5501	-121.857	UNGRAFTED	NA	NA	NA	NA	7	3	NA	8	56	260	299	390	420	438	506	0.982	2.412	5.592	7.419	10.5042	12.0162	13.6873	125	315	239	323	333	473	180	290	340	360	380	450	2.12058	13.8709	14.4662	21.9183	17.6506	42.1719
EXP_ROW7_TREE4_TUBE176	EXPERIMENTAL	UNGRAFTED	NA	38.5501	-121.857	UNGRAFTED	NA	NA	NA	NA	7	4	NA	NA	125	325	358	NA	NA	NA	NA	1.108	3.804	8.55	NA	NA	NA	NA	150	205	NA	NA	NA	NA	230	250	NA	NA	NA	NA	4.15476	6.70861	NA	NA	NA	NA
EXP_ROW7_TREE5_TUBE177	EXPERIMENTAL	UNGRAFTED	NA	38.5501	-121.857	UNGRAFTED	NA	NA	NA	NA	7	5	NA	8	130	295	301	370	410	451	525	1.05	2.668	5.034	6.067	7.95775	9.23099	11.4592	140	295	272	224	277	483	200	235	300	340	385	457	2.93215	8.53014	12.8177	13.5583	12.374	44.658
EXP_ROW7_TREE6_TUBE178	EXPERIMENTAL	UNGRAFTED	NA	38.5501	-121.857	UNGRAFTED	NA	NA	NA	NA	7	6	NA	NA	133	305	383	NA	NA	NA	NA	1.211	3.978	8.819	NA	NA	NA	NA	170	320	NA	NA	NA	NA	240	190	NA	NA	NA	NA	5.12708	6.04861	NA	NA	NA	NA
EXP_ROW7_TREE7_TUBE179	EXPERIMENTAL	UNGRAFTED	NA	38.5501	-121.857	UNGRAFTED	NA	NA	NA	NA	7	7	f	7	149	310	328	420	505	500	604	1.138	3.15	6.037	8.017	10.8225	12.4141	14.8014	130	330	282	295	337	480	250	340	330	415	416	519	4.25424	19.9742	16.0796	26.6022	19.7898	50.0885
EXP_ROW7_TREE8_TUBE180	EXPERIMENTAL	UNGRAFTED	NA	38.5501	-121.857	UNGRAFTED	NA	NA	NA	NA	7	8	NA	NA	73	255	177	NA	NA	NA	NA	0.861	2.447	4.998	NA	NA	NA	NA	70	245	NA	NA	NA	NA	175	280	NA	NA	NA	NA	1.12246	10.0573	NA	NA	NA	NA
EXP_ROW7_TREE9_TUBE181	EXPERIMENTAL	UNGRAFTED	NA	38.5501	-121.857	UNGRAFTED	NA	NA	NA	NA	7	9	NA	8	104	205	211	330	380	432	532	1.148	3.333	6.726	8.658	11.7775	13.6873	16.0746	125	295	262	285	337	538	110	380	250	295	355	450	0.791943	22.3043	8.57393	12.9864	16.8879	54.5589
EXP_ROW7_TREE10_TUBE182	EXPERIMENTAL	UNGRAFTED	NA	38.5501	-121.857	UNGRAFTED	NA	NA	NA	NA	7	10	NA	NA	135	295	291	NA	NA	NA	NA	1.142	3.929	6.985	NA	NA	NA	NA	210	195	NA	NA	NA	NA	215	280	NA	NA	NA	NA	5.0827	8.00478	NA	NA	NA	NA
EXP_ROW7_TREE11_TUBE183	EXPERIMENTAL	UNGRAFTED	NA	38.5501	-121.857	UNGRAFTED	NA	NA	NA	NA	7	11	f	7	112	270	319	410	500	507	645	0.99	4.021	8.642	10.515	14.9606	17.1887	20.531	135	295	328	340	482	607	150	230	310	395	412	543	1.59043	8.17102	16.5043	27.7761	40.094	83.8042
EXP_ROW7_TREE12_TUBE184	EXPERIMENTAL	UNGRAFTED	NA	38.5501	-121.857	UNGRAFTED	NA	NA	NA	NA	7	12	NA	NA	130	265	351	NA	NA	NA	NA	1.474	3.977	7.969	NA	NA	NA	NA	230	360	NA	NA	NA	NA	170	310	NA	NA	NA	NA	3.48036	18.1144	NA	NA	NA	NA
EXP_ROW7_TREE13_TUBE185	EXPERIMENTAL	UNGRAFTED	NA	38.5501	-121.857	UNGRAFTED	NA	NA	NA	NA	7	13	NA	8	77	280	314	370	515	520	619	0.839	2.829	5.676	7.555	10.8225	12.4141	14.3239	80	250	287	265	332	477	190	280	285	430	450	535	1.51215	10.2625	12.2059	25.6556	20.7767	50.9893
EXP_ROW7_TREE14_TUBE22	EXPERIMENTAL	UNGRAFTED	NA	38.5501	-121.857	UNGRAFTED	NA	NA	NA	NA	7	14	NA	NA	92	250	311	NA	NA	NA	NA	0.983	1.679	6.434	NA	NA	NA	NA	85	270	NA	NA	NA	NA	220	300	NA	NA	NA	NA	2.15409	12.7235	NA	NA	NA	NA
EXP_ROW7_TREE15_TUBE186	EXPERIMENTAL	UNGRAFTED	NA	38.5501	-121.857	UNGRAFTED	NA	NA	NA	NA	7	15	m	6	118	260	305	380	490	505	595	1.118	2.966	6.451	8.11	11.4592	13.6873	15.9155	120	175	206	258	322	403	195	290	320	425	447	531	2.38918	7.70606	11.045	24.4004	19.4137	36.1238
EXP_ROW7_TREE16_TUBE187	EXPERIMENTAL	UNGRAFTED	NA	38.5501	-121.857	UNGRAFTED	NA	NA	NA	NA	7	16	NA	NA	103	290	340	NA	NA	NA	NA	1.054	3.557	6.48	NA	NA	NA	NA	190	250	NA	NA	NA	NA	160	280	NA	NA	NA	NA	2.54678	10.2625	NA	NA	NA	NA
EXP_ROW7_TREE17_TUBE188	EXPERIMENTAL	UNGRAFTED	NA	38.5501	-121.857	UNGRAFTED	NA	NA	NA	NA	7	17	m	7	108	305	367	485	620	541	725	1.103	3.506	7.081	10.605	14.0056	16.8704	21.0085	120	300	338	408	498	678	245	325	395	530	441	637	3.77148	16.5915	27.6127	60.0082	45.8127	122.656
EXP_ROW7_TREE18_TUBE189	EXPERIMENTAL	UNGRAFTED	NA	38.5501	-121.857	UNGRAFTED	NA	NA	NA	NA	7	18	NA	NA	75	269	244	NA	NA	NA	NA	0.76	2.104	3.897	NA	NA	NA	NA	65	130	NA	NA	NA	NA	170	220	NA	NA	NA	NA	0.98358	3.29448	NA	NA	NA	NA
EXP_ROW7_TREE19_TUBE190	EXPERIMENTAL	UNGRAFTED	NA	38.5501	-121.857	UNGRAFTED	NA	NA	NA	NA	7	19	f	7	96	240	303	355	495	503	656	0.918	3.425	7.483	10.247	14.3239	16.7113	19.4169	155	315	363	423	408	645	155	305	275	405	413	573	1.94982	15.3429	14.3738	36.3286	28.7978	99.8534
EXP_ROW7_TREE20_TUBE191	EXPERIMENTAL	UNGRAFTED	NA	38.5501	-121.857	UNGRAFTED	NA	NA	NA	NA	7	20	NA	NA	116	285	321	NA	NA	NA	NA	1.251	3.951	7.679	NA	NA	NA	NA	195	310	NA	NA	NA	NA	215	300	NA	NA	NA	NA	4.71965	14.6084	NA	NA	NA	NA
EXP_ROW7_TREE21_TUBE192	EXPERIMENTAL	UNGRAFTED	NA	38.5501	-121.857	UNGRAFTED	NA	NA	NA	NA	7	21	f	6	116	285	265	400	520	496	669	1.13	3.559	6.78	9.962	13.369	15.5972	19.2577	175	305	351	377	455	690	225	270	320	435	415	589	4.63876	11.642	18.8194	37.3524	35.9881	117.463
EXP_ROW7_TREE22_TUBE193	EXPERIMENTAL	UNGRAFTED	NA	38.5501	-121.857	UNGRAFTED	NA	NA	NA	NA	7	22	NA	NA	98	280	311	NA	NA	NA	NA	1.158	3.992	7.721	NA	NA	NA	NA	150	235	NA	NA	NA	NA	185	280	NA	NA	NA	NA	2.68803	9.64678	NA	NA	NA	NA
EXP_ROW7_TREE23_TUBE194	EXPERIMENTAL	UNGRAFTED	NA	38.5501	-121.857	UNGRAFTED	NA	NA	NA	NA	7	23	NA	8	104	265	232	300	315	355	539	0.987	2.727	5.287	6.989	9.5493	11.3	13.369	130	240	277	291	321	510	145	230	210	250	295	479	1.43113	6.64761	6.39613	9.52295	12.7327	52.1873
EXP_ROW7_TREE24_TUBE195	EXPERIMENTAL	UNGRAFTED	NA	38.5501	-121.857	UNGRAFTED	NA	NA	NA	NA	7	24	NA	NA	117	270	325	NA	NA	NA	NA	1.174	3.45	7.612	NA	NA	NA	NA	115	260	NA	NA	NA	NA	145	285	NA	NA	NA	NA	1.266	11.0576	NA	NA	NA	NA
EXP_ROW7_TREE25_TUBE23	EXPERIMENTAL	UNGRAFTED	NA	38.5501	-121.857	UNGRAFTED	NA	NA	NA	NA	7	25	m	7	134	290	222	380	525	515	667	1.101	3.193	6.018	9.397	12.4141	14.3239	17.9845	145	210	371	365	574	689	170	240	305	435	435	586	2.19414	6.33345	18.0706	36.1635	60.0346	116.526
EXP_ROW7_TREE26_TUBE196	EXPERIMENTAL	UNGRAFTED	NA	38.5501	-121.857	UNGRAFTED	NA	NA	NA	NA	7	26	NA	NA	44	290	360	NA	NA	NA	NA	1.19	3.215	6.835	NA	NA	NA	NA	165	305	NA	NA	NA	NA	210	310	NA	NA	NA	NA	3.80997	15.3469	NA	NA	NA	NA
EXP_ROW7_TREE27_TUBE197	EXPERIMENTAL	UNGRAFTED	NA	38.5501	-121.857	UNGRAFTED	NA	NA	NA	NA	7	27	f	7	43	315	288	350	480	503	627	0.665	2.579	5.645	7.704	13.0507	15.7563	20.8493	NA	205	368	286	393	620	NA	280	310	425	458	581	NA	8.41528	18.517	27.0485	29.6305	93.5509
EXP_ROW7_TREE28_TUBE198	EXPERIMENTAL	UNGRAFTED	NA	38.5501	-121.857	UNGRAFTED	NA	NA	NA	NA	7	28	NA	NA	79	285	336	NA	NA	NA	NA	0.885	3.134	7.294	NA	NA	NA	NA	115	305	NA	NA	NA	NA	190	300	NA	NA	NA	NA	2.17372	14.3728	NA	NA	NA	NA
EXP_ROW8_TREE1_TUBE199	EXPERIMENTAL	UNGRAFTED	NA	38.5501	-121.857	UNGRAFTED	NA	NA	NA	NA	8	1	NA	NA	157	290	405	NA	NA	NA	NA	1.117	3.201	7.21	NA	NA	NA	NA	140	320	NA	NA	NA	NA	195	305	NA	NA	NA	NA	2.78738	15.5865	NA	NA	NA	NA
EXP_ROW8_TREE2_TUBE200	EXPERIMENTAL	UNGRAFTED	NA	38.5501	-121.857	UNGRAFTED	NA	NA	NA	NA	8	2	m	6	121	270	308	405	525	509	600	1.31	4.093	7.878	10.192	14.6423	16.8704	20.2127	135	300	333	365	402	577	205	305	345	465	452	542	2.97057	14.6123	20.753	41.3235	30.597	75.5857
EXP_ROW8_TREE3_TUBE25	EXPERIMENTAL	UNGRAFTED	NA	38.5501	-121.857	UNGRAFTED	NA	NA	NA	NA	8	3	NA	NA	119	300	232	NA	NA	NA	NA	1.074	3.037	7.61	NA	NA	NA	NA	160	330	NA	NA	NA	NA	180	220	NA	NA	NA	NA	2.71434	8.36292	NA	NA	NA	NA
EXP_ROW8_TREE4_TUBE201	EXPERIMENTAL	UNGRAFTED	NA	38.5501	-121.857	UNGRAFTED	NA	NA	NA	NA	8	4	f	7	122	300	307	360	530	505	659	1.305	3.727	6.818	9.302	13.369	15.5972	17.8254	210	310	399	416	463	566	175	280	265	435	415	566	3.36739	12.7255	14.6711	41.2164	37.2648	75.9518
EXP_ROW8_TREE5_TUBE202	EXPERIMENTAL	UNGRAFTED	NA	38.5501	-121.857	UNGRAFTED	NA	NA	NA	NA	8	5	NA	NA	80	295	388	NA	NA	NA	NA	0.852	2.71	6.428	NA	NA	NA	NA	130	280	NA	NA	NA	NA	220	330	NA	NA	NA	NA	3.29448	15.9656	NA	NA	NA	NA
EXP_ROW8_TREE6_TUBE203	EXPERIMENTAL	UNGRAFTED	NA	38.5501	-121.857	UNGRAFTED	NA	NA	NA	NA	8	6	m	7	105	270	351	375	515	505	589	1.084	4.131	6.725	8.904	12.0958	15.5972	16.0746	130	280	371	281	463	566	200	280	305	440	435	516	2.72271	11.494	18.0706	28.4846	39.0607	69.2423
EXP_ROW8_TREE7_TUBE204	EXPERIMENTAL	UNGRAFTED	NA	38.5501	-121.857	UNGRAFTED	NA	NA	NA	NA	8	7	NA	NA	139	305	427	NA	NA	NA	NA	1.413	4.834	8.959	NA	NA	NA	NA	200	295	NA	NA	NA	NA	255	385	NA	NA	NA	NA	6.8094	22.8951	NA	NA	NA	NA
EXP_ROW8_TREE8_TUBE205	EXPERIMENTAL	UNGRAFTED	NA	38.5501	-121.857	UNGRAFTED	NA	NA	NA	NA	8	8	m	7	111	260	406	405	575	548	735	1.175	3.681	7.981	10.108	14.9606	18.1437	21.9634	250	415	376	420	486	702	205	320	350	510	487	677	5.50106	22.2509	24.117	57.199	48.1826	139.75
EXP_ROW8_TREE9_TUBE206	EXPERIMENTAL	UNGRAFTED	NA	38.5501	-121.857	UNGRAFTED	NA	NA	NA	NA	8	9	NA	NA	121	275	324	NA	NA	NA	NA	1.172	2.501	8.043	NA	NA	NA	NA	155	310	NA	NA	NA	NA	195	340	NA	NA	NA	NA	3.08603	18.7637	NA	NA	NA	NA
EXP_ROW8_TREE10_TUBE207	EXPERIMENTAL	UNGRAFTED	NA	38.5501	-121.857	UNGRAFTED	NA	NA	NA	NA	8	10	NA	8	124	290	338	400	445	483	583	1.021	2.709	5.217	6.502	10.1859	11.4592	12.5732	140	250	307	239	317	458	190	230	320	365	413	503	2.64627	6.92459	16.4603	16.6718	17.3843	44.1965
EXP_ROW8_TREE11_TUBE208	EXPERIMENTAL	UNGRAFTED	NA	38.5501	-121.857	UNGRAFTED	NA	NA	NA	NA	8	11	NA	NA	145	290	243	NA	NA	NA	NA	1.158	3.629	5.322	NA	NA	NA	NA	260	275	NA	NA	NA	NA	200	270	NA	NA	NA	NA	5.44543	10.4968	NA	NA	NA	NA
EXP_ROW8_TREE12_TUBE209	EXPERIMENTAL	UNGRAFTED	NA	38.5501	-121.857	UNGRAFTED	NA	NA	NA	NA	8	12	m	7	125	290	356	420	440	510	690	1.097	4.085	7.088	9.377	13.6873	15.5972	19.0986	145	285	338	335	432	467	240	305	355	360	430	616	4.3731	13.8817	22.3034	22.7326	33.6143	56.2734
EXP_ROW8_TREE13_TUBE210	EXPERIMENTAL	UNGRAFTED	NA	38.5501	-121.857	UNGRAFTED	NA	NA	NA	NA	8	13	NA	NA	139	265	296	NA	NA	NA	NA	1.414	4.857	7.167	NA	NA	NA	NA	185	320	NA	NA	NA	NA	160	275	NA	NA	NA	NA	2.47976	12.6711	NA	NA	NA	NA
EXP_ROW8_TREE14_TUBE211	EXPERIMENTAL	UNGRAFTED	NA	38.5501	-121.857	UNGRAFTED	NA	NA	NA	NA	8	14	m	7	125	245	311	410	550	536	665	1.195	3.614	7.434	9.99	14.3239	16.7113	20.3718	125	255	338	322	422	541	145	300	350	485	436	603	1.37608	12.0166	21.6796	39.6587	32.5237	73.9266
EXP_ROW8_TREE15_TUBE212	EXPERIMENTAL	UNGRAFTED	NA	38.5501	-121.857	UNGRAFTED	NA	NA	NA	NA	8	15	NA	NA	138	290	348	NA	NA	NA	NA	1.235	3.903	7.619	NA	NA	NA	NA	175	355	NA	NA	NA	NA	235	315	NA	NA	NA	NA	5.06025	18.4437	NA	NA	NA	NA
EXP_ROW8_TREE16_TUBE24	EXPERIMENTAL	UNGRAFTED	NA	38.5501	-121.857	UNGRAFTED	NA	NA	NA	NA	8	16	m	7	144	270	181	300	450	470	578	1.183	2.169	5.138	7.678	10.5042	12.4141	15.2789	55	215	315	272	363	555	215	370	235	385	404	513	1.33118	15.4113	9.10846	21.11	22.2989	66.1899
EXP_ROW8_TREE17_TUBE213	EXPERIMENTAL	UNGRAFTED	NA	38.5501	-121.857	UNGRAFTED	NA	NA	NA	NA	8	17	NA	NA	141	380	315	NA	NA	NA	NA	1.149	3.605	6.376	NA	NA	NA	NA	185	360	NA	NA	NA	NA	310	380	NA	NA	NA	NA	9.3088	27.2188	NA	NA	NA	NA
EXP_ROW8_TREE18_TUBE214	EXPERIMENTAL	UNGRAFTED	NA	38.5501	-121.857	UNGRAFTED	NA	NA	NA	NA	8	18	NA	8	119	240	257	310	370	435	568	1.287	2.56	4.819	6.48	8.59437	10.1859	12.2549	150	215	254	237	240	414	125	180	255	310	378	511	1.22718	3.64739	8.64794	11.9253	9.12017	36.6868
EXP_ROW8_TREE19_TUBE215	EXPERIMENTAL	UNGRAFTED	NA	38.5501	-121.857	UNGRAFTED	NA	NA	NA	NA	8	19	NA	NA	124	260	294	NA	NA	NA	NA	1.339	3.302	7.035	NA	NA	NA	NA	195	260	NA	NA	NA	NA	160	265	NA	NA	NA	NA	2.61381	9.56013	NA	NA	NA	NA
EXP_ROW8_TREE20_TUBE216	EXPERIMENTAL	UNGRAFTED	NA	38.5501	-121.857	UNGRAFTED	NA	NA	NA	NA	8	20	f	7	136	300	249	390	535	505	686	1.112	3.834	8.206	10.717	15.9155	19.0986	22.9183	210	330	414	437	561	745	235	300	315	455	430	607	6.07231	15.5509	21.509	47.3699	56.6869	141.12
EXP_ROW8_TREE21_TUBE217	EXPERIMENTAL	UNGRAFTED	NA	38.5501	-121.857	UNGRAFTED	NA	NA	NA	NA	8	21	NA	NA	136	290	302	NA	NA	NA	NA	1.41	4.003	7.89	NA	NA	NA	NA	185	370	NA	NA	NA	NA	205	290	NA	NA	NA	NA	4.07078	16.2928	NA	NA	NA	NA
EXP_ROW8_TREE22_TUBE218	EXPERIMENTAL	UNGRAFTED	NA	38.5501	-121.857	UNGRAFTED	NA	NA	NA	NA	8	22	m	7	111	300	327	410	530	515	674	1.293	3.944	7.84	10.737	15.9155	18.3824	21.8042	160	315	323	388	450	705	230	305	315	440	441	590	4.43174	15.3429	16.7812	39.3311	37.4069	122.834
EXP_ROW8_TREE23_TUBE219	EXPERIMENTAL	UNGRAFTED	NA	38.5501	-121.857	UNGRAFTED	NA	NA	NA	NA	8	23	NA	NA	110	255	252	NA	NA	NA	NA	1.181	2.45	7.429	NA	NA	NA	NA	170	450	NA	NA	NA	NA	200	245	NA	NA	NA	NA	3.56047	14.1431	NA	NA	NA	NA
EXP_ROW8_TREE24_TUBE220	EXPERIMENTAL	UNGRAFTED	NA	38.5501	-121.857	UNGRAFTED	NA	NA	NA	NA	8	24	NA	8	67	260	281	380	505	505	617	0.708	2.734	6.103	9.699	13.6873	16.2338	19.4169	170	220	373	390	425	680	190	270	315	445	450	561	3.21333	8.39748	19.3789	40.4374	34.047	108.66
EXP_ROW8_TREE25_TUBE221	EXPERIMENTAL	UNGRAFTED	NA	38.5501	-121.857	UNGRAFTED	NA	NA	NA	NA	8	25	NA	NA	97	255	300	NA	NA	NA	NA	0.963	3.695	7.836	NA	NA	NA	NA	155	295	NA	NA	NA	NA	165	270	NA	NA	NA	NA	2.20952	11.2603	NA	NA	NA	NA
EXP_ROW8_TREE26_TUBE222	EXPERIMENTAL	UNGRAFTED	NA	38.5501	-121.857	UNGRAFTED	NA	NA	NA	NA	8	26	f	6	96	275	260	370	410	455	580	1.104	2.427	5.657	8.37	12.4141	15.2789	19.0986	70	225	274	356	446	483	185	275	310	340	391	511	1.25441	8.90936	13.7871	21.548	32.5788	49.9349
EXP_ROW9_TREE1_TUBE223	EXPERIMENTAL	UNGRAFTED	NA	38.5501	-121.857	UNGRAFTED	NA	NA	NA	NA	9	1	NA	NA	128	295	362	NA	NA	NA	NA	1.08	3.519	7.434	NA	NA	NA	NA	170	360	NA	NA	NA	NA	225	350	NA	NA	NA	NA	4.50622	23.0907	NA	NA	NA	NA
EXP_ROW9_TREE2_TUBE224	EXPERIMENTAL	UNGRAFTED	NA	38.5501	-121.857	UNGRAFTED	NA	NA	NA	NA	9	2	m	7	124	320	308	410	540	486	652	1.228	4.092	7.936	10.002	14.6423	16.393	18.9394	195	235	345	380	431	608	200	290	345	445	386	549	4.08407	10.3481	21.5009	39.4005	30.0352	85.0096
EXP_ROW9_TREE3_TUBE225	EXPERIMENTAL	UNGRAFTED	NA	38.5501	-121.857	UNGRAFTED	NA	NA	NA	NA	9	3	NA	NA	136	275	342	NA	NA	NA	NA	1.304	3.087	7.95	NA	NA	NA	NA	155	285	NA	NA	NA	NA	215	295	NA	NA	NA	NA	3.75152	12.9864	NA	NA	NA	NA
EXP_ROW9_TREE4_TUBE226	EXPERIMENTAL	UNGRAFTED	NA	38.5501	-121.857	UNGRAFTED	NA	NA	NA	NA	9	4	f	7	140	295	374	455	615	560	644	1.318	3.801	8.823	11.206	15.9155	17.8254	21.6451	210	350	417	487	517	619	255	365	390	550	503	587	7.14987	24.4148	33.2096	77.1353	56.3168	94.2124
EXP_ROW9_TREE5_TUBE26	EXPERIMENTAL	UNGRAFTED	NA	38.5501	-121.857	UNGRAFTED	NA	NA	NA	NA	9	5	NA	NA	128	230	268	NA	NA	NA	NA	1.113	2.985	5.262	NA	NA	NA	NA	55	200	NA	NA	NA	NA	170	275	NA	NA	NA	NA	0.83226	7.91943	NA	NA	NA	NA
EXP_ROW9_TREE7_TUBE227	EXPERIMENTAL	UNGRAFTED	NA	38.5501	-121.857	UNGRAFTED	NA	NA	NA	NA	9	7	NA	NA	136	310	402	NA	NA	NA	NA	1.121	3.516	6.676	NA	NA	NA	NA	140	235	NA	NA	NA	NA	255	305	NA	NA	NA	NA	4.76658	11.4463	NA	NA	NA	NA
EXP_ROW9_TREE8_TUBE228	EXPERIMENTAL	UNGRAFTED	NA	38.5501	-121.857	UNGRAFTED	NA	NA	NA	NA	9	8	m	7	134	305	194	415	535	520	679	1.296	4.091	8.681	11.103	16.2338	18.7803	22.1225	235	340	460	490	542	739	190	290	325	440	440	598	4.44195	14.9718	25.4404	49.6707	54.1427	136.798
EXP_ROW9_TREE9_TUBE229	EXPERIMENTAL	UNGRAFTED	NA	38.5501	-121.857	UNGRAFTED	NA	NA	NA	NA	9	9	NA	NA	106	260	288	NA	NA	NA	NA	1.176	3.097	4.8	NA	NA	NA	NA	150	260	NA	NA	NA	NA	170	250	NA	NA	NA	NA	2.2698	8.50848	NA	NA	NA	NA
EXP_ROW9_TREE10_TUBE230	EXPERIMENTAL	UNGRAFTED	NA	38.5501	-121.857	UNGRAFTED	NA	NA	NA	NA	9	10	f	7	103	265	362	400	505	507	625	1.164	2.944	6.134	8.718	12.7324	14.3239	17.1887	145	210	297	283	386	533	175	300	335	435	447	558	2.32511	9.89602	17.452	28.0391	27.8979	66.4014
EXP_ROW9_TREE11_TUBE231	EXPERIMENTAL	UNGRAFTED	NA	38.5501	-121.857	UNGRAFTED	NA	NA	NA	NA	9	11	NA	NA	137	315	402	NA	NA	NA	NA	1.239	3.973	8.023	NA	NA	NA	NA	185	320	NA	NA	NA	NA	245	305	NA	NA	NA	NA	5.81437	15.5865	NA	NA	NA	NA
EXP_ROW9_TREE12_TUBE232	EXPERIMENTAL	UNGRAFTED	NA	38.5501	-121.857	UNGRAFTED	NA	NA	NA	NA	9	12	f	7	84	250	288	380	430	492	579	0.729	3.092	5.897	7.782	11.1408	12.7324	15.9155	180	255	312	327	430	567	170	265	295	345	422	501	2.72376	9.37628	14.2166	20.3791	32.6842	67.4672
EXP_ROW9_TREE13_TUBE27	EXPERIMENTAL	UNGRAFTED	NA	38.5501	-121.857	UNGRAFTED	NA	NA	NA	NA	9	13	NA	NA	132	280	231	NA	NA	NA	NA	1.106	2.989	6.005	NA	NA	NA	NA	185	280	NA	NA	NA	NA	175	220	NA	NA	NA	NA	2.96651	7.09581	NA	NA	NA	NA
EXP_ROW9_TREE14_TUBE233	EXPERIMENTAL	UNGRAFTED	NA	38.5501	-121.857	UNGRAFTED	NA	NA	NA	NA	9	14	m	6	133	315	365	440	585	511	718	1.11	3.47	8.873	9.216	13.369	15.438	18.462	190	250	363	412	511	489	260	260	350	475	407	615	6.7251	8.84882	23.2831	48.6724	44.5169	61.6001
EXP_ROW9_TREE15_TUBE234	EXPERIMENTAL	UNGRAFTED	NA	38.5501	-121.857	UNGRAFTED	NA	NA	NA	NA	9	15	NA	NA	121	290	386	NA	NA	NA	NA	1.21	3.429	7.495	NA	NA	NA	NA	170	280	NA	NA	NA	NA	230	305	NA	NA	NA	NA	4.70872	13.6382	NA	NA	NA	NA
EXP_ROW9_TREE16_TUBE235	EXPERIMENTAL	UNGRAFTED	NA	38.5501	-121.857	UNGRAFTED	NA	NA	NA	NA	9	16	f	7	94	285	343	430	610	525	632	0.81	3.346	6.646	10.147	16.8704	18.6211	21.9634	125	340	312	400	439	660	215	295	400	570	465	597	3.02542	15.4925	26.1381	68.0469	37.538	108.931
EXP_ROW9_TREE17_TUBE236	EXPERIMENTAL	UNGRAFTED	NA	38.5501	-121.857	UNGRAFTED	NA	NA	NA	NA	9	17	NA	NA	134	320	375	NA	NA	NA	NA	1.31	3.981	7.413	NA	NA	NA	NA	240	325	NA	NA	NA	NA	290	335	NA	NA	NA	NA	10.5683	19.0973	NA	NA	NA	NA
EXP_ROW9_TREE18_TUBE237	EXPERIMENTAL	UNGRAFTED	NA	38.5501	-121.857	UNGRAFTED	NA	NA	NA	NA	9	18	f	7	124	305	346	415	530	515	629	1.03	2.968	5.562	8.846	12.4141	15.1197	19.2577	175	130	315	340	356	612	200	320	385	490	485	590	3.66519	6.97015	24.4473	42.7435	25.7472	92.5643
EXP_ROW9_TREE19_TUBE28	EXPERIMENTAL	UNGRAFTED	NA	38.5501	-121.857	UNGRAFTED	NA	NA	NA	NA	9	19	NA	NA	133	305	410	NA	NA	NA	NA	1.31	3.74	7.605	NA	NA	NA	NA	160	315	NA	NA	NA	NA	220	280	NA	NA	NA	NA	4.05475	12.9308	NA	NA	NA	NA
EXP_ROW9_TREE20_TUBE29	EXPERIMENTAL	UNGRAFTED	NA	38.5501	-121.857	UNGRAFTED	NA	NA	NA	NA	9	20	f	7	125	240	335	390	530	509	642	1.32	4.443	8.729	10.674	16.2338	19.7352	23.3958	115	295	368	362	455	680	185	290	345	475	459	607	2.06082	12.9902	22.9343	42.7656	39.8038	117.57
EXP_ROW9_TREE21_TUBE30	EXPERIMENTAL	UNGRAFTED	NA	38.5501	-121.857	UNGRAFTED	NA	NA	NA	NA	9	21	NA	NA	91	235	348	NA	NA	NA	NA	1.03	2.119	6.497	NA	NA	NA	NA	130	340	NA	NA	NA	NA	195	275	NA	NA	NA	NA	2.58828	13.463	NA	NA	NA	NA
EXP_ROW9_TREE22_TUBE238	EXPERIMENTAL	UNGRAFTED	NA	38.5501	-121.857	UNGRAFTED	NA	NA	NA	NA	9	22	f	6	106	290	347	430	550	523	609	1.31	3.454	7.992	10.06	14.3239	16.7908	20.531	190	310	325	351	393	558	250	320	390	490	473	561	6.21774	16.6211	25.8828	44.1263	30.6009	73.1678
EXP_ROW9_TREE23_TUBE239	EXPERIMENTAL	UNGRAFTED	NA	38.5501	-121.857	UNGRAFTED	NA	NA	NA	NA	9	23	NA	NA	107	225	235	NA	NA	NA	NA	1.16	2.943	5.538	NA	NA	NA	NA	170	320	NA	NA	NA	NA	135	230	NA	NA	NA	NA	1.62224	8.86348	NA	NA	NA	NA
EXP_ROW9_TREE24_TUBE240	EXPERIMENTAL	UNGRAFTED	NA	38.5501	-121.857	UNGRAFTED	NA	NA	NA	NA	9	24	m	6	112	310	386	420	560	542	761	1.31	3.88	7.934	10.502	16.2338	18.6211	22.4408	185	320	394	421	479	593	195	335	365	475	436	644	3.68332	18.8035	27.484	49.7357	41.9031	94.8602
EXP_ROW9_TREE25_TUBE241	EXPERIMENTAL	UNGRAFTED	NA	38.5501	-121.857	UNGRAFTED	NA	NA	NA	NA	9	25	NA	NA	114	255	191	NA	NA	NA	NA	1.14	2.606	5.277	NA	NA	NA	NA	150	280	NA	NA	NA	NA	155	185	NA	NA	NA	NA	1.88692	5.01765	NA	NA	NA	NA
EXP_ROW9_TREE26_TUBE242	EXPERIMENTAL	UNGRAFTED	NA	38.5501	-121.857	UNGRAFTED	NA	NA	NA	NA	9	26	m	7	124	285	284	395	515	484	586	1.23	3.264	7.715	11.21	15.2789	18.0641	22.1225	195	360	500	523	588	760	210	290	330	440	424	531	4.50269	15.8525	28.51	53.0158	61.4058	128.473
EXP_ROW10_TREE1_TUBE33	EXPERIMENTAL	UNGRAFTED	NA	38.5501	-121.857	UNGRAFTED	NA	NA	NA	NA	10	1	NA	NA	130	290	438	NA	NA	NA	NA	1.17	2.97	5.891	NA	NA	NA	NA	200	295	NA	NA	NA	NA	190	370	NA	NA	NA	NA	3.78038	21.1458	NA	NA	NA	NA
EXP_ROW10_TREE2_TUBE243	EXPERIMENTAL	UNGRAFTED	NA	38.5501	-121.857	UNGRAFTED	NA	NA	NA	NA	10	2	m	7	116	295	366	415	515	516	577	1.07	3.647	7.368	9.753	14.3239	15.9155	19.4169	120	300	333	385	450	557	230	320	355	455	406	523	3.32381	16.085	21.9735	41.7332	34.4381	67.9674
EXP_ROW10_TREE3_TUBE244	EXPERIMENTAL	UNGRAFTED	NA	38.5501	-121.857	UNGRAFTED	NA	NA	NA	NA	10	3	NA	NA	125	285	291	NA	NA	NA	NA	1.03	2.661	4.934	NA	NA	NA	NA	130	225	NA	NA	NA	NA	205	270	NA	NA	NA	NA	2.86055	8.58833	NA	NA	NA	NA
EXP_ROW10_TREE4_TUBE245	EXPERIMENTAL	UNGRAFTED	NA	38.5501	-121.857	UNGRAFTED	NA	NA	NA	NA	10	4	m	6	133	285	356	415	530	507	580	1.15	2.334	7.154	5.85	13.6873	15.5972	19.2577	110	260	328	361	491	460	235	350	365	475	457	526	3.18073	16.6766	22.8801	42.6474	46.1496	46.6219
EXP_ROW10_TREE5_TUBE246	EXPERIMENTAL	UNGRAFTED	NA	38.5501	-121.857	UNGRAFTED	NA	NA	NA	NA	10	5	NA	NA	115	300	311	NA	NA	NA	NA	1.08	3.342	7.856	NA	NA	NA	NA	155	235	NA	NA	NA	NA	235	290	NA	NA	NA	NA	4.48194	10.3481	NA	NA	NA	NA
EXP_ROW10_TREE6_TUBE247	EXPERIMENTAL	UNGRAFTED	NA	38.5501	-121.857	UNGRAFTED	NA	NA	NA	NA	10	6	f	7	135	250	239	415	500	495	592	1.12	2.729	6.729	9.271	12.7324	14.1648	16.5521	140	255	376	424	457	540	180	280	355	435	435	529	2.37504	10.4678	24.8109	42.0091	38.0549	64.6148
EXP_ROW10_TREE7_TUBE248	EXPERIMENTAL	UNGRAFTED	NA	38.5501	-121.857	UNGRAFTED	NA	NA	NA	NA	10	7	NA	NA	112	290	261	NA	NA	NA	NA	1.22	2.91	5.271	NA	NA	NA	NA	140	265	NA	NA	NA	NA	195	260	NA	NA	NA	NA	2.78738	9.37975	NA	NA	NA	NA
EXP_ROW10_TREE8_TUBE249	EXPERIMENTAL	UNGRAFTED	NA	38.5501	-121.857	UNGRAFTED	NA	NA	NA	NA	10	8	NA	8	107	240	265	350	390	413	547	1.04	2.044	4.603	6.828	9.23099	11.1408	13.5282	NA	160	213	250	262	457	NA	265	310	335	368	496	NA	5.88316	10.7177	14.6902	10.5813	43.3913
EXP_ROW10_TREE9_TUBE250	EXPERIMENTAL	UNGRAFTED	NA	38.5501	-121.857	UNGRAFTED	NA	NA	NA	NA	10	9	NA	NA	131	230	329	NA	NA	NA	NA	1.21	3.98	7.993	NA	NA	NA	NA	225	280	NA	NA	NA	NA	130	290	NA	NA	NA	NA	1.99098	12.3297	NA	NA	NA	NA
EXP_ROW10_TREE10_TUBE32	EXPERIMENTAL	UNGRAFTED	NA	38.5501	-121.857	UNGRAFTED	NA	NA	NA	NA	10	10	f	7	84	310	247	370	450	473	543	0.95	3.37	7.336	7.594	12.4141	13.2099	16.7113	160	270	305	335	435	585	165	245	305	370	409	500	2.2808	8.48583	14.8559	24.013	32.4183	71.6754
EXP_ROW10_TREE11_TUBE251	EXPERIMENTAL	UNGRAFTED	NA	38.5501	-121.857	UNGRAFTED	NA	NA	NA	NA	10	11	NA	NA	116	250	294	NA	NA	NA	NA	1.31	3.349	7.211	NA	NA	NA	NA	125	295	NA	NA	NA	NA	175	280	NA	NA	NA	NA	2.0044	12.1098	NA	NA	NA	NA
EXP_ROW10_TREE12_TUBE252	EXPERIMENTAL	UNGRAFTED	NA	38.5501	-121.857	UNGRAFTED	NA	NA	NA	NA	10	12	f	6	115	290	346	410	520	525	592	1.35	2.552	8.102	10.595	15.2789	13.5282	20.6901	135	340	330	355	440	657	240	305	380	470	471	546	4.0715	16.5606	24.9505	41.0604	38.1957	98.7216
EXP_ROW10_TREE13_TUBE31	EXPERIMENTAL	UNGRAFTED	NA	38.5501	-121.857	UNGRAFTED	NA	NA	NA	NA	10	13	NA	NA	110	240	229	NA	NA	NA	NA	1.213	2.105	6.337	NA	NA	NA	NA	40	280	NA	NA	NA	NA	200	230	NA	NA	NA	NA	0.837758	7.75555	NA	NA	NA	NA
EXP_ROW10_TREE14_TUBE253	EXPERIMENTAL	UNGRAFTED	NA	38.5501	-121.857	UNGRAFTED	NA	NA	NA	NA	10	14	NA	8	113	260	258	310	425	461	547	1.21	2.294	6.359	7.763	12.7324	14.9606	17.9845	165	235	338	326	363	434	170	240	285	385	411	500	2.49678	7.08743	14.3749	25.301	22.6853	39.4492
EXP_ROW10_TREE15_TUBE254	EXPERIMENTAL	UNGRAFTED	NA	38.5501	-121.857	UNGRAFTED	NA	NA	NA	NA	10	15	NA	NA	107	295	362	NA	NA	NA	NA	1.19	3.603	7.765	NA	NA	NA	NA	175	330	NA	NA	NA	NA	225	350	NA	NA	NA	NA	4.63876	21.1665	NA	NA	NA	NA
EXP_ROW10_TREE16_TUBE255	EXPERIMENTAL	UNGRAFTED	NA	38.5501	-121.857	UNGRAFTED	NA	NA	NA	NA	10	16	f	7	138	290	353	415	627	565	721	1.51	2.676	8.072	10.394	15.5972	18.3028	22.7592	125	240	302	367	486	704	170	310	370	567	495	664	1.8915	12.0763	21.6476	61.7776	48.9741	137.848
EXP_ROW10_TREE17_TUBE256	EXPERIMENTAL	UNGRAFTED	NA	38.5501	-121.857	UNGRAFTED	NA	NA	NA	NA	10	17	NA	NA	94	260	288	NA	NA	NA	NA	1.14	3.615	7.66	NA	NA	NA	NA	130	240	NA	NA	NA	NA	140	255	NA	NA	NA	NA	1.33413	8.17128	NA	NA	NA	NA
EXP_ROW10_TREE18_TUBE257	EXPERIMENTAL	UNGRAFTED	NA	38.5501	-121.857	UNGRAFTED	NA	NA	NA	NA	10	18	m	7	116	290	295	415	620	534	589	1.22	2.468	6.82	9.45	13.369	15.9155	19.5761	105	245	318	323	358	553	255	305	365	565	480	539	3.57494	11.9334	22.1826	53.9881	25.7689	69.0443
EXP_ROW10_TREE19_TUBE258	EXPERIMENTAL	UNGRAFTED	NA	38.5501	-121.857	UNGRAFTED	NA	NA	NA	NA	10	19	NA	NA	82	270	287	NA	NA	NA	NA	1.11	3.058	7.317	NA	NA	NA	NA	145	210	NA	NA	NA	NA	185	280	NA	NA	NA	NA	2.59842	8.62053	NA	NA	NA	NA
EXP_ROW10_TREE20_TUBE259	EXPERIMENTAL	UNGRAFTED	NA	38.5501	-121.857	UNGRAFTED	NA	NA	NA	NA	10	20	m	7	107	290	319	410	530	545	721	1.13	4.318	7.416	10.232	14.9606	17.9049	20.3718	160	280	356	402	492	644	195	285	340	445	485	645	3.18557	11.9082	21.548	41.6816	49.1768	112.052
EXP_ROW10_TREE21_TUBE260	EXPERIMENTAL	UNGRAFTED	NA	38.5501	-121.857	UNGRAFTED	NA	NA	NA	NA	10	21	NA	NA	136	300	279	NA	NA	NA	NA	1.08	2.571	4.971	NA	NA	NA	NA	145	235	NA	NA	NA	NA	125	175	NA	NA	NA	NA	1.18628	3.76827	NA	NA	NA	NA
EXP_ROW10_TREE22_TUBE261	EXPERIMENTAL	UNGRAFTED	NA	38.5501	-121.857	UNGRAFTED	NA	NA	NA	NA	10	22	m	7	96	295	358	410	525	515	616	1.25	3.589	8.062	10.572	14.6423	16.5521	21.9634	310	475	526	528	615	596	235	320	340	450	445	551	8.96388	25.4678	31.8377	55.9832	70.5016	81.9847
EXP_ROW10_TREE23_TUBE262	EXPERIMENTAL	UNGRAFTED	NA	38.5501	-121.857	UNGRAFTED	NA	NA	NA	NA	10	23	NA	NA	174	320	359	NA	NA	NA	NA	1.34	4.999	8.949	NA	NA	NA	NA	235	420	NA	NA	NA	NA	240	305	NA	NA	NA	NA	7.08743	20.4573	NA	NA	NA	NA
EXP_ROW10_TREE24_TUBE263	EXPERIMENTAL	UNGRAFTED	NA	38.5501	-121.857	UNGRAFTED	NA	NA	NA	NA	10	24	f	7	125	265	273	420	580	560	701	1.42	4.19	7.35	10.336	15.2789	18.462	20.3718	180	300	399	353	474	637	190	295	350	500	480	637	3.40234	13.6699	25.5922	46.2076	45.1738	108.27
EXP_ROW10_TREE25_TUBE264	EXPERIMENTAL	UNGRAFTED	NA	38.5501	-121.857	UNGRAFTED	NA	NA	NA	NA	10	25	NA	NA	120	295	366	NA	NA	NA	NA	1.24	3.944	7.743	NA	NA	NA	NA	205	355	NA	NA	NA	NA	160	265	NA	NA	NA	NA	2.74785	13.0533	NA	NA	NA	NA
EXP_ROW10_TREE26_TUBE265	EXPERIMENTAL	UNGRAFTED	NA	38.5501	-121.857	UNGRAFTED	NA	NA	NA	NA	10	26	f	6	91	305	359	395	515	525	677	0.92	3.009	8.249	11.462	16.8704	19.4965	20.531	190	340	414	453	529	701	220	300	340	450	465	621	4.81501	16.0221	25.0586	48.031	54.5071	127.825
EXP_ROW11_TREE1_TUBE34	EXPERIMENTAL	UNGRAFTED	NA	38.5501	-121.857	UNGRAFTED	NA	NA	NA	NA	11	1	NA	NA	154	400	266	NA	NA	NA	NA	1.242	3.331	7.45	NA	NA	NA	NA	220	245	NA	NA	NA	NA	290	300	NA	NA	NA	NA	9.68762	11.5454	NA	NA	NA	NA
EXP_ROW11_TREE2_TUBE266	EXPERIMENTAL	UNGRAFTED	NA	38.5501	-121.857	UNGRAFTED	NA	NA	NA	NA	11	2	m	7	112	340	393	400	535	550	606	1.129	3.274	6.851	9.355	14.3239	15.5972	17.3479	70	250	302	353	414	547	240	295	335	480	430	541	2.11115	11.3915	17.7458	42.5849	30.8715	67.8048
EXP_ROW11_TREE3_TUBE267	EXPERIMENTAL	UNGRAFTED	NA	38.5501	-121.857	UNGRAFTED	NA	NA	NA	NA	11	3	NA	NA	145	320	385	NA	NA	NA	NA	1.229	3.081	6.854	NA	NA	NA	NA	170	350	NA	NA	NA	NA	180	280	NA	NA	NA	NA	2.88398	14.3676	NA	NA	NA	NA
EXP_ROW11_TREE4_TUBE268	EXPERIMENTAL	UNGRAFTED	NA	38.5501	-121.857	UNGRAFTED	NA	NA	NA	NA	11	4	f	7	118	285	355	380	520	530	653	1.348	2.492	8.616	10.149	14.9606	16.8704	20.2127	105	330	381	350	399	617	240	295	330	465	467	601	3.16673	15.0368	21.7246	39.6253	31.1423	95.837
EXP_ROW11_TREE5_TUBE269	EXPERIMENTAL	UNGRAFTED	NA	38.5501	-121.857	UNGRAFTED	NA	NA	NA	NA	11	5	NA	NA	76	235	236	NA	NA	NA	NA	0.821	2.692	5.28	NA	NA	NA	NA	135	260	NA	NA	NA	NA	160	225	NA	NA	NA	NA	1.80956	6.89187	NA	NA	NA	NA
EXP_ROW11_TREE6_TUBE270	EXPERIMENTAL	UNGRAFTED	NA	38.5501	-121.857	UNGRAFTED	NA	NA	NA	NA	11	6	f	7	92	215	260	380	420	470	542	0.989	2.461	5.587	7.786	12.0958	12.4141	15.2789	115	250	257	242	317	480	165	250	315	350	408	480	1.63932	8.18123	13.3522	15.5221	17.1738	46.3247
EXP_ROW11_TREE7_TUBE271	EXPERIMENTAL	UNGRAFTED	NA	38.5501	-121.857	UNGRAFTED	NA	NA	NA	NA	11	7	NA	NA	112	265	272	NA	NA	NA	NA	1.07	2.807	5.537	NA	NA	NA	NA	105	200	NA	NA	NA	NA	185	290	NA	NA	NA	NA	1.88162	8.80693	NA	NA	NA	NA
EXP_ROW11_TREE8_TUBE272	EXPERIMENTAL	UNGRAFTED	NA	38.5501	-121.857	UNGRAFTED	NA	NA	NA	NA	11	8	f	6	141	290	360	405	550	545	711	1.262	4.241	7.859	10.098	14.3239	16.5521	20.8493	170	295	381	381	443	628	200	300	325	465	475	626	3.56047	13.9015	21.0713	43.135	39.0472	103.415
EXP_ROW11_TREE9_TUBE273	EXPERIMENTAL	UNGRAFTED	NA	38.5501	-121.857	UNGRAFTED	NA	NA	NA	NA	11	9	NA	NA	134	295	334	NA	NA	NA	NA	1.001	4.502	8.005	NA	NA	NA	NA	55	325	NA	NA	NA	NA	200	295	NA	NA	NA	NA	1.15192	14.809	NA	NA	NA	NA
EXP_ROW11_TREE10_TUBE274	EXPERIMENTAL	UNGRAFTED	NA	38.5501	-121.857	UNGRAFTED	NA	NA	NA	NA	11	10	f	7	131	285	235	390	505	510	654	1.342	3.704	7.533	9.649	14.0056	16.0746	20.2127	185	340	318	344	422	529	215	290	320	435	447	587	4.47762	14.9718	17.0501	34.0828	33.3443	68.8079
EXP_ROW11_TREE11_TUBE275	EXPERIMENTAL	UNGRAFTED	NA	38.5501	-121.857	UNGRAFTED	NA	NA	NA	NA	11	11	NA	NA	104	300	289	NA	NA	NA	NA	1.072	3.382	7.861	NA	NA	NA	NA	140	245	NA	NA	NA	NA	175	285	NA	NA	NA	NA	2.24493	10.4197	NA	NA	NA	NA
EXP_ROW11_TREE12_TUBE276	EXPERIMENTAL	UNGRAFTED	NA	38.5501	-121.857	UNGRAFTED	NA	NA	NA	NA	11	12	f	7	130	260	305	370	470	490	627	1.227	2.241	4.761	6.705	9.86761	11.9366	14.6423	NA	100	239	264	317	486	NA	275	295	395	416	555	NA	3.95972	10.8903	21.5673	17.5106	54.9103
EXP_ROW11_TREE13_TUBE277	EXPERIMENTAL	UNGRAFTED	NA	38.5501	-121.857	UNGRAFTED	NA	NA	NA	NA	11	13	NA	NA	122	315	366	NA	NA	NA	NA	1.198	3.774	8.062	NA	NA	NA	NA	190	235	NA	NA	NA	NA	230	290	NA	NA	NA	NA	5.26269	10.3481	NA	NA	NA	NA
EXP_ROW11_TREE14_TUBE278	EXPERIMENTAL	UNGRAFTED	NA	38.5501	-121.857	UNGRAFTED	NA	NA	NA	NA	11	14	NA	8	124	230	164	270	390	421	535	0.955	2.484	5.079	7.402	9.23099	11.1408	13.0507	160	270	315	317	358	524	135	200	235	280	305	483	1.52681	5.65487	9.10846	13.0129	16.374	55.5518
EXP_ROW11_TREE15_TUBE279	EXPERIMENTAL	UNGRAFTED	NA	38.5501	-121.857	UNGRAFTED	NA	NA	NA	NA	11	15	NA	NA	126	275	254	NA	NA	NA	NA	1.337	2.549	8.355	NA	NA	NA	NA	170	335	NA	NA	NA	NA	185	260	NA	NA	NA	NA	3.04643	11.8574	NA	NA	NA	NA
EXP_ROW11_TREE16_TUBE35	EXPERIMENTAL	UNGRAFTED	NA	38.5501	-121.857	UNGRAFTED	NA	NA	NA	NA	11	16	m	6	144	280	334	400	560	515	664	1.373	2.553	8.557	11.428	16.2338	19.0986	23.2366	150	360	368	414	591	709	190	305	335	495	465	606	2.83529	17.5348	21.624	53.114	68.0325	127.601
EXP_ROW11_TREE17_TUBE280	EXPERIMENTAL	UNGRAFTED	NA	38.5501	-121.857	UNGRAFTED	NA	NA	NA	NA	11	17	NA	NA	91	235	251	NA	NA	NA	NA	1.9	1.991	3.813	NA	NA	NA	NA	90	165	NA	NA	NA	NA	155	270	NA	NA	NA	NA	1.13215	6.29811	NA	NA	NA	NA
EXP_ROW11_TREE18_TUBE281	EXPERIMENTAL	UNGRAFTED	NA	38.5501	-121.857	UNGRAFTED	NA	NA	NA	NA	11	18	m	6	90	285	322	400	540	560	613	1.21	2.886	8.069	10.494	15.9155	18.653	23.2366	115	275	376	375	468	640	205	320	345	475	490	551	2.53049	14.7445	23.4328	44.3014	44.9548	94.5366
EXP_ROW11_TREE19_TUBE282	EXPERIMENTAL	UNGRAFTED	NA	38.5501	-121.857	UNGRAFTED	NA	NA	NA	NA	11	19	NA	NA	76	235	236	NA	NA	NA	NA	0.767	2.098	3.577	NA	NA	NA	NA	90	205	NA	NA	NA	NA	150	195	NA	NA	NA	NA	1.06029	4.08152	NA	NA	NA	NA
EXP_ROW11_TREE20_TUBE283	EXPERIMENTAL	UNGRAFTED	NA	38.5501	-121.857	UNGRAFTED	NA	NA	NA	NA	11	20	m	6	121	235	364	450	570	542	641	1.288	2.418	8.059	10.185	15.2789	18.1437	21.8042	135	250	343	384	486	671	180	360	400	505	482	581	2.29022	16.9646	28.7351	51.2758	47.6879	109.575
EXP_ROW11_TREE21_TUBE284	EXPERIMENTAL	UNGRAFTED	NA	38.5501	-121.857	UNGRAFTED	NA	NA	NA	NA	11	21	NA	NA	141	290	290	NA	NA	NA	NA	1.198	4.016	7.56	NA	NA	NA	NA	165	315	NA	NA	NA	NA	205	280	NA	NA	NA	NA	3.6307	12.9308	NA	NA	NA	NA
EXP_ROW11_TREE22_TUBE285	EXPERIMENTAL	UNGRAFTED	NA	38.5501	-121.857	UNGRAFTED	NA	NA	NA	NA	11	22	m	6	110	300	364	375	530	530	636	0.994	3.686	7.496	9.723	14.9606	17.3161	21.3268	140	230	340	403	460	642	180	290	285	445	450	556	2.37504	10.128	14.46	41.7853	39.8857	95.9917
EXP_ROW11_TREE23_TUBE286	EXPERIMENTAL	UNGRAFTED	NA	38.5501	-121.857	UNGRAFTED	NA	NA	NA	NA	11	23	NA	NA	128	310	351	NA	NA	NA	NA	1.299	3.308	6.773	NA	NA	NA	NA	165	245	NA	NA	NA	NA	190	280	NA	NA	NA	NA	3.11882	10.0573	NA	NA	NA	NA
EXP_ROW11_TREE24_TUBE287	EXPERIMENTAL	UNGRAFTED	NA	38.5501	-121.857	UNGRAFTED	NA	NA	NA	NA	11	24	f	6	120	245	288	385	490	505	657	1.427	2.331	8.516	11.18	16.2338	19.2577	23.0775	205	340	401	467	482	683	190	280	335	435	450	605	3.87489	13.957	23.5631	46.2694	43.792	118.218
EXP_ROW11_TREE25_TUBE288	EXPERIMENTAL	UNGRAFTED	NA	38.5501	-121.857	UNGRAFTED	NA	NA	NA	NA	11	25	NA	NA	124	260	315	NA	NA	NA	NA	1.421	2.283	8.438	NA	NA	NA	NA	270	320	NA	NA	NA	NA	185	305	NA	NA	NA	NA	4.83845	15.5865	NA	NA	NA	NA
EXP_ROW11_TREE26_TUBE289	EXPERIMENTAL	UNGRAFTED	NA	38.5501	-121.857	UNGRAFTED	NA	NA	NA	NA	11	26	m	7	109	255	329	370	475	500	607	1.039	3.155	6.742	10.207	13.6873	16.6794	20.531	95	290	343	485	549	701	145	280	325	420	410	551	1.04582	11.9045	18.9697	44.796	51.7627	113.417
EXP_ROW12_TREE1_TUBE290	EXPERIMENTAL	UNGRAFTED	NA	38.5501	-121.857	UNGRAFTED	NA	NA	NA	NA	12	1	NA	NA	129	300	316	NA	NA	NA	NA	1.485	4.295	8.897	NA	NA	NA	NA	210	315	NA	NA	NA	NA	230	370	NA	NA	NA	NA	5.81666	22.5794	NA	NA	NA	NA
EXP_ROW12_TREE2_TUBE291	EXPERIMENTAL	UNGRAFTED	NA	38.5501	-121.857	UNGRAFTED	NA	NA	NA	NA	12	2	m	6	124	305	327	440	550	556	693	1.338	3.564	7.753	9.93	14.6423	16.393	20.2127	190	300	401	257	420	686	230	330	375	485	456	633	5.26269	17.106	29.5261	31.653	33.694	124.779
EXP_ROW12_TREE3_TUBE292	EXPERIMENTAL	UNGRAFTED	NA	38.5501	-121.857	UNGRAFTED	NA	NA	NA	NA	12	3	NA	NA	127	275	290	NA	NA	NA	NA	1.149	3.257	6.714	NA	NA	NA	NA	145	260	NA	NA	NA	NA	165	225	NA	NA	NA	NA	2.06697	6.89187	NA	NA	NA	NA
EXP_ROW12_TREE4_TUBE293	EXPERIMENTAL	UNGRAFTED	NA	38.5501	-121.857	UNGRAFTED	NA	NA	NA	NA	12	4	m	6	118	290	296	410	550	543	603	1.193	3.881	8.136	10.207	14.6423	15.7563	18.7803	270	380	475	333	500	665	240	315	340	480	473	539	8.14301	19.7426	28.7508	40.1722	49.5324	99.8437
EXP_ROW12_TREE5_TUBE294	EXPERIMENTAL	UNGRAFTED	NA	38.5501	-121.857	UNGRAFTED	NA	NA	NA	NA	12	5	NA	NA	106	305	379	NA	NA	NA	NA	1.249	4.025	7.46	NA	NA	NA	NA	145	240	NA	NA	NA	NA	125	290	NA	NA	NA	NA	1.18628	10.5683	NA	NA	NA	NA
EXP_ROW12_TREE6_TUBE295	EXPERIMENTAL	UNGRAFTED	NA	38.5501	-121.857	UNGRAFTED	NA	NA	NA	NA	12	6	f	6	133	330	336	415	530	545	674	1.481	5.001	8.411	10.355	15.2789	16.8704	20.2127	230	290	356	258	452	617	260	350	340	450	472	603	8.14091	18.6008	21.548	27.3554	40.3931	96.156
EXP_ROW12_TREE7_TUBE296	EXPERIMENTAL	UNGRAFTED	NA	38.5501	-121.857	UNGRAFTED	NA	NA	NA	NA	12	7	NA	NA	117	235	344	NA	NA	NA	NA	1.117	2.806	7.72	NA	NA	NA	NA	175	295	NA	NA	NA	NA	230	330	NA	NA	NA	NA	4.84722	16.8209	NA	NA	NA	NA
EXP_ROW12_TREE8_TUBE38	EXPERIMENTAL	UNGRAFTED	NA	38.5501	-121.857	UNGRAFTED	NA	NA	NA	NA	12	8	m	7	68	285	281	350	460	485	567	0.914	2.423	6.154	8.253	12.0958	14.1648	16.7113	115	220	277	410	338	482	230	285	300	410	435	520	3.18531	9.35645	13.0533	36.087	20.8167	50.6041
EXP_ROW12_TREE9_TUBE297	EXPERIMENTAL	UNGRAFTED	NA	38.5501	-121.857	UNGRAFTED	NA	NA	NA	NA	12	9	NA	NA	120	300	381	NA	NA	NA	NA	1.283	3.874	7.558	NA	NA	NA	NA	215	305	NA	NA	NA	NA	240	315	NA	NA	NA	NA	6.48425	15.846	NA	NA	NA	NA
EXP_ROW12_TREE10_TUBE298	EXPERIMENTAL	UNGRAFTED	NA	38.5501	-121.857	UNGRAFTED	NA	NA	NA	NA	12	10	m	6	61	305	348	430	555	570	623	0.68	2.947	7.553	10.363	14.3239	17.2938	19.8944	140	270	318	375	433	667	255	330	375	485	513	561	4.76658	15.3954	23.4147	46.1863	40.2886	104.545
EXP_ROW12_TREE11_TUBE299	EXPERIMENTAL	UNGRAFTED	NA	38.5501	-121.857	UNGRAFTED	NA	NA	NA	NA	12	11	NA	NA	113	295	361	NA	NA	NA	NA	1.146	3.669	7.532	NA	NA	NA	NA	205	320	NA	NA	NA	NA	235	310	NA	NA	NA	NA	5.92773	16.1017	NA	NA	NA	NA
EXP_ROW12_TREE12_TUBE300	EXPERIMENTAL	UNGRAFTED	NA	38.5501	-121.857	UNGRAFTED	NA	NA	NA	NA	12	12	m	7	105	245	303	370	470	480	565	1.386	3.359	6.972	9.244	13.369	15.7563	18.462	175	270	312	285	407	564	165	265	305	400	420	504	2.49462	9.92783	15.1968	23.8761	29.1425	67.1548
EXP_ROW12_TREE13_TUBE301	EXPERIMENTAL	UNGRAFTED	NA	38.5501	-121.857	UNGRAFTED	NA	NA	NA	NA	12	13	NA	NA	144	280	359	NA	NA	NA	NA	1.507	3.545	8.632	NA	NA	NA	NA	185	350	NA	NA	NA	NA	200	300	NA	NA	NA	NA	3.87463	16.4934	NA	NA	NA	NA
EXP_ROW12_TREE14_TUBE37	EXPERIMENTAL	UNGRAFTED	NA	38.5501	-121.857	UNGRAFTED	NA	NA	NA	NA	12	14	m	7	117	245	257	390	470	475	552	1.178	3.057	6.015	8.375	11.4592	13.1303	15.438	190	245	356	415	388	548	180	190	330	400	405	490	3.22327	4.63097	20.2991	34.767	25.5392	61.6376
EXP_ROW12_TREE15_TUBE302	EXPERIMENTAL	UNGRAFTED	NA	38.5501	-121.857	UNGRAFTED	NA	NA	NA	NA	12	15	NA	NA	111	245	281	NA	NA	NA	NA	1.277	3.567	7.041	NA	NA	NA	NA	160	280	NA	NA	NA	NA	140	210	NA	NA	NA	NA	1.64201	6.4654	NA	NA	NA	NA
EXP_ROW12_TREE16_TUBE303	EXPERIMENTAL	UNGRAFTED	NA	38.5501	-121.857	UNGRAFTED	NA	NA	NA	NA	12	16	m	6	115	285	287	405	540	517	606	1.282	3.928	8.271	10.466	14.9606	17.2683	20.6901	220	300	338	290	538	577	230	290	340	465	457	541	6.09364	13.2104	20.4585	32.8324	55.4076	75.4462
EXP_ROW12_TREE17_TUBE304	EXPERIMENTAL	UNGRAFTED	NA	38.5501	-121.857	UNGRAFTED	NA	NA	NA	NA	12	17	NA	NA	147	295	408	NA	NA	NA	NA	1.516	2.709	7.859	NA	NA	NA	NA	165	280	NA	NA	NA	NA	240	380	NA	NA	NA	NA	4.97628	21.1701	NA	NA	NA	NA
EXP_ROW12_TREE18_TUBE305	EXPERIMENTAL	UNGRAFTED	NA	38.5501	-121.857	UNGRAFTED	NA	NA	NA	NA	12	18	f	7	51	230	288	400	480	513	559	0.553	2.196	7.125	9.198	15.2789	16.0746	18.9394	80	250	312	420	346	576	215	300	370	440	483	521	1.93627	11.781	22.3644	42.5749	24.2208	72.4055
EXP_ROW12_TREE19_TUBE36	EXPERIMENTAL	UNGRAFTED	NA	38.5501	-121.857	UNGRAFTED	NA	NA	NA	NA	12	19	NA	NA	120	290	316	NA	NA	NA	NA	1.174	3.278	6.577	NA	NA	NA	NA	160	345	NA	NA	NA	NA	225	305	NA	NA	NA	NA	4.24115	16.8042	NA	NA	NA	NA
EXP_ROW12_TREE20_TUBE306	EXPERIMENTAL	UNGRAFTED	NA	38.5501	-121.857	UNGRAFTED	NA	NA	NA	NA	12	20	NA	8	135	295	333	345	400	430	587	1.287	3.617	5.635	7.407	9.5493	11.3	13.0507	210	340	450	380	396	499	230	280	280	325	356	513	5.81666	13.957	18.4726	21.0159	23.3845	53.5066
EXP_ROW12_TREE21_TUBE307	EXPERIMENTAL	UNGRAFTED	NA	38.5501	-121.857	UNGRAFTED	NA	NA	NA	NA	12	21	NA	NA	104	280	301	NA	NA	NA	NA	1.259	3.977	8.089	NA	NA	NA	NA	160	295	NA	NA	NA	NA	155	285	NA	NA	NA	NA	2.01271	12.5461	NA	NA	NA	NA
EXP_ROW12_TREE22_TUBE308	EXPERIMENTAL	UNGRAFTED	NA	38.5501	-121.857	UNGRAFTED	NA	NA	NA	NA	12	22	m	7	118	280	265	350	460	473	596	1.061	2.615	5.52	6.964	9.86761	11.857	14.8014	130	215	287	540	301	478	165	220	305	400	384	541	1.85315	5.44857	13.9791	45.2389	14.5731	51.7776
EXP_ROW12_TREE23_TUBE309	EXPERIMENTAL	UNGRAFTED	NA	38.5501	-121.857	UNGRAFTED	NA	NA	NA	NA	12	23	NA	NA	144	310	343	NA	NA	NA	NA	1.168	3.631	7.441	NA	NA	NA	NA	175	245	NA	NA	NA	NA	235	325	NA	NA	NA	NA	5.06025	13.5498	NA	NA	NA	NA
EXP_ROW12_TREE24_TUBE310	EXPERIMENTAL	UNGRAFTED	NA	38.5501	-121.857	UNGRAFTED	NA	NA	NA	NA	12	24	f	7	112	270	331	405	550	528	648	1.312	3.37	7.879	10.36	15.2789	17.507	20.8493	150	300	376	305	504	538	175	280	335	475	448	576	2.40528	12.315	22.0941	36.0318	47.6681	69.8354
EXP_ROW12_TREE25_TUBE311	EXPERIMENTAL	UNGRAFTED	NA	38.5501	-121.857	UNGRAFTED	NA	NA	NA	NA	12	25	NA	NA	119	290	326	NA	NA	NA	NA	1.113	3.201	6.591	NA	NA	NA	NA	115	245	NA	NA	NA	NA	180	265	NA	NA	NA	NA	1.95093	9.00858	NA	NA	NA	NA
EXP_ROW12_TREE26_TUBE312	EXPERIMENTAL	UNGRAFTED	NA	38.5501	-121.857	UNGRAFTED	NA	NA	NA	NA	12	26	f	7	119	260	309	450	540	540	690	1.272	3.651	7.813	10.763	15.5972	19.4806	22.9183	120	265	348	319	502	752	170	285	370	450	453	611	1.81584	11.2703	24.9449	33.8232	47.8183	144.732
EXP_ROW13_TREE1_TUBE39	EXPERIMENTAL	UNGRAFTED	NA	38.5501	-121.857	UNGRAFTED	NA	NA	NA	NA	13	1	NA	NA	143	310	357	NA	NA	NA	NA	1.221	3.893	7.542	NA	NA	NA	NA	185	360	NA	NA	NA	NA	260	295	NA	NA	NA	NA	6.54813	16.4038	NA	NA	NA	NA
EXP_ROW13_TREE2_TUBE313	EXPERIMENTAL	UNGRAFTED	NA	38.5501	-121.857	UNGRAFTED	NA	NA	NA	NA	13	2	m	7	113	250	253	405	480	504	592	1.162	2.808	5.947	8.197	11.7775	13.56	15.9155	155	275	315	313	340	594	180	280	350	415	450	528	2.62951	11.2888	20.2044	28.2253	21.7901	78.0361
EXP_ROW13_TREE3_TUBE314	EXPERIMENTAL	UNGRAFTED	NA	38.5501	-121.857	UNGRAFTED	NA	NA	NA	NA	13	3	NA	NA	110	285	321	NA	NA	NA	NA	1.228	4.129	7.723	NA	NA	NA	NA	180	300	NA	NA	NA	NA	210	295	NA	NA	NA	NA	4.15633	13.6699	NA	NA	NA	NA
EXP_ROW13_TREE4_TUBE315	EXPERIMENTAL	UNGRAFTED	NA	38.5501	-121.857	UNGRAFTED	NA	NA	NA	NA	13	4	f	7	133	295	311	435	520	536	623	1.374	4.452	7.493	9.349	13.369	14.9606	18.3028	165	300	287	375	375	591	230	290	375	450	486	560	4.57023	13.2104	21.1321	39.7608	28.6278	81.9316
EXP_ROW13_TREE5_TUBE316	EXPERIMENTAL	UNGRAFTED	NA	38.5501	-121.857	UNGRAFTED	NA	NA	NA	NA	13	5	NA	NA	133	290	309	NA	NA	NA	NA	1.388	4.74	8.762	NA	NA	NA	NA	210	295	NA	NA	NA	NA	240	295	NA	NA	NA	NA	6.33345	13.442	NA	NA	NA	NA
EXP_ROW13_TREE6_TUBE317	EXPERIMENTAL	UNGRAFTED	NA	38.5501	-121.857	UNGRAFTED	NA	NA	NA	NA	13	6	f	7	58	275	292	380	440	511	550	1.237	3.333	6.073	7.552	10.5042	11.5865	13.8465	135	245	269	281	298	508	200	280	325	370	411	485	2.82743	10.0573	14.8771	20.1423	15.2884	52.4273
EXP_ROW13_TREE7_TUBE318	EXPERIMENTAL	UNGRAFTED	NA	38.5501	-121.857	UNGRAFTED	NA	NA	NA	NA	13	7	NA	NA	135	330	350	NA	NA	NA	NA	1.237	3.363	6.542	NA	NA	NA	NA	165	300	NA	NA	NA	NA	280	300	NA	NA	NA	NA	6.77327	14.1372	NA	NA	NA	NA
EXP_ROW13_TREE8_TUBE319	EXPERIMENTAL	UNGRAFTED	NA	38.5501	-121.857	UNGRAFTED	NA	NA	NA	NA	13	8	m	7	123	245	303	405	540	445	580	1.141	4.003	7.5	10.114	14.6423	17.4116	20.531	120	255	386	434	475	656	155	290	340	465	390	514	1.50954	11.2288	23.3638	49.1354	36.8587	92.653
EXP_ROW13_TREE9_TUBE320	EXPERIMENTAL	UNGRAFTED	NA	38.5501	-121.857	UNGRAFTED	NA	NA	NA	NA	13	9	NA	NA	123	265	245	NA	NA	NA	NA	0.978	2.591	4.731	NA	NA	NA	NA	130	225	NA	NA	NA	NA	185	170	NA	NA	NA	NA	2.32962	3.4047	NA	NA	NA	NA
EXP_ROW13_TREE10_TUBE321	EXPERIMENTAL	UNGRAFTED	NA	38.5501	-121.857	UNGRAFTED	NA	NA	NA	NA	13	10	m	6	124	225	279	405	475	511	589	1.201	2.415	7.265	9.708	14.0056	16.2338	19.7352	150	260	320	465	416	592	155	285	355	410	451	532	1.88692	11.0576	21.1157	40.9279	32.6928	78.0987
EXP_ROW13_TREE11_TUBE322	EXPERIMENTAL	UNGRAFTED	NA	38.5501	-121.857	UNGRAFTED	NA	NA	NA	NA	13	11	NA	NA	106	275	340	NA	NA	NA	NA	1.435	4.633	8.432	NA	NA	NA	NA	210	285	NA	NA	NA	NA	180	295	NA	NA	NA	NA	3.56257	12.9864	NA	NA	NA	NA
EXP_ROW13_TREE12_TUBE323	EXPERIMENTAL	UNGRAFTED	NA	38.5501	-121.857	UNGRAFTED	NA	NA	NA	NA	13	12	m	7	115	240	299	320	420	515	569	1.261	3.298	6.794	8.566	11.4592	13.7192	15.5972	135	265	249	302	319	497	170	220	255	350	455	504	2.04282	6.71568	8.47771	19.3705	19.3946	52.1473
EXP_ROW13_TREE13_TUBE40	EXPERIMENTAL	UNGRAFTED	NA	38.5501	-121.857	UNGRAFTED	NA	NA	NA	NA	13	13	NA	NA	108	230	264	NA	NA	NA	NA	1.335	2.629	7.182	NA	NA	NA	NA	190	290	NA	NA	NA	NA	175	270	NA	NA	NA	NA	3.04669	11.0694	NA	NA	NA	NA
EXP_ROW13_TREE14_TUBE324	EXPERIMENTAL	UNGRAFTED	NA	38.5501	-121.857	UNGRAFTED	NA	NA	NA	NA	13	14	f	7	100	280	334	410	550	480	578	1.08	4.053	7.967	10.067	14.9606	17.3161	20.6901	205	300	312	404	478	614	195	320	355	495	390	525	4.08152	16.085	20.5878	51.8311	37.3258	82.9058
EXP_ROW13_TREE15_TUBE325	EXPERIMENTAL	UNGRAFTED	NA	38.5501	-121.857	UNGRAFTED	NA	NA	NA	NA	13	15	NA	NA	123	305	369	NA	NA	NA	NA	1.368	3.798	5.234	NA	NA	NA	NA	230	290	NA	NA	NA	NA	235	300	NA	NA	NA	NA	6.65062	13.6659	NA	NA	NA	NA
EXP_ROW13_TREE16_TUBE326	EXPERIMENTAL	UNGRAFTED	NA	38.5501	-121.857	UNGRAFTED	NA	NA	NA	NA	13	16	m	6	100	285	315	370	465	500	597	1.077	2.354	5.467	7.364	11.1408	12.8916	14.6423	140	245	221	287	352	418	210	260	305	395	450	539	3.2327	8.67184	10.7644	23.4463	23.3554	39.4484
EXP_ROW13_TREE17_TUBE327	EXPERIMENTAL	UNGRAFTED	NA	38.5501	-121.857	UNGRAFTED	NA	NA	NA	NA	13	17	NA	NA	15	285	302	NA	NA	NA	NA	1.311	3.185	8.707	NA	NA	NA	NA	185	290	NA	NA	NA	NA	195	280	NA	NA	NA	NA	3.68332	11.9045	NA	NA	NA	NA
EXP_ROW13_TREE18_TUBE328	EXPERIMENTAL	UNGRAFTED	NA	38.5501	-121.857	UNGRAFTED	NA	NA	NA	NA	13	18	m	7	118	295	349	410	540	475	693	1.478	3.408	8.145	11.085	16.2338	19.2259	22.7592	150	280	391	409	466	694	210	325	345	470	421	632	3.46361	15.4854	24.3676	47.3062	38.295	127.504
EXP_ROW13_TREE19_TUBE329	EXPERIMENTAL	UNGRAFTED	NA	38.5501	-121.857	UNGRAFTED	NA	NA	NA	NA	13	19	NA	NA	105	310	336	NA	NA	NA	NA	1.078	3.683	6.963	NA	NA	NA	NA	230	320	NA	NA	NA	NA	260	295	NA	NA	NA	NA	8.14091	14.5812	NA	NA	NA	NA
EXP_ROW13_TREE20_TUBE41	EXPERIMENTAL	UNGRAFTED	NA	38.5501	-121.857	UNGRAFTED	NA	NA	NA	NA	13	20	f	7	86	255	254	440	520	539	608	0.847	3.071	6.779	9.247	14.0056	16.393	19.5761	150	280	353	323	381	517	170	270	410	475	479	567	2.2698	10.6877	31.07	38.1582	29.1255	63.4823
EXP_ROW13_TREE21_TUBE330	EXPERIMENTAL	UNGRAFTED	NA	38.5501	-121.857	UNGRAFTED	NA	NA	NA	NA	13	21	NA	NA	103	245	237	NA	NA	NA	NA	1.115	2.729	5.232	NA	NA	NA	NA	160	200	NA	NA	NA	NA	180	250	NA	NA	NA	NA	2.71434	6.54498	NA	NA	NA	NA
EXP_ROW13_TREE22_TUBE42	EXPERIMENTAL	UNGRAFTED	NA	38.5501	-121.857	UNGRAFTED	NA	NA	NA	NA	13	22	m	6	118	300	345	410	570	515	724	1.366	3.645	8.234	11.171	17.1887	20.1172	24.3507	240	320	442	525	591	793	225	285	360	500	455	656	6.36173	13.6094	29.9934	68.7223	66.5694	172.798
EXP_ROW13_TREE23_TUBE331	EXPERIMENTAL	UNGRAFTED	NA	38.5501	-121.857	UNGRAFTED	NA	NA	NA	NA	13	23	NA	NA	105	245	268	NA	NA	NA	NA	1.176	3.959	7.763	NA	NA	NA	NA	175	315	NA	NA	NA	NA	190	300	NA	NA	NA	NA	3.30784	14.844	NA	NA	NA	NA
EXP_ROW13_TREE24_TUBE43	EXPERIMENTAL	UNGRAFTED	NA	38.5501	-121.857	UNGRAFTED	NA	NA	NA	NA	13	24	f	6	49	285	276	420	460	531	606	0.754	2.974	6.23	9.342	13.0507	15.7245	19.2577	75	320	279	335	381	552	190	295	385	405	476	541	1.41764	14.5812	21.6533	28.7709	28.9431	69.0501
EXP_ROW13_TREE25_TUBE332	EXPERIMENTAL	UNGRAFTED	NA	38.5501	-121.857	UNGRAFTED	NA	NA	NA	NA	13	25	NA	NA	127	220	247	NA	NA	NA	NA	1.237	3.319	6.716	NA	NA	NA	NA	225	315	NA	NA	NA	NA	160	215	NA	NA	NA	NA	3.01593	7.62406	NA	NA	NA	NA
EXP_ROW14_TREE1_TUBE333	EXPERIMENTAL	UNGRAFTED	NA	38.5501	-121.857	UNGRAFTED	NA	NA	NA	NA	14	1	NA	NA	101	250	307	NA	NA	NA	NA	1.165	2.442	8.375	NA	NA	NA	NA	140	300	NA	NA	NA	NA	200	315	NA	NA	NA	NA	2.93215	15.5862	NA	NA	NA	NA
EXP_ROW14_TREE2_TUBE334	EXPERIMENTAL	UNGRAFTED	NA	38.5501	-121.857	UNGRAFTED	NA	NA	NA	NA	14	2	f	7	115	290	336	405	485	495	607	1.034	3.026	5.315	7.116	10.5042	12.1913	15.2789	140	215	246	287	318	318	190	280	340	420	377	546	2.64627	8.82578	14.8899	26.5081	15.9692	23.1279
EXP_ROW14_TREE3_TUBE335	EXPERIMENTAL	UNGRAFTED	NA	38.5501	-121.857	UNGRAFTED	NA	NA	NA	NA	14	3	NA	NA	111	225	332	NA	NA	NA	NA	1.021	2.134	7.324	NA	NA	NA	NA	200	280	NA	NA	NA	NA	140	290	NA	NA	NA	NA	2.05251	12.3297	NA	NA	NA	NA
EXP_ROW14_TREE4_TUBE48	EXPERIMENTAL	UNGRAFTED	NA	38.5501	-121.857	UNGRAFTED	NA	NA	NA	NA	14	4	m	7	66	255	325	445	505	494	564	0.73	2.012	6.563	8.412	13.6873	14.0056	17.6662	105	240	274	346	366	548	220	330	420	465	454	536	2.66093	13.6848	25.3074	39.1724	25.4746	67.424
EXP_ROW14_TREE5_TUBE336	EXPERIMENTAL	UNGRAFTED	NA	38.5501	-121.857	UNGRAFTED	NA	NA	NA	NA	14	5	NA	NA	119	235	251	NA	NA	NA	NA	1.13	2.526	4.861	NA	NA	NA	NA	140	210	NA	NA	NA	NA	120	140	NA	NA	NA	NA	1.05558	2.15513	NA	NA	NA	NA
EXP_ROW14_TREE6_TUBE47	EXPERIMENTAL	UNGRAFTED	NA	38.5501	-121.857	UNGRAFTED	NA	NA	NA	NA	14	6	f	7	140	270	322	380	530	493	590	1.31	2.491	8.205	9.769	14.0056	15.9155	18.9394	165	330	325	394	484	524	180	260	330	460	433	535	2.79916	11.6804	18.5315	43.6526	42.4881	61.5326
EXP_ROW14_TREE7_TUBE337	EXPERIMENTAL	UNGRAFTED	NA	38.5501	-121.857	UNGRAFTED	NA	NA	NA	NA	14	7	NA	NA	121	290	358	NA	NA	NA	NA	1.317	2.548	6.792	NA	NA	NA	NA	130	220	NA	NA	NA	NA	230	350	NA	NA	NA	NA	3.60079	14.111	NA	NA	NA	NA
EXP_ROW14_TREE8_TUBE338	EXPERIMENTAL	UNGRAFTED	NA	38.5501	-121.857	UNGRAFTED	NA	NA	NA	NA	14	8	f	6	154	285	328	410	530	530	573	1.565	2.617	6.855	8.572	12.0958	14.4513	16.7113	200	285	325	294	327	433	245	295	350	465	476	511	6.2858	12.9864	20.8458	33.2853	21.3202	40.1315
EXP_ROW14_TREE9_TUBE339	EXPERIMENTAL	UNGRAFTED	NA	38.5501	-121.857	UNGRAFTED	NA	NA	NA	NA	14	9	NA	NA	107	230	278	NA	NA	NA	NA	1.079	2.014	6.615	NA	NA	NA	NA	155	320	NA	NA	NA	NA	195	285	NA	NA	NA	NA	3.08603	13.6094	NA	NA	NA	NA
EXP_ROW14_TREE10_TUBE340	EXPERIMENTAL	UNGRAFTED	NA	38.5501	-121.857	UNGRAFTED	NA	NA	NA	NA	14	10	m	6	85	250	289	350	340	501	581	0.774	2.466	6.743	8.65	12.4141	14.0693	17.6662	115	290	290	337	419	448	200	260	300	280	451	521	2.40855	10.2646	13.6659	13.8339	33.166	43.8008
EXP_ROW14_TREE11_TUBE45	EXPERIMENTAL	UNGRAFTED	NA	38.5501	-121.857	UNGRAFTED	NA	NA	NA	NA	14	11	NA	NA	85	195	155	NA	NA	NA	NA	0.827	2.041	6.604	NA	NA	NA	NA	105	220	NA	NA	NA	NA	125	260	NA	NA	NA	NA	0.859029	7.78696	NA	NA	NA	NA
EXP_ROW14_TREE12_TUBE341	EXPERIMENTAL	UNGRAFTED	NA	38.5501	-121.857	UNGRAFTED	NA	NA	NA	NA	14	12	m	6	107	215	253	405	475	515	597	1.177	4.092	7.379	9.66	13.369	15.438	18.7803	155	235	302	315	388	408	130	255	365	430	445	521	1.37157	8.00105	21.0664	30.4962	28.0616	36.3284
EXP_ROW14_TREE13_TUBE342	EXPERIMENTAL	UNGRAFTED	NA	38.5501	-121.857	UNGRAFTED	NA	NA	NA	NA	14	13	NA	NA	111	260	281	NA	NA	NA	NA	1.097	3.12	6.423	NA	NA	NA	NA	190	290	NA	NA	NA	NA	195	280	NA	NA	NA	NA	3.78287	11.9045	NA	NA	NA	NA
EXP_ROW14_TREE14_TUBE343	EXPERIMENTAL	UNGRAFTED	NA	38.5501	-121.857	UNGRAFTED	NA	NA	NA	NA	14	14	m	6	112	250	308	405	535	532	608	1.316	3.603	8.285	11.064	16.2338	19.2259	22.6	190	360	399	608	677	652	170	280	335	475	476	541	2.87508	14.7781	23.4456	71.8273	91.3846	96.3343
EXP_ROW14_TREE15_TUBE344	EXPERIMENTAL	UNGRAFTED	NA	38.5501	-121.857	UNGRAFTED	NA	NA	NA	NA	14	15	NA	NA	122	265	301	NA	NA	NA	NA	1.355	3.241	7.813	NA	NA	NA	NA	155	270	NA	NA	NA	NA	75	290	NA	NA	NA	NA	0.456513	11.8894	NA	NA	NA	NA
EXP_ROW14_TREE16_TUBE345	EXPERIMENTAL	UNGRAFTED	NA	38.5501	-121.857	UNGRAFTED	NA	NA	NA	NA	14	16	f	7	111	295	289	385	465	485	563	1.117	3.355	7.59	9.695	13.6873	16.1383	19.2577	205	285	323	374	416	528	225	290	315	395	425	499	5.43397	12.5499	16.7812	30.5537	30.808	58.2716
EXP_ROW14_TREE17_TUBE346	EXPERIMENTAL	UNGRAFTED	NA	38.5501	-121.857	UNGRAFTED	NA	NA	NA	NA	14	17	NA	NA	114	260	275	NA	NA	NA	NA	1.289	2.333	7.019	NA	NA	NA	NA	125	257	NA	NA	NA	NA	190	325	NA	NA	NA	NA	2.36274	14.2134	NA	NA	NA	NA
EXP_ROW14_TREE18_TUBE347	EXPERIMENTAL	UNGRAFTED	NA	38.5501	-121.857	UNGRAFTED	NA	NA	NA	NA	14	18	m	6	64	340	407	470	615	468	773	1.301	3.279	9.311	11.244	16.5521	19.9899	23.3958	240	350	406	623	672	704	235	370	405	545	388	706	6.93978	25.0882	34.8686	96.8902	73.3937	146.568
EXP_ROW14_TREE19_TUBE44	EXPERIMENTAL	UNGRAFTED	NA	38.5501	-121.857	UNGRAFTED	NA	NA	NA	NA	14	19	NA	NA	97	280	307	NA	NA	NA	NA	0.967	2.039	5.631	NA	NA	NA	NA	60	185	NA	NA	NA	NA	225	305	NA	NA	NA	NA	1.59043	9.01094	NA	NA	NA	NA
EXP_ROW14_TREE20_TUBE348	EXPERIMENTAL	UNGRAFTED	NA	38.5501	-121.857	UNGRAFTED	NA	NA	NA	NA	14	20	NA	8	118	235	251	360	380	422	578	1	2.533	4.917	6.69	9.23099	11.1408	13.2099	115	205	267	224	280	326	150	220	295	305	344	506	1.35481	5.19515	12.1662	10.9105	11.297	22.5255
EXP_ROW14_TREE21_TUBE349	EXPERIMENTAL	UNGRAFTED	NA	38.5501	-121.857	UNGRAFTED	NA	NA	NA	NA	14	21	NA	NA	119	305	360	NA	NA	NA	NA	1.247	3.434	7.953	NA	NA	NA	NA	210	330	NA	NA	NA	NA	230	305	NA	NA	NA	NA	5.81666	16.0736	NA	NA	NA	NA
EXP_ROW14_TREE22_TUBE350	EXPERIMENTAL	UNGRAFTED	NA	38.5501	-121.857	UNGRAFTED	NA	NA	NA	NA	14	22	f	6	130	300	337	465	550	565	723	1.131	4.002	7.634	10.119	14.9606	17.7299	20.531	280	290	442	396	487	763	250	295	405	465	485	645	9.16298	13.2142	37.9604	44.8332	48.1824	157.289
EXP_ROW14_TREE23_TUBE351	EXPERIMENTAL	UNGRAFTED	NA	38.5501	-121.857	UNGRAFTED	NA	NA	NA	NA	14	23	NA	NA	100	285	322	NA	NA	NA	NA	1.072	3.596	7.932	NA	NA	NA	NA	170	265	NA	NA	NA	NA	215	275	NA	NA	NA	NA	4.11457	10.4932	NA	NA	NA	NA
EXP_ROW14_TREE24_TUBE352	EXPERIMENTAL	UNGRAFTED	NA	38.5501	-121.857	UNGRAFTED	NA	NA	NA	NA	14	24	m	7	136	310	355	395	500	542	724	1.379	4.119	8.582	10.909	16.5521	20.0535	24.3507	235	380	533	521	687	860	205	295	300	405	412	626	5.171	17.3151	25.117	44.7452	81.4515	193.937
EXP_ROW14_TREE25_TUBE353	EXPERIMENTAL	UNGRAFTED	NA	38.5501	-121.857	UNGRAFTED	NA	NA	NA	NA	14	25	NA	NA	118	310	296	NA	NA	NA	NA	1.214	3.597	7.92	NA	NA	NA	NA	190	295	NA	NA	NA	NA	245	290	NA	NA	NA	NA	5.97151	12.9902	NA	NA	NA	NA
EXP_ROW15_TREE1_TUBE354	EXPERIMENTAL	UNGRAFTED	NA	38.5501	-121.857	UNGRAFTED	NA	NA	NA	NA	15	1	m	7	111	290	330	440	530	520	636	1.127	3.428	7.267	9.984	13.6873	15.7563	19.2577	190	315	368	410	466	458	200	380	370	455	450	566	3.97935	23.8164	26.3785	44.4432	40.9329	49.732
EXP_ROW15_TREE2_TUBE355	EXPERIMENTAL	UNGRAFTED	NA	38.5501	-121.857	UNGRAFTED	NA	NA	NA	NA	15	2	NA	NA	120	290	329	NA	NA	NA	NA	1.427	3.644	8.428	NA	NA	NA	NA	160	275	NA	NA	NA	NA	225	315	NA	NA	NA	NA	4.24115	14.2874	NA	NA	NA	NA
EXP_ROW15_TREE3_TUBE356	EXPERIMENTAL	UNGRAFTED	NA	38.5501	-121.857	UNGRAFTED	NA	NA	NA	NA	15	3	f	7	135	245	305	405	480	510	607	1.069	4.766	7.885	10.465	14.9606	16.5521	20.531	170	290	391	451	481	677	170	270	345	410	445	536	2.57244	11.0694	24.3676	39.6956	43.126	102.904
EXP_ROW15_TREE4_TUBE357	EXPERIMENTAL	UNGRAFTED	NA	38.5501	-121.857	UNGRAFTED	NA	NA	NA	NA	15	4	NA	NA	100	285	267	NA	NA	NA	NA	0.965	2.566	4.541	NA	NA	NA	NA	150	220	NA	NA	NA	NA	200	225	NA	NA	NA	NA	3.14159	5.83158	NA	NA	NA	NA
EXP_ROW15_TREE5_TUBE358	EXPERIMENTAL	UNGRAFTED	NA	38.5501	-121.857	UNGRAFTED	NA	NA	NA	NA	15	5	m	7	72	260	385	415	510	538	659	0.825	3.829	7.898	10.316	14.6423	16.4248	19.8944	120	255	287	363	427	507	180	320	380	435	458	588	2.03575	13.6722	21.6994	35.9653	34.9792	63.3114
EXP_ROW15_TREE6_TUBE359	EXPERIMENTAL	UNGRAFTED	NA	38.5501	-121.857	UNGRAFTED	NA	NA	NA	NA	15	6	NA	NA	118	265	333	NA	NA	NA	NA	1.139	3.435	7.395	NA	NA	NA	NA	220	295	NA	NA	NA	NA	220	275	NA	NA	NA	NA	5.57528	11.6812	NA	NA	NA	NA
EXP_ROW15_TREE7_TUBE49	EXPERIMENTAL	UNGRAFTED	NA	38.5501	-121.857	UNGRAFTED	NA	NA	NA	NA	15	7	m	6	86	285	344	405	480	508	586	1.01	3.398	6.039	6.853	10.8225	12.0958	14.8014	125	295	386	282	364	496	205	280	340	405	444	514	2.75053	12.1098	23.3638	24.2191	24.6419	52.9682
EXP_ROW15_TREE8_TUBE360	EXPERIMENTAL	UNGRAFTED	NA	38.5501	-121.857	UNGRAFTED	NA	NA	NA	NA	15	8	NA	NA	126	295	353	NA	NA	NA	NA	1.123	4.236	7.864	NA	NA	NA	NA	190	275	NA	NA	NA	NA	255	315	NA	NA	NA	NA	6.46893	14.2874	NA	NA	NA	NA
EXP_ROW15_TREE9_TUBE361	EXPERIMENTAL	UNGRAFTED	NA	38.5501	-121.857	UNGRAFTED	NA	NA	NA	NA	15	9	NA	8	102	280	289	365	440	474	569	0.909	2.777	5.905	7.282	10.5042	12.987	14.8014	185	315	422	284	362	531	205	310	320	390	429	516	4.07078	15.8501	22.6262	22.6176	23.5485	60.9435
EXP_ROW15_TREE10_TUBE50	EXPERIMENTAL	UNGRAFTED	NA	38.5501	-121.857	UNGRAFTED	NA	NA	NA	NA	15	10	NA	NA	122	220	345	NA	NA	NA	NA	1.347	2.031	8.533	NA	NA	NA	NA	175	295	NA	NA	NA	NA	170	290	NA	NA	NA	NA	2.6481	12.9902	NA	NA	NA	NA
EXP_ROW15_TREE11_TUBE362	EXPERIMENTAL	UNGRAFTED	NA	38.5501	-121.857	UNGRAFTED	NA	NA	NA	NA	15	11	m	6	110	265	335	390	510	522	632	1.127	3.748	7.285	10.026	14.0056	16.5521	20.0535	165	290	338	363	431	648	160	315	310	430	432	551	2.21168	15.0667	17.0074	35.1433	33.6145	96.9148
EXP_ROW15_TREE12_TUBE51	EXPERIMENTAL	UNGRAFTED	NA	38.5501	-121.857	UNGRAFTED	NA	NA	NA	NA	15	12	NA	NA	130	300	363	NA	NA	NA	NA	1.297	4.139	8.113	NA	NA	NA	NA	155	320	NA	NA	NA	NA	245	380	NA	NA	NA	NA	4.8715	24.1945	NA	NA	NA	NA
EXP_ROW15_TREE13_TUBE363	EXPERIMENTAL	UNGRAFTED	NA	38.5501	-121.857	UNGRAFTED	NA	NA	NA	NA	15	13	m	6	114	275	210	315	455	495	608	1.231	3.091	6.813	8.553	12.7324	14.8332	17.6662	205	250	351	428	463	519	185	235	250	385	425	539	3.67363	7.22894	11.4864	33.2173	38.1627	60.8152
EXP_ROW15_TREE14_TUBE364	EXPERIMENTAL	UNGRAFTED	NA	38.5501	-121.857	UNGRAFTED	NA	NA	NA	NA	15	14	NA	NA	88	275	336	NA	NA	NA	NA	1.08	2.954	6.16	NA	NA	NA	NA	115	290	NA	NA	NA	NA	170	280	NA	NA	NA	NA	1.74018	11.9045	NA	NA	NA	NA
EXP_ROW15_TREE15_TUBE365	EXPERIMENTAL	UNGRAFTED	NA	38.5501	-121.857	UNGRAFTED	NA	NA	NA	NA	15	15	f	7	83	275	274	360	440	480	545	0.823	2.304	5.856	9.39	11.7775	14.1011	16.393	210	280	318	330	389	594	190	275	295	365	420	475	3.9694	11.0872	14.49	23.0196	26.6218	70.2029
EXP_ROW15_TREE16_TUBE366	EXPERIMENTAL	UNGRAFTED	NA	38.5501	-121.857	UNGRAFTED	NA	NA	NA	NA	15	16	NA	NA	125	270	369	NA	NA	NA	NA	1.275	3.106	6.903	NA	NA	NA	NA	205	320	NA	NA	NA	NA	185	310	NA	NA	NA	NA	3.67363	16.1017	NA	NA	NA	NA
EXP_ROW15_TREE17_TUBE367	EXPERIMENTAL	UNGRAFTED	NA	38.5501	-121.857	UNGRAFTED	NA	NA	NA	NA	15	17	m	7	131	240	260	405	480	495	608	1.122	2.471	5.564	7.394	10.5042	12.4459	14.6423	120	245	297	288	309	507	95	265	335	405	425	536	0.567057	9.00858	17.452	24.7344	16.9979	57.7124
EXP_ROW15_TREE18_TUBE368	EXPERIMENTAL	UNGRAFTED	NA	38.5501	-121.857	UNGRAFTED	NA	NA	NA	NA	15	18	NA	NA	110	230	288	NA	NA	NA	NA	1.226	1.917	6.805	NA	NA	NA	NA	125	255	NA	NA	NA	NA	170	245	NA	NA	NA	NA	1.8915	8.0144	NA	NA	NA	NA
EXP_ROW15_TREE19_TUBE369	EXPERIMENTAL	UNGRAFTED	NA	38.5501	-121.857	UNGRAFTED	NA	NA	NA	NA	15	19	NA	8	76	225	253	350	480	475	516	1.021	2.545	5.303	8.016	11.1408	13.9738	16.5521	100	190	239	270	353	499	155	240	295	410	415	449	1.25795	5.73027	10.8903	23.7646	21.6614	46.8313
EXP_ROW15_TREE20_TUBE370	EXPERIMENTAL	UNGRAFTED	NA	38.5501	-121.857	UNGRAFTED	NA	NA	NA	NA	15	20	NA	NA	111	290	292	NA	NA	NA	NA	1.085	3.137	7.585	NA	NA	NA	NA	145	220	NA	NA	NA	NA	215	290	NA	NA	NA	NA	3.50949	9.68762	NA	NA	NA	NA
EXP_ROW15_TREE21_TUBE371	EXPERIMENTAL	UNGRAFTED	NA	38.5501	-121.857	UNGRAFTED	NA	NA	NA	NA	15	21	f	6	108	290	368	445	620	540	737	1.008	3.88	7.125	10.382	15.5972	18.8121	22.7592	120	280	381	443	480	660	230	360	380	530	450	660	3.32381	19.0004	28.8065	65.156	43.4294	120.426
EXP_ROW15_TREE22_TUBE372	EXPERIMENTAL	UNGRAFTED	NA	38.5501	-121.857	UNGRAFTED	NA	NA	NA	NA	15	22	NA	NA	122	260	237	NA	NA	NA	NA	1.007	2.268	3.874	NA	NA	NA	NA	85	150	NA	NA	NA	NA	130	165	NA	NA	NA	NA	0.75215	2.13825	NA	NA	NA	NA
EXP_ROW15_TREE23_TUBE373	EXPERIMENTAL	UNGRAFTED	NA	38.5501	-121.857	UNGRAFTED	NA	NA	NA	NA	15	23	m	6	131	285	266	390	520	519	704	1.189	3.03	7.151	10.21	13.6873	16.5203	19.2577	85	245	307	344	356	570	180	280	325	450	449	636	1.44199	10.0573	16.9787	36.4739	23.8361	86.5557
EXP_ROW15_TREE24_TUBE374	EXPERIMENTAL	UNGRAFTED	NA	38.5501	-121.857	UNGRAFTED	NA	NA	NA	NA	15	24	NA	NA	150	305	342	NA	NA	NA	NA	1.358	4.791	7.823	NA	NA	NA	NA	140	285	NA	NA	NA	NA	210	245	NA	NA	NA	NA	3.2327	8.95727	NA	NA	NA	NA
EXP_ROW15_TREE25_TUBE375	EXPERIMENTAL	UNGRAFTED	NA	38.5501	-121.857	UNGRAFTED	NA	NA	NA	NA	15	25	m	7	94	240	240	350	470	500	611	1.095	3.596	6.956	9.845	14.3239	17.9845	21.0085	220	245	406	440	494	726	155	240	280	400	440	541	2.76748	7.38903	16.6664	36.8614	44.9775	119.443
EXP_ROW15_TREE26_TUBE376	EXPERIMENTAL	UNGRAFTED	NA	38.5501	-121.857	UNGRAFTED	NA	NA	NA	NA	15	26	NA	NA	138	275	266	NA	NA	NA	NA	1.265	3.694	7.322	NA	NA	NA	NA	175	280	NA	NA	NA	NA	175	255	NA	NA	NA	NA	2.80616	9.53316	NA	NA	NA	NA
EXP_ROW16_TREE1_TUBE377	EXPERIMENTAL	UNGRAFTED	NA	38.5501	-121.857	UNGRAFTED	NA	NA	NA	NA	16	1	m	7	82	235	281	380	455	496	592	0.995	3.068	6.348	9.135	12.7324	14.0693	17.0296	185	320	384	362	381	500	155	270	315	380	429	524	2.3272	12.2145	19.9504	27.37	26.0853	54.8732
EXP_ROW16_TREE2_TUBE378	EXPERIMENTAL	UNGRAFTED	NA	38.5501	-121.857	UNGRAFTED	NA	NA	NA	NA	16	2	NA	NA	63	285	329	NA	NA	NA	NA	0.78	3.064	8.642	NA	NA	NA	NA	145	310	NA	NA	NA	NA	250	360	NA	NA	NA	NA	4.74511	21.0361	NA	NA	NA	NA
EXP_ROW16_TREE3_TUBE379	EXPERIMENTAL	UNGRAFTED	NA	38.5501	-121.857	UNGRAFTED	NA	NA	NA	NA	16	3	m	6	95	290	338	400	490	500	575	0.977	3.287	6.063	8.24	11.1408	12.4141	14.9606	140	280	328	375	392	460	225	305	320	410	430	496	3.71101	13.6382	17.5862	33.0064	27.6776	43.9629
EXP_ROW16_TREE4_TUBE380	EXPERIMENTAL	UNGRAFTED	NA	38.5501	-121.857	UNGRAFTED	NA	NA	NA	NA	16	4	NA	NA	141	295	338	NA	NA	NA	NA	1.241	3.027	6.763	NA	NA	NA	NA	190	265	NA	NA	NA	NA	240	310	NA	NA	NA	NA	5.73027	13.3342	NA	NA	NA	NA
EXP_ROW16_TREE5_TUBE381	EXPERIMENTAL	UNGRAFTED	NA	38.5501	-121.857	UNGRAFTED	NA	NA	NA	NA	16	5	m	7	101	275	293	400	455	460	569	1.225	2.965	6.395	7.977	10.8225	12.1276	14.8014	130	250	229	244	291	325	190	280	345	390	410	506	2.45725	10.2625	14.2716	19.432	14.5431	22.3875
EXP_ROW16_TREE6_TUBE382	EXPERIMENTAL	UNGRAFTED	NA	38.5501	-121.857	UNGRAFTED	NA	NA	NA	NA	16	6	NA	NA	134	285	347	NA	NA	NA	NA	1.211	3.771	8.029	NA	NA	NA	NA	165	255	NA	NA	NA	NA	185	305	NA	NA	NA	NA	2.95683	12.4205	NA	NA	NA	NA
EXP_ROW16_TREE7_TUBE383	EXPERIMENTAL	UNGRAFTED	NA	38.5501	-121.857	UNGRAFTED	NA	NA	NA	NA	16	7	m	7	106	290	374	405	540	513	600	1.14	3.685	6.835	9.268	13.0507	15.438	17.6662	235	310	323	332	380	460	215	315	330	460	443	522	5.68779	16.1058	18.4174	36.7834	26.7954	46.2674
EXP_ROW16_TREE8_TUBE384	EXPERIMENTAL	UNGRAFTED	NA	38.5501	-121.857	UNGRAFTED	NA	NA	NA	NA	16	8	NA	NA	125	270	359	NA	NA	NA	NA	1.278	3.976	8.015	NA	NA	NA	NA	215	275	NA	NA	NA	NA	155	295	NA	NA	NA	NA	2.70458	12.5307	NA	NA	NA	NA
EXP_ROW16_TREE9_TUBE385	EXPERIMENTAL	UNGRAFTED	NA	38.5501	-121.857	UNGRAFTED	NA	NA	NA	NA	16	9	f	7	110	310	319	425	480	466	585	1.181	3.228	5.648	7.436	10.5042	12.0958	14.1648	170	255	361	329	380	350	210	290	355	405	374	501	3.92542	11.2288	23.8211	28.2556	22.6218	25.7077
EXP_ROW16_TREE10_TUBE386	EXPERIMENTAL	UNGRAFTED	NA	38.5501	-121.857	UNGRAFTED	NA	NA	NA	NA	16	10	NA	NA	123	305	375	NA	NA	NA	NA	1.357	3.937	7.325	NA	NA	NA	NA	160	300	NA	NA	NA	NA	240	320	NA	NA	NA	NA	4.82549	16.085	NA	NA	NA	NA
EXP_ROW16_TREE11_TUBE387	EXPERIMENTAL	UNGRAFTED	NA	38.5501	-121.857	UNGRAFTED	NA	NA	NA	NA	16	11	f	6	113	290	340	380	555	511	649	1.689	5.383	8.724	11.604	17.8254	19.7989	23.5549	165	320	399	490	581	736	210	285	305	470	428	581	3.80997	13.6094	19.4344	56.6749	60.518	131.832
EXP_ROW16_TREE12_TUBE53	EXPERIMENTAL	UNGRAFTED	NA	38.5501	-121.857	UNGRAFTED	NA	NA	NA	NA	16	12	NA	NA	160	320	418	NA	NA	NA	NA	1.423	4.084	7.952	NA	NA	NA	NA	165	280	NA	NA	NA	NA	240	280	NA	NA	NA	NA	4.97628	11.494	NA	NA	NA	NA
EXP_ROW16_TREE13_TUBE388	EXPERIMENTAL	UNGRAFTED	NA	38.5501	-121.857	UNGRAFTED	NA	NA	NA	NA	16	13	f	6	116	290	323	410	490	497	586	1.333	3.928	7.909	10.6	14.6423	17.6662	20.8493	130	285	356	420	506	560	170	290	340	420	437	524	1.96716	12.5499	21.548	38.7924	46.8674	68.8329
EXP_ROW16_TREE14_TUBE389	EXPERIMENTAL	UNGRAFTED	NA	38.5501	-121.857	UNGRAFTED	NA	NA	NA	NA	16	14	NA	NA	111	235	303	NA	NA	NA	NA	1.485	2.775	8.011	NA	NA	NA	NA	150	270	NA	NA	NA	NA	150	280	NA	NA	NA	NA	1.76715	11.0835	NA	NA	NA	NA
EXP_ROW16_TREE15_TUBE390	EXPERIMENTAL	UNGRAFTED	NA	38.5501	-121.857	UNGRAFTED	NA	NA	NA	NA	16	15	f	7	117	245	273	375	525	521	631	1.262	4.32	7.815	10.718	14.9606	17.889	21.8042	130	300	401	404	496	682	165	280	300	450	441	561	1.85315	12.315	18.8967	42.8356	45.4455	109.3
EXP_ROW16_TREE16_TUBE391	EXPERIMENTAL	UNGRAFTED	NA	38.5501	-121.857	UNGRAFTED	NA	NA	NA	NA	16	16	NA	NA	102	250	309	NA	NA	NA	NA	1.168	3.643	7.11	NA	NA	NA	NA	185	305	NA	NA	NA	NA	180	280	NA	NA	NA	NA	3.13845	12.5203	NA	NA	NA	NA
EXP_ROW16_TREE17_TUBE392	EXPERIMENTAL	UNGRAFTED	NA	38.5501	-121.857	UNGRAFTED	NA	NA	NA	NA	16	17	m	6	112	230	265	385	460	492	597	1.188	2.986	6.223	9.202	14.0056	15.8837	18.9394	160	210	376	375	467	490	190	230	335	410	399	543	3.02431	5.81666	22.0941	33.0064	36.4498	54.6111
EXP_ROW16_TREE18_TUBE393	EXPERIMENTAL	UNGRAFTED	NA	38.5501	-121.857	UNGRAFTED	NA	NA	NA	NA	16	18	NA	NA	112	280	350	NA	NA	NA	NA	1.503	4.344	8.523	NA	NA	NA	NA	250	290	NA	NA	NA	NA	215	280	NA	NA	NA	NA	6.05084	11.9045	NA	NA	NA	NA
EXP_ROW16_TREE19_TUBE52	EXPERIMENTAL	UNGRAFTED	NA	38.5501	-121.857	UNGRAFTED	NA	NA	NA	NA	16	19	f	6	126	300	279	360	510	510	651	1.294	4.119	7.821	10.168	15.2789	18.3028	21.4859	195	320	424	384	501	578	215	280	290	435	447	575	4.71965	13.136	18.6707	38.0459	46.9972	80.4659
EXP_ROW16_TREE20_TUBE394	EXPERIMENTAL	UNGRAFTED	NA	38.5501	-121.857	UNGRAFTED	NA	NA	NA	NA	16	20	NA	NA	130	250	321	NA	NA	NA	NA	1.467	3.353	7.306	NA	NA	NA	NA	170	270	NA	NA	NA	NA	185	255	NA	NA	NA	NA	3.04643	9.19269	NA	NA	NA	NA
EXP_ROW16_TREE21_TUBE395	EXPERIMENTAL	UNGRAFTED	NA	38.5501	-121.857	UNGRAFTED	NA	NA	NA	NA	16	21	f	7	119	255	319	415	550	556	643	1.347	2.845	7.999	10.942	16.8704	20.4037	23.7141	215	310	424	519	612	751	185	305	355	480	493	579	3.85284	15.0994	27.9783	62.6107	77.3461	136.788
EXP_ROW16_TREE22_TUBE396	EXPERIMENTAL	UNGRAFTED	NA	38.5501	-121.857	UNGRAFTED	NA	NA	NA	NA	16	22	NA	NA	127	310	366	NA	NA	NA	NA	1.222	3.741	6.35	NA	NA	NA	NA	180	280	NA	NA	NA	NA	270	295	NA	NA	NA	NA	6.87066	12.7585	NA	NA	NA	NA
EXP_ROW16_TREE23_TUBE397	EXPERIMENTAL	UNGRAFTED	NA	38.5501	-121.857	UNGRAFTED	NA	NA	NA	NA	16	23	m	7	148	325	338	430	550	530	687	1.226	3.339	6.35	9.826	14.0056	17.507	20.0535	190	330	404	392	492	562	225	290	355	470	446	614	5.03637	14.5314	26.6586	45.3399	45.2224	81.2325
EXP_ROW16_TREE24_TUBE398	EXPERIMENTAL	UNGRAFTED	NA	38.5501	-121.857	UNGRAFTED	NA	NA	NA	NA	16	24	NA	NA	117	255	197	NA	NA	NA	NA	1.139	2.558	4.38	NA	NA	NA	NA	155	230	NA	NA	NA	NA	135	290	NA	NA	NA	NA	1.4791	10.128	NA	NA	NA	NA
EXP_ROW16_TREE25_TUBE399	EXPERIMENTAL	UNGRAFTED	NA	38.5501	-121.857	UNGRAFTED	NA	NA	NA	NA	16	25	m	6	126	275	256	360	500	534	668	1.144	3.63	7.169	10.257	15.9155	19.7989	23.3958	190	310	378	450	575	820	140	260	280	420	463	591	1.94988	10.9725	15.517	41.5633	64.1217	166.458
EXP_ROW16_TREE26_TUBE400	EXPERIMENTAL	UNGRAFTED	NA	38.5501	-121.857	UNGRAFTED	NA	NA	NA	NA	16	26	NA	NA	127	235	262	NA	NA	NA	NA	1.278	3.217	6.655	NA	NA	NA	NA	110	195	NA	NA	NA	NA	140	205	NA	NA	NA	NA	1.12888	4.29083	NA	NA	NA	NA
EXP_ROW17_TREE1_TUBE401	EXPERIMENTAL	UNGRAFTED	NA	38.5501	-121.857	UNGRAFTED	NA	NA	NA	NA	17	1	NA	NA	103	310	318	NA	NA	NA	NA	1.038	3.607	7.428	NA	NA	NA	NA	140	325	NA	NA	NA	NA	210	290	NA	NA	NA	NA	3.2327	14.3113	NA	NA	NA	NA
EXP_ROW17_TREE2_TUBE402	EXPERIMENTAL	UNGRAFTED	NA	38.5501	-121.857	UNGRAFTED	NA	NA	NA	NA	17	2	m	7	104	320	420	410	545	553	652	1.113	3.973	7.105	9.31	13.6873	15.5972	18.9394	140	280	351	400	548	592	250	335	345	475	487	586	4.58149	16.453	21.8748	47.2548	61.2602	86.026
EXP_ROW17_TREE3_TUBE403	EXPERIMENTAL	UNGRAFTED	NA	38.5501	-121.857	UNGRAFTED	NA	NA	NA	NA	17	3	NA	NA	62	275	228	NA	NA	NA	NA	0.665	2.243	4.995	NA	NA	NA	NA	270	220	NA	NA	NA	NA	205	270	NA	NA	NA	NA	5.94114	8.39748	NA	NA	NA	NA
EXP_ROW17_TREE4_TUBE404	EXPERIMENTAL	UNGRAFTED	NA	38.5501	-121.857	UNGRAFTED	NA	NA	NA	NA	17	4	f	6	98	275	315	375	470	510	566	1.275	3.382	6.644	8.753	12.4141	14.133	16.8704	160	230	300	354	386	507	185	270	300	390	430	488	2.86723	8.77918	14.1372	28.1923	26.8369	52.5441
EXP_ROW17_TREE5_TUBE405	EXPERIMENTAL	UNGRAFTED	NA	38.5501	-121.857	UNGRAFTED	NA	NA	NA	NA	17	5	NA	NA	126	295	333	NA	NA	NA	NA	1.287	3.759	7.954	NA	NA	NA	NA	185	315	NA	NA	NA	NA	220	315	NA	NA	NA	NA	4.6883	16.3655	NA	NA	NA	NA
EXP_ROW17_TREE6_TUBE406	EXPERIMENTAL	UNGRAFTED	NA	38.5501	-121.857	UNGRAFTED	NA	NA	NA	NA	17	6	m	5	131	330	438	455	530	558	606	1.383	3.883	9.043	11.288	16.2338	17.6662	21.1676	230	280	381	390	442	598	285	350	395	465	490	550	9.78174	17.9594	31.1256	44.1539	40.0986	82.386
EXP_ROW17_TREE7_TUBE54	EXPERIMENTAL	UNGRAFTED	NA	38.5501	-121.857	UNGRAFTED	NA	NA	NA	NA	17	7	NA	NA	60	155	150	NA	NA	NA	NA	0.48	0.867	1.128	NA	NA	NA	NA	NA	75	NA	NA	NA	NA	NA	NA	NA	NA	NA	NA	NA	NA	NA	NA	NA	NA
EXP_ROW17_TREE8_TUBE407	EXPERIMENTAL	UNGRAFTED	NA	38.5501	-121.857	UNGRAFTED	NA	NA	NA	NA	17	8	f	6	122	320	331	415	540	531	597	1.417	4.32	8.609	10.469	14.9606	16.7113	19.4169	250	340	389	437	525	689	235	325	355	475	453	531	7.22894	18.8037	25.6688	51.6259	52.3004	105.59
EXP_ROW17_TREE9_TUBE55	EXPERIMENTAL	UNGRAFTED	NA	38.5501	-121.857	UNGRAFTED	NA	NA	NA	NA	17	9	NA	NA	121	235	314	NA	NA	NA	NA	1.14	3.171	7.058	NA	NA	NA	NA	180	295	NA	NA	NA	NA	155	285	NA	NA	NA	NA	2.2643	12.5461	NA	NA	NA	NA
EXP_ROW17_TREE10_TUBE408	EXPERIMENTAL	UNGRAFTED	NA	38.5501	-121.857	UNGRAFTED	NA	NA	NA	NA	17	10	m	6	101	290	294	395	520	497	613	1.095	3.513	6.638	9.21	12.0958	14.2921	16.8704	165	220	229	259	292	376	210	290	320	450	421	541	3.80997	9.68762	12.2782	27.4614	15.0361	32.0377
EXP_ROW17_TREE11_TUBE409	EXPERIMENTAL	UNGRAFTED	NA	38.5501	-121.857	UNGRAFTED	NA	NA	NA	NA	17	11	NA	NA	99	235	185	NA	NA	NA	NA	1.058	2.874	5.269	NA	NA	NA	NA	130	205	NA	NA	NA	NA	170	200	NA	NA	NA	NA	1.96716	4.29351	NA	NA	NA	NA
EXP_ROW17_TREE12_TUBE410	EXPERIMENTAL	UNGRAFTED	NA	38.5501	-121.857	UNGRAFTED	NA	NA	NA	NA	17	12	f	7	121	285	354	435	515	520	615	1.098	2.972	5.342	7.953	11.1408	13.0189	15.7563	115	210	218	245	320	365	205	270	355	430	439	532	2.53049	8.01577	14.3851	23.7193	18.8301	29.6883
EXP_ROW17_TREE13_TUBE411	EXPERIMENTAL	UNGRAFTED	NA	38.5501	-121.857	UNGRAFTED	NA	NA	NA	NA	17	13	NA	NA	121	280	262	NA	NA	NA	NA	1.05	2.673	4.26	NA	NA	NA	NA	120	260	NA	NA	NA	NA	200	245	NA	NA	NA	NA	2.51327	8.17154	NA	NA	NA	NA
EXP_ROW17_TREE14_TUBE56	EXPERIMENTAL	UNGRAFTED	NA	38.5501	-121.857	UNGRAFTED	NA	NA	NA	NA	17	14	f	6	125	280	362	440	555	550	696	1.091	3.234	7.005	9.821	15.2789	17.507	21.4859	165	290	399	402	472	739	165	280	405	470	468	610	2.35207	11.9045	34.2674	46.4965	43.6735	139.543
EXP_ROW17_TREE15_TUBE412	EXPERIMENTAL	UNGRAFTED	NA	38.5501	-121.857	UNGRAFTED	NA	NA	NA	NA	17	15	NA	NA	88	280	353	NA	NA	NA	NA	0.933	2.902	5.11	NA	NA	NA	NA	160	280	NA	NA	NA	NA	205	290	NA	NA	NA	NA	3.52068	12.3297	NA	NA	NA	NA
EXP_ROW17_TREE16_TUBE57	EXPERIMENTAL	UNGRAFTED	NA	38.5501	-121.857	UNGRAFTED	NA	NA	NA	NA	17	16	m	6	117	260	284	390	490	496	542	1.231	3.107	6.005	8.599	12.0958	14.7059	17.3479	185	290	340	328	412	505	140	220	275	375	373	427	1.89857	7.34923	13.463	24.151	26.5211	45.6141
EXP_ROW17_TREE17_TUBE413	EXPERIMENTAL	UNGRAFTED	NA	38.5501	-121.857	UNGRAFTED	NA	NA	NA	NA	17	17	NA	NA	122	285	323	NA	NA	NA	NA	1.49	3.266	6.324	NA	NA	NA	NA	200	315	NA	NA	NA	NA	220	295	NA	NA	NA	NA	5.06844	14.3533	NA	NA	NA	NA
EXP_ROW17_TREE18_TUBE414	EXPERIMENTAL	UNGRAFTED	NA	38.5501	-121.857	UNGRAFTED	NA	NA	NA	NA	17	18	NA	8	83	265	NA	300	410	430	550	0.835	2.306	3.54	5.675	8.59437	10.9817	13.369	NA	NA	267	233	300	439	NA	NA	255	365	383	507	NA	NA	9.09055	16.2533	14.4388	40.9285
EXP_ROW17_TREE19_TUBE415	EXPERIMENTAL	UNGRAFTED	NA	38.5501	-121.857	UNGRAFTED	NA	NA	NA	NA	17	19	NA	NA	102	280	352	NA	NA	NA	NA	1.124	2.625	7.803	NA	NA	NA	NA	145	280	NA	NA	NA	NA	215	300	NA	NA	NA	NA	3.50949	13.1947	NA	NA	NA	NA
EXP_ROW17_TREE20_TUBE416	EXPERIMENTAL	UNGRAFTED	NA	38.5501	-121.857	UNGRAFTED	NA	NA	NA	NA	17	20	m	7	115	285	334	405	535	552	652	1.268	3.536	7.985	10.916	16.5521	19.9899	23.3958	205	325	363	448	510	714	185	295	340	475	494	588	3.67363	14.809	21.9717	52.9254	53.8215	125.563
EXP_ROW17_TREE21_TUBE417	EXPERIMENTAL	UNGRAFTED	NA	38.5501	-121.857	UNGRAFTED	NA	NA	NA	NA	17	21	NA	NA	137	225	276	NA	NA	NA	NA	1.294	3.323	6.874	NA	NA	NA	NA	200	265	NA	NA	NA	NA	145	240	NA	NA	NA	NA	2.20173	7.99221	NA	NA	NA	NA
EXP_ROW17_TREE22_TUBE418	EXPERIMENTAL	UNGRAFTED	NA	38.5501	-121.857	UNGRAFTED	NA	NA	NA	NA	17	22	f	6	111	295	304	405	540	568	677	0.987	3.128	6.045	9.396	14.0056	17.0296	17.1887	140	195	267	366	387	621	240	325	320	455	481	586	4.2223	10.7845	14.3156	39.6737	30.1756	94.6606
EXP_ROW17_TREE23_TUBE419	EXPERIMENTAL	UNGRAFTED	NA	38.5501	-121.857	UNGRAFTED	NA	NA	NA	NA	17	23	NA	NA	129	290	256	NA	NA	NA	NA	1.008	2.781	5.433	NA	NA	NA	NA	180	265	NA	NA	NA	NA	165	210	NA	NA	NA	NA	2.5659	6.11904	NA	NA	NA	NA
EXP_ROW17_TREE24_TUBE420	EXPERIMENTAL	UNGRAFTED	NA	38.5501	-121.857	UNGRAFTED	NA	NA	NA	NA	17	24	m	7	63	275	279	370	470	492	631	0.704	2.504	5.587	8.6	11.7775	14.0056	16.2338	125	210	239	196	263	349	185	280	300	405	432	564	2.24002	8.62053	11.2626	16.8331	12.5165	28.7752
EXP_ROW17_TREE25_TUBE421	EXPERIMENTAL	UNGRAFTED	NA	38.5501	-121.857	UNGRAFTED	NA	NA	NA	NA	17	25	NA	NA	137	290	359	NA	NA	NA	NA	1.089	3.834	7.396	NA	NA	NA	NA	195	360	NA	NA	NA	NA	185	275	NA	NA	NA	NA	3.49443	14.255	NA	NA	NA	NA
EXP_ROW17_TREE26_TUBE58	EXPERIMENTAL	UNGRAFTED	NA	38.5501	-121.857	UNGRAFTED	NA	NA	NA	NA	17	26	f	6	118	280	256	375	470	485	616	1.177	3.044	6.202	9.542	13.6873	16.1701	19.5761	150	210	295	368	480	643	195	225	310	400	417	551	2.98648	5.56651	14.8438	30.8295	40.2446	95.425
EXP_ROW17_TREE27_TUBE422	EXPERIMENTAL	UNGRAFTED	NA	38.5501	-121.857	UNGRAFTED	NA	NA	NA	NA	17	27	NA	NA	100	245	251	NA	NA	NA	NA	1.095	3.25	6.471	NA	NA	NA	NA	175	295	NA	NA	NA	NA	140	205	NA	NA	NA	NA	1.79594	6.49125	NA	NA	NA	NA
EXP_ROW18_TREE1_TUBE423	EXPERIMENTAL	UNGRAFTED	NA	38.5501	-121.857	UNGRAFTED	NA	NA	NA	NA	18	1	f	7	133	255	268	385	475	511	610	1.127	2.993	6.57	9.453	13.369	15.1197	19.2577	135	225	307	340	448	610	200	235	325	410	438	551	2.82743	6.50604	16.9787	29.9258	36.823	85.8816
EXP_ROW18_TREE2_TUBE424	EXPERIMENTAL	UNGRAFTED	NA	38.5501	-121.857	UNGRAFTED	NA	NA	NA	NA	18	2	NA	NA	125	285	341	NA	NA	NA	NA	1.087	2.967	5.568	NA	NA	NA	NA	125	215	NA	NA	NA	NA	195	200	NA	NA	NA	NA	2.48873	4.50295	NA	NA	NA	NA
EXP_ROW18_TREE3_TUBE425	EXPERIMENTAL	UNGRAFTED	NA	38.5501	-121.857	UNGRAFTED	NA	NA	NA	NA	18	3	f	6	117	320	381	410	520	515	597	1.277	3.179	6.521	9.297	12.4141	13.2099	16.7113	160	325	432	336	413	577	250	300	350	455	455	536	5.23599	15.3153	27.7088	36.4217	32.5087	74.7489
EXP_ROW18_TREE4_TUBE426	EXPERIMENTAL	UNGRAFTED	NA	38.5501	-121.857	UNGRAFTED	NA	NA	NA	NA	18	4	NA	NA	128	290	347	NA	NA	NA	NA	1.305	4.381	8.638	NA	NA	NA	NA	185	280	NA	NA	NA	NA	230	305	NA	NA	NA	NA	5.1242	13.6382	NA	NA	NA	NA
EXP_ROW18_TREE5_TUBE427	EXPERIMENTAL	UNGRAFTED	NA	38.5501	-121.857	UNGRAFTED	NA	NA	NA	NA	18	5	f	7	139	285	292	380	480	442	575	1.09	2.662	4.257	5.712	7.00282	7.79859	9.5493	135	165	208	241	246	330	155	210	325	385	300	482	1.69823	3.80997	11.5035	18.7041	7.60466	21.9869
EXP_ROW18_TREE6_TUBE428	EXPERIMENTAL	UNGRAFTED	NA	38.5501	-121.857	UNGRAFTED	NA	NA	NA	NA	18	6	NA	NA	105	285	377	NA	NA	NA	NA	0.989	3.372	6.269	NA	NA	NA	NA	165	290	NA	NA	NA	NA	210	290	NA	NA	NA	NA	3.80997	12.7701	NA	NA	NA	NA
EXP_ROW18_TREE7_TUBE429	EXPERIMENTAL	UNGRAFTED	NA	38.5501	-121.857	UNGRAFTED	NA	NA	NA	NA	18	7	f	6	144	305	256	350	430	461	558	1.276	3.516	5.146	7.617	10.5042	12.2549	14.8014	145	170	226	260	318	460	185	185	285	360	402	496	2.59842	3.04643	9.61162	17.6432	17.0282	43.9629
EXP_ROW18_TREE8_TUBE430	EXPERIMENTAL	UNGRAFTED	NA	38.5501	-121.857	UNGRAFTED	NA	NA	NA	NA	18	8	NA	NA	130	325	320	NA	NA	NA	NA	1.324	3.101	6.932	NA	NA	NA	NA	45	190	NA	NA	NA	NA	230	295	NA	NA	NA	NA	1.24643	8.65757	NA	NA	NA	NA
EXP_ROW18_TREE9_TUBE64	EXPERIMENTAL	UNGRAFTED	NA	38.5501	-121.857	UNGRAFTED	NA	NA	NA	NA	18	9	m	6	127	285	384	405	540	531	606	1.479	2.545	8.831	10.683	14.9606	17.3479	21.3268	180	290	381	346	460	532	215	325	355	485	482	552	4.3566	16.0385	25.1409	42.6146	42.722	65.4412
EXP_ROW18_TREE10_TUBE431	EXPERIMENTAL	UNGRAFTED	NA	38.5501	-121.857	UNGRAFTED	NA	NA	NA	NA	18	10	NA	NA	96	290	331	NA	NA	NA	NA	1.031	3.691	7.372	NA	NA	NA	NA	185	280	NA	NA	NA	NA	220	290	NA	NA	NA	NA	4.6883	12.3297	NA	NA	NA	NA
EXP_ROW18_TREE11_TUBE63	EXPERIMENTAL	UNGRAFTED	NA	38.5501	-121.857	UNGRAFTED	NA	NA	NA	NA	18	11	m	5	124	315	351	410	545	547	653	1.271	4.188	7.741	10.58	14.9606	17.3479	20.6901	170	295	368	420	480	636	265	300	340	475	473	586	6.25085	13.9015	22.2743	49.6175	45.6491	99.2888
EXP_ROW18_TREE12_TUBE432	EXPERIMENTAL	UNGRAFTED	NA	38.5501	-121.857	UNGRAFTED	NA	NA	NA	NA	18	12	NA	NA	126	285	306	NA	NA	NA	NA	1.281	4.152	8.869	NA	NA	NA	NA	165	380	NA	NA	NA	NA	210	290	NA	NA	NA	NA	3.80997	16.7332	NA	NA	NA	NA
EXP_ROW18_TREE13_TUBE62	EXPERIMENTAL	UNGRAFTED	NA	38.5501	-121.857	UNGRAFTED	NA	NA	NA	NA	18	13	f	7	121	235	317	385	500	515	576	1.218	2.451	6.86	9.078	12.4141	15.0879	18.6211	145	265	277	268	300	480	170	275	320	440	443	515	2.19414	10.4932	14.8518	27.1668	16.7007	49.7025
EXP_ROW18_TREE14_TUBE433	EXPERIMENTAL	UNGRAFTED	NA	38.5501	-121.857	UNGRAFTED	NA	NA	NA	NA	18	14	NA	NA	148	290	293	NA	NA	NA	NA	1.068	3.386	8.242	NA	NA	NA	NA	160	320	NA	NA	NA	NA	215	260	NA	NA	NA	NA	3.87254	11.3265	NA	NA	NA	NA
EXP_ROW18_TREE15_TUBE434	EXPERIMENTAL	UNGRAFTED	NA	38.5501	-121.857	UNGRAFTED	NA	NA	NA	NA	18	15	m	6	131	275	305	400	485	489	598	1.096	2.923	6.011	8.547	12.4141	15.438	18.3028	135	290	340	287	467	628	155	265	340	425	434	542	1.69823	10.6632	20.5795	27.143	39.6472	89.538
EXP_ROW18_TREE16_TUBE435	EXPERIMENTAL	UNGRAFTED	NA	38.5501	-121.857	UNGRAFTED	NA	NA	NA	NA	18	16	NA	NA	94	290	376	NA	NA	NA	NA	0.933	3.595	7.728	NA	NA	NA	NA	230	280	NA	NA	NA	NA	220	280	NA	NA	NA	NA	5.8287	11.494	NA	NA	NA	NA
EXP_ROW18_TREE17_TUBE61	EXPERIMENTAL	UNGRAFTED	NA	38.5501	-121.857	UNGRAFTED	NA	NA	NA	NA	18	17	m	7	128	275	335	380	470	486	580	1.216	2.609	4.785	8.709	9.23099	11.4592	14.0056	185	225	287	295	322	455	200	275	315	405	415	516	3.87463	8.90936	14.9108	25.3356	18.0239	44.7467
EXP_ROW18_TREE18_TUBE436	EXPERIMENTAL	UNGRAFTED	NA	38.5501	-121.857	UNGRAFTED	NA	NA	NA	NA	18	18	NA	NA	92	215	250	NA	NA	NA	NA	0.856	2.587	4.855	NA	NA	NA	NA	160	275	NA	NA	NA	NA	135	195	NA	NA	NA	NA	1.52681	5.47521	NA	NA	NA	NA
EXP_ROW18_TREE19_TUBE437	EXPERIMENTAL	UNGRAFTED	NA	38.5501	-121.857	UNGRAFTED	NA	NA	NA	NA	18	19	m	6	166	295	371	435	530	509	624	1.317	3.789	7.003	9.76	14.0056	16.2975	19.5761	205	330	401	405	489	670	145	295	370	465	448	561	2.25678	15.0368	28.7439	45.8521	44.8729	105.488
EXP_ROW18_TREE20_TUBE438	EXPERIMENTAL	UNGRAFTED	NA	38.5501	-121.857	UNGRAFTED	NA	NA	NA	NA	18	20	NA	NA	114	255	303	NA	NA	NA	NA	1.224	2.342	7.527	NA	NA	NA	NA	200	295	NA	NA	NA	NA	195	290	NA	NA	NA	NA	3.98197	12.9902	NA	NA	NA	NA
EXP_ROW18_TREE21_TUBE439	EXPERIMENTAL	UNGRAFTED	NA	38.5501	-121.857	UNGRAFTED	NA	NA	NA	NA	18	21	m	7	86	285	327	360	550	556	647	1.019	3.101	7.516	10.688	15.2789	17.507	21.1676	215	300	328	429	509	573	230	290	305	490	489	596	5.95515	13.2104	15.9762	53.9322	53.068	81.968
EXP_ROW18_TREE22_TUBE440	EXPERIMENTAL	UNGRAFTED	NA	38.5501	-121.857	UNGRAFTED	NA	NA	NA	NA	18	22	NA	NA	109	280	330	NA	NA	NA	NA	1.06	3.322	7.926	NA	NA	NA	NA	230	295	NA	NA	NA	NA	220	265	NA	NA	NA	NA	5.8287	10.8471	NA	NA	NA	NA
EXP_ROW18_TREE23_TUBE441	EXPERIMENTAL	UNGRAFTED	NA	38.5501	-121.857	UNGRAFTED	NA	NA	NA	NA	18	23	f	7	124	250	296	370	520	545	620	1.307	4.195	7.824	10.682	15.9155	19.5761	23.3958	180	315	384	445	589	734	175	255	300	440	455	541	2.88634	10.7248	18.0956	45.1091	66.1197	122.089
EXP_ROW18_TREE24_TUBE60	EXPERIMENTAL	UNGRAFTED	NA	38.5501	-121.857	UNGRAFTED	NA	NA	NA	NA	18	24	NA	NA	108	240	271	NA	NA	NA	NA	1.018	2.899	5.818	NA	NA	NA	NA	145	230	NA	NA	NA	NA	135	205	NA	NA	NA	NA	1.38368	5.06097	NA	NA	NA	NA
EXP_ROW18_TREE25_TUBE442	EXPERIMENTAL	UNGRAFTED	NA	38.5501	-121.857	UNGRAFTED	NA	NA	NA	NA	18	25	f	7	95	280	304	400	515	538	653	1.026	3.41	7.005	10.872	14.9606	17.8254	20.3718	165	245	310	422	500	574	215	265	335	435	458	572	3.99355	9.00858	18.2159	41.8109	47.9616	78.9421
EXP_ROW18_TREE27_TUBE59	EXPERIMENTAL	UNGRAFTED	NA	38.5501	-121.857	UNGRAFTED	NA	NA	NA	NA	18	27	m	7	116	290	325	390	515	501	592	1.036	2.79	6.265	9.06	12.7324	15.9792	19.7352	165	250	389	414	617	731	185	220	340	465	463	551	2.95683	6.33555	23.5454	46.8711	73.8312	123.332
EXP_ROW18_TREE28_TUBE443	EXPERIMENTAL	UNGRAFTED	NA	38.5501	-121.857	UNGRAFTED	NA	NA	NA	NA	18	28	NA	NA	128	260	331	NA	NA	NA	NA	1.421	3.996	7.92	NA	NA	NA	NA	230	380	NA	NA	NA	NA	190	275	NA	NA	NA	NA	4.34744	15.0469	NA	NA	NA	NA
EXP_ROW19_TREE1_TUBE65	EXPERIMENTAL	UNGRAFTED	NA	38.5501	-121.857	UNGRAFTED	NA	NA	NA	NA	19	1	f	7	119	275	259	360	460	486	568	1.081	3.194	6.331	8.558	12.0958	14.1648	17.1887	165	270	328	437	512	525	155	220	280	380	404	489	2.07561	6.84239	13.4644	33.0405	44.3619	56.4568
EXP_ROW19_TREE2_TUBE444	EXPERIMENTAL	UNGRAFTED	NA	38.5501	-121.857	UNGRAFTED	NA	NA	NA	NA	19	2	NA	NA	113	300	372	NA	NA	NA	NA	1.235	3.883	8.123	NA	NA	NA	NA	190	290	NA	NA	NA	NA	205	310	NA	NA	NA	NA	4.18081	14.5922	NA	NA	NA	NA
EXP_ROW19_TREE3_TUBE445	EXPERIMENTAL	UNGRAFTED	NA	38.5501	-121.857	UNGRAFTED	NA	NA	NA	NA	19	3	m	6	121	310	431	460	610	551	598	1.109	3.897	7.555	9.95	14.3239	15.6927	19.5761	140	275	338	360	436	571	185	335	400	545	488	534	2.50882	16.1592	28.3162	55.9879	38.8581	72.9293
EXP_ROW19_TREE4_TUBE446	EXPERIMENTAL	UNGRAFTED	NA	38.5501	-121.857	UNGRAFTED	NA	NA	NA	NA	19	4	NA	NA	103	275	361	NA	NA	NA	NA	1.254	2.134	6.828	NA	NA	NA	NA	165	255	NA	NA	NA	NA	190	305	NA	NA	NA	NA	3.11882	12.4205	NA	NA	NA	NA
EXP_ROW19_TREE5_TUBE447	EXPERIMENTAL	UNGRAFTED	NA	38.5501	-121.857	UNGRAFTED	NA	NA	NA	NA	19	5	m	6	150	290	432	465	550	557	629	1.4	4.012	8.075	10.11	15.2789	16.9659	20.6901	180	290	439	428	484	640	220	290	415	470	466	542	4.56159	12.7701	39.5876	49.5038	45.7262	92.9925
EXP_ROW19_TREE6_TUBE448	EXPERIMENTAL	UNGRAFTED	NA	38.5501	-121.857	UNGRAFTED	NA	NA	NA	NA	19	6	NA	NA	117	290	391	NA	NA	NA	NA	1.117	4.012	8.161	NA	NA	NA	NA	160	265	NA	NA	NA	NA	230	295	NA	NA	NA	NA	4.43174	12.075	NA	NA	NA	NA
EXP_ROW19_TREE7_TUBE449	EXPERIMENTAL	UNGRAFTED	NA	38.5501	-121.857	UNGRAFTED	NA	NA	NA	NA	19	7	f	7	110	255	302	395	515	524	631	1.104	2.605	7.157	8.141	12.0958	13.2735	16.7113	130	275	119	356	394	460	130	280	350	455	456	578	1.15035	11.2888	7.63276	38.5897	29.6514	51.2309
EXP_ROW19_TREE8_TUBE450	EXPERIMENTAL	UNGRAFTED	NA	38.5501	-121.857	UNGRAFTED	NA	NA	NA	NA	19	8	NA	NA	116	320	438	NA	NA	NA	NA	1.218	4.095	7.784	NA	NA	NA	NA	155	280	NA	NA	NA	NA	250	295	NA	NA	NA	NA	5.07236	12.7585	NA	NA	NA	NA
EXP_ROW19_TREE9_TUBE451	EXPERIMENTAL	UNGRAFTED	NA	38.5501	-121.857	UNGRAFTED	NA	NA	NA	NA	19	9	m	6	126	275	331	425	495	520	557	1.119	3.454	7.309	9.325	13.0507	14.9606	17.507	205	295	282	345	493	507	195	305	355	415	443	480	4.08152	14.3688	18.6082	31.111	45.101	51.6828
EXP_ROW19_TREE10_TUBE452	EXPERIMENTAL	UNGRAFTED	NA	38.5501	-121.857	UNGRAFTED	NA	NA	NA	NA	19	10	NA	NA	106	280	317	NA	NA	NA	NA	1.176	2.632	6.39	NA	NA	NA	NA	130	245	NA	NA	NA	NA	200	300	NA	NA	NA	NA	2.72271	11.5454	NA	NA	NA	NA
EXP_ROW19_TREE11_TUBE453	EXPERIMENTAL	UNGRAFTED	NA	38.5501	-121.857	UNGRAFTED	NA	NA	NA	NA	19	11	m	7	104	270	308	410	485	492	540	1.258	2.563	6.158	8.901	12.7324	14.8014	17.8254	165	220	384	340	493	637	180	295	360	430	432	480	2.79916	10.0246	26.0576	32.9166	43.9811	81.5847
EXP_ROW19_TREE12_TUBE454	EXPERIMENTAL	UNGRAFTED	NA	38.5501	-121.857	UNGRAFTED	NA	NA	NA	NA	19	12	NA	NA	141	290	432	NA	NA	NA	NA	1.47	2.682	7.489	NA	NA	NA	NA	135	315	NA	NA	NA	NA	225	290	NA	NA	NA	NA	3.57847	13.8709	NA	NA	NA	NA
EXP_ROW19_TREE13_TUBE455	EXPERIMENTAL	UNGRAFTED	NA	38.5501	-121.857	UNGRAFTED	NA	NA	NA	NA	19	13	m	6	98	260	308	405	525	514	499	1.257	2.341	7.716	10.818	15.9155	17.5389	22.6	125	300	356	402	436	601	195	290	370	480	467	452	2.48873	13.2104	25.5183	48.4961	37.1859	68.3874
EXP_ROW19_TREE15_TUBE456	EXPERIMENTAL	UNGRAFTED	NA	38.5501	-121.857	UNGRAFTED	NA	NA	NA	NA	19	15	NA	8	113	230	266	325	410	406	559	1.04	2.335	4.785	6.798	8.91268	10.8225	13.0507	185	315	429	392	456	519	140	240	265	340	342	498	1.89857	9.50018	15.7742	23.727	29.7882	56.1892
EXP_ROW19_TREE16_TUBE457	EXPERIMENTAL	UNGRAFTED	NA	38.5501	-121.857	UNGRAFTED	NA	NA	NA	NA	19	16	NA	NA	84	260	275	NA	NA	NA	NA	0.976	2.624	5.74	NA	NA	NA	NA	150	245	NA	NA	NA	NA	160	260	NA	NA	NA	NA	2.01062	8.67184	NA	NA	NA	NA
EXP_ROW19_TREE17_TUBE458	EXPERIMENTAL	UNGRAFTED	NA	38.5501	-121.857	UNGRAFTED	NA	NA	NA	NA	19	17	f	6	110	235	316	400	550	539	672	1.213	2.56	7.75	10.274	15.2789	17.9527	22.1225	150	260	351	397	479	725	160	295	345	485	474	614	2.01062	11.8472	21.8748	48.8959	45.5552	135.186
EXP_ROW19_TREE18_TUBE459	EXPERIMENTAL	UNGRAFTED	NA	38.5501	-121.857	UNGRAFTED	NA	NA	NA	NA	19	18	NA	NA	129	285	275	NA	NA	NA	NA	1.489	3.805	9.543	NA	NA	NA	NA	290	315	NA	NA	NA	NA	215	305	NA	NA	NA	NA	7.01897	15.3429	NA	NA	NA	NA
EXP_ROW19_TREE19_TUBE460	EXPERIMENTAL	UNGRAFTED	NA	38.5501	-121.857	UNGRAFTED	NA	NA	NA	NA	19	19	m	6	104	235	311	375	495	505	602	1.097	3.256	6.316	8.707	12.0958	13.942	17.1887	180	275	371	428	475	577	140	240	310	410	415	526	1.84726	8.2938	18.6679	37.6713	39.2215	73.3544
EXP_ROW19_TREE20_TUBE66	EXPERIMENTAL	UNGRAFTED	NA	38.5501	-121.857	UNGRAFTED	NA	NA	NA	NA	19	20	NA	NA	131	300	332	NA	NA	NA	NA	1.328	3.575	6.964	NA	NA	NA	NA	155	215	NA	NA	NA	NA	250	305	NA	NA	NA	NA	5.07236	10.4722	NA	NA	NA	NA
EXP_ROW19_TREE21_TUBE461	EXPERIMENTAL	UNGRAFTED	NA	38.5501	-121.857	UNGRAFTED	NA	NA	NA	NA	19	21	f	7	124	250	290	390	535	542	672	1.296	2.566	7.367	9.838	14.6423	17.3479	21.3268	145	235	368	410	466	576	160	295	345	475	488	618	1.9436	10.7081	22.9343	48.4362	44.3895	85.8859
EXP_ROW19_TREE22_TUBE462	EXPERIMENTAL	UNGRAFTED	NA	38.5501	-121.857	UNGRAFTED	NA	NA	NA	NA	19	22	NA	NA	99	200	330	NA	NA	NA	NA	1.282	2.443	7.706	NA	NA	NA	NA	170	250	NA	NA	NA	NA	185	285	NA	NA	NA	NA	3.04643	10.6323	NA	NA	NA	NA
EXP_ROW19_TREE23_TUBE463	EXPERIMENTAL	UNGRAFTED	NA	38.5501	-121.857	UNGRAFTED	NA	NA	NA	NA	19	23	f	7	108	300	315	415	540	544	685	1.359	2.56	7.45	10.479	16.2338	19.7352	24.1916	235	230	353	479	609	704	235	325	370	485	486	627	6.7952	12.7202	25.3033	58.9953	75.5022	130.167
EXP_ROW19_TREE24_TUBE464	EXPERIMENTAL	UNGRAFTED	NA	38.5501	-121.857	UNGRAFTED	NA	NA	NA	NA	19	24	NA	NA	90	265	270	NA	NA	NA	NA	1.037	2.976	5.323	NA	NA	NA	NA	190	265	NA	NA	NA	NA	210	215	NA	NA	NA	NA	4.38723	6.41389	NA	NA	NA	NA
EXP_ROW19_TREE25_TUBE465	EXPERIMENTAL	UNGRAFTED	NA	38.5501	-121.857	UNGRAFTED	NA	NA	NA	NA	19	25	m	7	102	230	311	390	480	494	571	1.141	2.787	6.008	8.51	12.0958	14.4831	17.507	170	275	315	346	394	567	190	275	325	420	429	506	3.21333	10.8892	17.4211	31.9575	27.8958	68.1405
EXP_ROW19_TREE26_TUBE67	EXPERIMENTAL	UNGRAFTED	NA	38.5501	-121.857	UNGRAFTED	NA	NA	NA	NA	19	26	NA	NA	111	235	383	NA	NA	NA	NA	1.135	3.41	6.258	NA	NA	NA	NA	225	260	NA	NA	NA	NA	155	265	NA	NA	NA	NA	2.83038	9.56013	NA	NA	NA	NA
EXP_ROW19_TREE27_TUBE466	EXPERIMENTAL	UNGRAFTED	NA	38.5501	-121.857	UNGRAFTED	NA	NA	NA	NA	19	27	m	6	111	225	367	415	545	560	662	1.361	2.722	8.465	12.159	18.1437	21.5814	28.9662	130	235	318	481	585	773	155	285	375	485	500	613	1.63533	9.99439	23.4147	59.2417	71.6754	153.429
EXP_ROW19_TREE28_TUBE467	EXPERIMENTAL	UNGRAFTED	NA	38.5501	-121.857	UNGRAFTED	NA	NA	NA	NA	19	28	NA	NA	114	240	298	NA	NA	NA	NA	1.254	2.305	5.825	NA	NA	NA	NA	110	235	NA	NA	NA	NA	180	255	NA	NA	NA	NA	1.86611	8.00105	NA	NA	NA	NA
EXP_ROW20_TREE1_TUBE468	EXPERIMENTAL	UNGRAFTED	NA	38.5501	-121.857	UNGRAFTED	NA	NA	NA	NA	20	1	NA	NA	103	290	347	NA	NA	NA	NA	1.04	3.586	7.306	NA	NA	NA	NA	190	270	NA	NA	NA	NA	210	290	NA	NA	NA	NA	4.38723	11.8894	NA	NA	NA	NA
EXP_ROW20_TREE2_TUBE469	EXPERIMENTAL	UNGRAFTED	NA	38.5501	-121.857	UNGRAFTED	NA	NA	NA	NA	20	2	m	7	46	220	325	405	500	530	608	0.561	2.312	7.409	9.138	13.0507	14.9606	17.9845	140	285	363	360	434	630	170	295	355	445	473	543	2.11848	12.9864	23.9531	37.3268	37.3189	90.2754
EXP_ROW20_TREE3_TUBE470	EXPERIMENTAL	UNGRAFTED	NA	38.5501	-121.857	UNGRAFTED	NA	NA	NA	NA	20	3	NA	NA	100	270	306	NA	NA	NA	NA	0.994	2.636	4.79	NA	NA	NA	NA	140	270	NA	NA	NA	NA	150	205	NA	NA	NA	NA	1.64934	5.94114	NA	NA	NA	NA
EXP_ROW20_TREE4_TUBE471	EXPERIMENTAL	UNGRAFTED	NA	38.5501	-121.857	UNGRAFTED	NA	NA	NA	NA	20	4	m	6	118	305	387	405	570	562	680	1.162	3.032	7.103	9.846	14.6423	15.9792	19.0986	240	295	371	356	417	500	250	275	310	450	444	558	7.85398	11.6812	18.6679	37.7462	32.3403	58.4336
EXP_ROW20_TREE5_TUBE472	EXPERIMENTAL	UNGRAFTED	NA	38.5501	-121.857	UNGRAFTED	NA	NA	NA	NA	20	5	NA	NA	114	305	324	NA	NA	NA	NA	1.181	4.15	8.215	NA	NA	NA	NA	230	275	NA	NA	NA	NA	255	370	NA	NA	NA	NA	7.83081	19.7122	NA	NA	NA	NA
EXP_ROW20_TREE6_TUBE473	EXPERIMENTAL	UNGRAFTED	NA	38.5501	-121.857	UNGRAFTED	NA	NA	NA	NA	20	6	NA	8	93	275	213	235	310	370	534	1.269	2.733	4.59	8.385	9.86761	10.8225	12.7324	125	150	175	253	271	350	150	160	165	240	301	465	1.47262	2.01062	2.49462	7.6303	9.25963	23.8604
EXP_ROW20_TREE7_TUBE474	EXPERIMENTAL	UNGRAFTED	NA	38.5501	-121.857	UNGRAFTED	NA	NA	NA	NA	20	7	NA	NA	152	330	340	NA	NA	NA	NA	1.37	4.003	7.6	NA	NA	NA	NA	140	265	NA	NA	NA	NA	260	360	NA	NA	NA	NA	4.95534	17.9825	NA	NA	NA	NA
EXP_ROW20_TREE8_TUBE475	EXPERIMENTAL	UNGRAFTED	NA	38.5501	-121.857	UNGRAFTED	NA	NA	NA	NA	20	8	m	7	97	310	363	445	510	528	594	1.226	3.093	6.376	8.646	11.7775	13.2735	15.5972	130	275	229	295	377	642	255	295	385	440	455	523	4.42611	12.5307	17.7728	29.9038	27.0884	90.2943
EXP_ROW20_TREE9_TUBE476	EXPERIMENTAL	UNGRAFTED	NA	38.5501	-121.857	UNGRAFTED	NA	NA	NA	NA	20	9	NA	NA	164	315	431	NA	NA	NA	NA	1.505	4.756	8.529	NA	NA	NA	NA	255	410	NA	NA	NA	NA	260	315	NA	NA	NA	NA	9.0258	21.3012	NA	NA	NA	NA
EXP_ROW20_TREE10_TUBE477	EXPERIMENTAL	UNGRAFTED	NA	38.5501	-121.857	UNGRAFTED	NA	NA	NA	NA	20	10	f	7	148	310	358	430	525	554	620	1.463	4.194	8.327	10.498	15.2789	17.0296	20.531	225	295	358	404	514	724	210	325	360	450	482	544	5.19541	16.315	24.2933	42.8356	53.3411	119.444
EXP_ROW20_TREE11_TUBE478	EXPERIMENTAL	UNGRAFTED	NA	38.5501	-121.857	UNGRAFTED	NA	NA	NA	NA	20	11	NA	NA	101	260	262	NA	NA	NA	NA	1.209	4.005	7.432	NA	NA	NA	NA	180	255	NA	NA	NA	NA	150	230	NA	NA	NA	NA	2.12058	7.06309	NA	NA	NA	NA
EXP_ROW20_TREE12_TUBE479	EXPERIMENTAL	UNGRAFTED	NA	38.5501	-121.857	UNGRAFTED	NA	NA	NA	NA	20	12	m	6	111	270	326	430	540	521	578	1.227	2.59	6.65	9.934	13.369	16.0428	18.6211	195	270	282	307	376	560	185	300	360	470	449	513	3.49443	12.7235	19.1361	35.5085	26.5895	67.3879
EXP_ROW20_TREE13_TUBE480	EXPERIMENTAL	UNGRAFTED	NA	38.5501	-121.857	UNGRAFTED	NA	NA	NA	NA	20	13	NA	NA	125	320	302	NA	NA	NA	NA	1.232	3.099	6.06	NA	NA	NA	NA	145	295	NA	NA	NA	NA	270	275	NA	NA	NA	NA	5.5347	11.6812	NA	NA	NA	NA
EXP_ROW20_TREE14_TUBE481	EXPERIMENTAL	UNGRAFTED	NA	38.5501	-121.857	UNGRAFTED	NA	NA	NA	NA	20	14	f	7	110	285	345	410	515	537	592	1.229	3.874	6.956	9.72	13.6873	16.1383	19.0986	210	290	404	320	420	623	185	295	330	440	460	516	3.76324	13.2142	23.036	32.438	33.9895	83.8908
EXP_ROW20_TREE15_TUBE482	EXPERIMENTAL	UNGRAFTED	NA	38.5501	-121.857	UNGRAFTED	NA	NA	NA	NA	20	15	NA	NA	131	265	346	NA	NA	NA	NA	1.312	3.383	7.494	NA	NA	NA	NA	170	245	NA	NA	NA	NA	190	290	NA	NA	NA	NA	3.21333	10.7885	NA	NA	NA	NA
EXP_ROW20_TREE16_TUBE71	EXPERIMENTAL	UNGRAFTED	NA	38.5501	-121.857	UNGRAFTED	NA	NA	NA	NA	20	16	f	6	132	280	305	370	495	522	608	1.355	2.918	6.416	9.259	13.0507	15.2789	17.9845	175	240	338	388	428	603	220	270	305	425	453	536	4.43488	9.16088	16.4632	36.6951	34.7596	81.6372
EXP_ROW20_TREE17_TUBE483	EXPERIMENTAL	UNGRAFTED	NA	38.5501	-121.857	UNGRAFTED	NA	NA	NA	NA	20	17	NA	NA	110	290	327	NA	NA	NA	NA	1.126	3.619	6.815	NA	NA	NA	NA	155	260	NA	NA	NA	NA	175	280	NA	NA	NA	NA	2.48546	10.673	NA	NA	NA	NA
EXP_ROW20_TREE18_TUBE70	EXPERIMENTAL	UNGRAFTED	NA	38.5501	-121.857	UNGRAFTED	NA	NA	NA	NA	20	18	NA	8	102	230	271	360	500	484	574	1.097	2.084	6.85	8.255	12.4141	14.2603	18.1437	130	245	269	362	375	506	180	280	315	455	441	525	2.2054	10.0573	13.9756	39.2401	25.977	56.3053
EXP_ROW20_TREE19_TUBE484	EXPERIMENTAL	UNGRAFTED	NA	38.5501	-121.857	UNGRAFTED	NA	NA	NA	NA	20	19	NA	NA	113	215	249	NA	NA	NA	NA	1.306	2.805	5.206	NA	NA	NA	NA	140	245	NA	NA	NA	NA	80	175	NA	NA	NA	NA	0.469145	3.92863	NA	NA	NA	NA
EXP_ROW20_TREE20_TUBE485	EXPERIMENTAL	UNGRAFTED	NA	38.5501	-121.857	UNGRAFTED	NA	NA	NA	NA	20	20	f	6	113	265	285	405	580	592	632	1.373	4.641	8.383	10.683	13.0507	18.3028	21.6451	215	315	386	467	571	770	185	280	330	510	519	561	3.85284	12.9308	22.0097	63.5998	70.8807	139.326
EXP_ROW20_TREE21_TUBE486	EXPERIMENTAL	UNGRAFTED	NA	38.5501	-121.857	UNGRAFTED	NA	NA	NA	NA	20	21	NA	NA	140	220	317	NA	NA	NA	NA	1.316	2.415	8.354	NA	NA	NA	NA	260	295	NA	NA	NA	NA	155	285	NA	NA	NA	NA	3.27066	12.5461	NA	NA	NA	NA
EXP_ROW20_TREE22_TUBE487	EXPERIMENTAL	UNGRAFTED	NA	38.5501	-121.857	UNGRAFTED	NA	NA	NA	NA	20	22	f	7	149	315	352	400	570	523	652	1.512	3.788	7.064	9.677	14.0056	16.8704	20.2127	145	240	305	363	435	574	225	250	340	515	472	599	3.84354	7.85398	18.461	50.4103	37.4118	82.6683
EXP_ROW20_TREE23_TUBE488	EXPERIMENTAL	UNGRAFTED	NA	38.5501	-121.857	UNGRAFTED	NA	NA	NA	NA	20	23	NA	NA	148	245	279	NA	NA	NA	NA	1.274	3.196	5.414	NA	NA	NA	NA	130	210	NA	NA	NA	NA	155	250	NA	NA	NA	NA	1.63533	6.87223	NA	NA	NA	NA
EXP_ROW20_TREE24_TUBE489	EXPERIMENTAL	UNGRAFTED	NA	38.5501	-121.857	UNGRAFTED	NA	NA	NA	NA	20	24	f	6	170	300	326	410	545	531	606	1.413	3.914	7.702	10.873	14.9606	18.08	20.8493	250	320	330	463	489	760	270	315	335	475	466	534	9.54259	16.6253	19.3911	54.6974	46.6759	129.198
EXP_ROW20_TREE25_TUBE490	EXPERIMENTAL	UNGRAFTED	NA	38.5501	-121.857	UNGRAFTED	NA	NA	NA	NA	20	25	NA	NA	115	290	354	NA	NA	NA	NA	1.26	3.639	8.04	NA	NA	NA	NA	280	360	NA	NA	NA	NA	230	305	NA	NA	NA	NA	7.75555	17.5348	NA	NA	NA	NA
EXP_ROW20_TREE26_TUBE69	EXPERIMENTAL	UNGRAFTED	NA	38.5501	-121.857	UNGRAFTED	NA	NA	NA	NA	20	26	m	7	111	260	273	310	380	412	546	1.196	2.801	5.198	7.204	10.8225	12.5732	15.1197	270	260	295	331	389	358	170	185	240	315	346	480	4.08564	4.65924	8.89699	17.1968	21.9313	25.7689
EXP_ROW20_TREE27_TUBE491	EXPERIMENTAL	UNGRAFTED	NA	38.5501	-121.857	UNGRAFTED	NA	NA	NA	NA	20	27	NA	NA	118	310	342	NA	NA	NA	NA	1.308	2.434	5.77	NA	NA	NA	NA	60	220	NA	NA	NA	NA	245	275	NA	NA	NA	NA	1.88574	8.71137	NA	NA	NA	NA
EXP_ROW20_TREE28_TUBE68	EXPERIMENTAL	UNGRAFTED	NA	38.5501	-121.857	UNGRAFTED	NA	NA	NA	NA	20	28	f	6	100	275	251	410	515	513	554	1.093	3.434	7.18	10.448	15.2789	19.0349	22.1225	240	305	465	500	587	720	190	295	350	450	453	490	4.53646	13.8977	29.8255	53.0144	65.3827	106.402
EXP_ROW21_TREE1_TUBE72	EXPERIMENTAL	UNGRAFTED	NA	38.5501	-121.857	UNGRAFTED	NA	NA	NA	NA	21	1	NA	NA	94	285	365	NA	NA	NA	NA	1.022	2.913	5.384	NA	NA	NA	NA	210	260	NA	NA	NA	NA	195	280	NA	NA	NA	NA	4.18107	10.673	NA	NA	NA	NA
EXP_ROW21_TREE2_TUBE492	EXPERIMENTAL	UNGRAFTED	NA	38.5501	-121.857	UNGRAFTED	NA	NA	NA	NA	21	2	f	5	93	300	400	465	570	548	647	1.278	4.189	8.515	11.201	15.9155	18.08	21.6451	200	290	386	431	481	718	225	295	380	480	452	556	5.30144	13.2142	29.1846	51.9946	43.8043	120.064
EXP_ROW21_TREE3_TUBE73	EXPERIMENTAL	UNGRAFTED	NA	38.5501	-121.857	UNGRAFTED	NA	NA	NA	NA	21	3	NA	NA	108	265	339	NA	NA	NA	NA	1.175	1.82	6.551	NA	NA	NA	NA	225	295	NA	NA	NA	NA	195	300	NA	NA	NA	NA	4.47971	13.9015	NA	NA	NA	NA
EXP_ROW21_TREE4_TUBE493	EXPERIMENTAL	UNGRAFTED	NA	38.5501	-121.857	UNGRAFTED	NA	NA	NA	NA	21	4	m	6	97	275	342	410	550	556	659	1.27	3.627	7.196	9.792	13.6873	15.4699	18.6211	110	275	292	366	395	465	165	285	335	465	472	577	1.56805	11.6956	17.1582	41.4367	30.8478	52.2601
EXP_ROW21_TREE5_TUBE494	EXPERIMENTAL	UNGRAFTED	NA	38.5501	-121.857	UNGRAFTED	NA	NA	NA	NA	21	5	NA	NA	70	280	340	NA	NA	NA	NA	0.868	2.438	6.361	NA	NA	NA	NA	120	240	NA	NA	NA	NA	210	360	NA	NA	NA	NA	2.77088	16.286	NA	NA	NA	NA
EXP_ROW21_TREE6_TUBE495	EXPERIMENTAL	UNGRAFTED	NA	38.5501	-121.857	UNGRAFTED	NA	NA	NA	NA	21	6	f	7	111	240	274	360	510	490	578	1.315	3.79	7.916	10.04	14.3239	15.2789	19.2577	170	360	368	450	480	650	165	290	310	455	438	518	2.42335	15.8525	18.517	48.7791	42.2713	91.6738
EXP_ROW21_TREE7_TUBE74	EXPERIMENTAL	UNGRAFTED	NA	38.5501	-121.857	UNGRAFTED	NA	NA	NA	NA	21	7	NA	NA	94	290	293	NA	NA	NA	NA	1.056	3.6	7.996	NA	NA	NA	NA	130	295	NA	NA	NA	NA	205	265	NA	NA	NA	NA	2.86055	10.8471	NA	NA	NA	NA
EXP_ROW21_TREE8_TUBE496	EXPERIMENTAL	UNGRAFTED	NA	38.5501	-121.857	UNGRAFTED	NA	NA	NA	NA	21	8	m	6	47	300	378	455	555	561	664	1.042	3.576	7.644	9.706	13.0507	14.9606	18.3028	185	225	302	300	385	564	250	315	405	485	495	603	6.05411	11.6897	25.9368	36.9491	30.7337	80.346
EXP_ROW21_TREE9_TUBE497	EXPERIMENTAL	UNGRAFTED	NA	38.5501	-121.857	UNGRAFTED	NA	NA	NA	NA	21	9	NA	NA	121	245	356	NA	NA	NA	NA	1.198	2.455	7.631	NA	NA	NA	NA	160	265	NA	NA	NA	NA	190	285	NA	NA	NA	NA	3.02431	11.2703	NA	NA	NA	NA
EXP_ROW21_TREE10_TUBE75	EXPERIMENTAL	UNGRAFTED	NA	38.5501	-121.857	UNGRAFTED	NA	NA	NA	NA	21	10	m	7	107	275	283	405	490	511	609	1.01	2.071	6.111	8.124	11.4592	12.8279	15.7563	185	290	290	333	385	505	190	280	340	420	438	538	3.49685	11.9045	17.5531	30.7568	27.1947	57.4716
EXP_ROW21_TREE11_TUBE498	EXPERIMENTAL	UNGRAFTED	NA	38.5501	-121.857	UNGRAFTED	NA	NA	NA	NA	21	11	NA	NA	121	290	281	NA	NA	NA	NA	1.196	3.49	6.789	NA	NA	NA	NA	185	250	NA	NA	NA	NA	205	240	NA	NA	NA	NA	4.07078	7.53982	NA	NA	NA	NA
EXP_ROW21_TREE12_TUBE76	EXPERIMENTAL	UNGRAFTED	NA	38.5501	-121.857	UNGRAFTED	NA	NA	NA	NA	21	12	NA	8	82	240	219	260	325	383	430	0.997	2.259	4.081	5.179	6.68451	7.95775	9.70845	85	125	188	179	225	340	150	185	180	240	316	367	1.00138	2.24002	3.18934	5.39851	6.70102	17.771
EXP_ROW21_TREE13_TUBE499	EXPERIMENTAL	UNGRAFTED	NA	38.5501	-121.857	UNGRAFTED	NA	NA	NA	NA	21	13	NA	NA	135	280	386	NA	NA	NA	NA	1.369	4.31	8.027	NA	NA	NA	NA	230	305	NA	NA	NA	NA	185	295	NA	NA	NA	NA	4.12164	13.8977	NA	NA	NA	NA
EXP_ROW21_TREE14_TUBE500	EXPERIMENTAL	UNGRAFTED	NA	38.5501	-121.857	UNGRAFTED	NA	NA	NA	NA	21	14	f	7	73	255	321	410	535	523	765	1.512	5.138	8.547	11.023	16.2338	19.1304	22.9183	190	300	490	527	611	776	175	285	355	470	460	697	3.04669	12.7588	32.3334	60.9544	71.9331	175.811
EXP_ROW21_TREE15_TUBE501	EXPERIMENTAL	UNGRAFTED	NA	38.5501	-121.857	UNGRAFTED	NA	NA	NA	NA	21	15	NA	NA	97	265	262	NA	NA	NA	NA	1.332	3.079	5.56	NA	NA	NA	NA	135	260	NA	NA	NA	NA	155	265	NA	NA	NA	NA	1.69823	9.56013	NA	NA	NA	NA
EXP_ROW21_TREE16_TUBE502	EXPERIMENTAL	UNGRAFTED	NA	38.5501	-121.857	UNGRAFTED	NA	NA	NA	NA	21	16	f	7	89	260	294	340	535	548	674	1.171	2.745	7.135	9.53	14.6423	17.3479	21.1676	125	280	348	387	444	625	195	270	285	475	493	609	2.48873	10.6877	14.8002	45.719	40.71	99.6474
EXP_ROW21_TREE17_TUBE77	EXPERIMENTAL	UNGRAFTED	NA	38.5501	-121.857	UNGRAFTED	NA	NA	NA	NA	21	17	NA	NA	101	290	254	NA	NA	NA	NA	1.069	2.395	4.944	NA	NA	NA	NA	75	280	NA	NA	NA	NA	215	285	NA	NA	NA	NA	1.81525	11.9082	NA	NA	NA	NA
EXP_ROW21_TREE18_TUBE503	EXPERIMENTAL	UNGRAFTED	NA	38.5501	-121.857	UNGRAFTED	NA	NA	NA	NA	21	18	m	7	114	300	341	405	560	535	659	1.2	3.39	7.613	10.039	14.9606	17.5389	20.8493	170	290	343	443	495	730	240	320	340	490	469	590	5.12708	15.5488	20.7611	55.6922	48.1362	131.7
EXP_ROW21_TREE19_TUBE504	EXPERIMENTAL	UNGRAFTED	NA	38.5501	-121.857	UNGRAFTED	NA	NA	NA	NA	21	19	NA	NA	118	250	286	NA	NA	NA	NA	1.407	2.956	6.722	NA	NA	NA	NA	170	270	NA	NA	NA	NA	165	265	NA	NA	NA	NA	2.42335	9.92783	NA	NA	NA	NA
EXP_ROW21_TREE20_TUBE505	EXPERIMENTAL	UNGRAFTED	NA	38.5501	-121.857	UNGRAFTED	NA	NA	NA	NA	21	20	f	7	115	295	329	370	570	530	687	1.393	3.284	7.896	10.671	15.9155	18.462	22.1225	170	285	315	454	533	640	225	295	300	490	458	616	4.50622	12.9864	14.844	57.0751	54.5015	105.689
EXP_ROW21_TREE21_TUBE506	EXPERIMENTAL	UNGRAFTED	NA	38.5501	-121.857	UNGRAFTED	NA	NA	NA	NA	21	21	NA	NA	108	225	294	NA	NA	NA	NA	1.301	2.902	7.54	NA	NA	NA	NA	195	305	NA	NA	NA	NA	160	220	NA	NA	NA	NA	2.61381	7.72937	NA	NA	NA	NA
EXP_ROW21_TREE22_TUBE507	EXPERIMENTAL	UNGRAFTED	NA	38.5501	-121.857	UNGRAFTED	NA	NA	NA	NA	21	22	m	6	128	300	360	435	600	613	711	1.308	4.15	7.978	10.762	16.5521	19.5124	23.2366	220	295	323	385	507	710	240	315	375	540	556	657	6.63504	15.3265	23.7828	58.7823	59.8659	138.73
EXP_ROW21_TREE23_TUBE508	EXPERIMENTAL	UNGRAFTED	NA	38.5501	-121.857	UNGRAFTED	NA	NA	NA	NA	21	23	NA	NA	71	260	264	NA	NA	NA	NA	0.927	2.151	5.866	NA	NA	NA	NA	165	285	NA	NA	NA	NA	205	270	NA	NA	NA	NA	3.6307	10.8785	NA	NA	NA	NA
EXP_ROW21_TREE24_TUBE78	EXPERIMENTAL	UNGRAFTED	NA	38.5501	-121.857	UNGRAFTED	NA	NA	NA	NA	21	24	m	6	101	285	256	320	430	481	599	1.107	2.718	5.154	7.756	11.7775	13.56	16.2338	180	220	330	295	378	445	190	240	225	330	379	501	3.40234	6.63504	8.74737	16.8209	22.6836	41.5572
EXP_ROW21_TREE25_TUBE509	EXPERIMENTAL	UNGRAFTED	NA	38.5501	-121.857	UNGRAFTED	NA	NA	NA	NA	21	25	NA	NA	89	290	270	NA	NA	NA	NA	1.057	2.918	5.815	NA	NA	NA	NA	180	295	NA	NA	NA	NA	195	230	NA	NA	NA	NA	3.58377	8.17102	NA	NA	NA	NA
EXP_ROW21_TREE26_TUBE79	EXPERIMENTAL	UNGRAFTED	NA	38.5501	-121.857	UNGRAFTED	NA	NA	NA	NA	21	26	f	5	112	290	347	430	580	567	711	1.257	3.886	8.659	12.202	17.8254	21.1994	25.7831	240	295	399	505	608	850	225	305	360	510	499	643	6.36173	14.3688	27.0755	68.775	77.2674	194.598
EXP_ROW21_TREE27_TUBE510	EXPERIMENTAL	UNGRAFTED	NA	38.5501	-121.857	UNGRAFTED	NA	NA	NA	NA	21	27	NA	NA	102	235	219	NA	NA	NA	NA	1.318	3.462	8.501	NA	NA	NA	NA	175	285	NA	NA	NA	NA	170	295	NA	NA	NA	NA	2.6481	12.9864	NA	NA	NA	NA
EXP_ROW22_TREE1_TUBE511	EXPERIMENTAL	UNGRAFTED	NA	38.5501	-121.857	UNGRAFTED	NA	NA	NA	NA	22	1	f	6	130	290	369	405	520	502	575	1.199	3.157	6.886	10.034	14.3239	17.3479	21.3268	280	305	414	416	491	660	240	260	355	470	450	520	8.4446	10.7956	27.3184	48.1158	45.4427	94.8811
EXP_ROW22_TREE2_TUBE512	EXPERIMENTAL	UNGRAFTED	NA	38.5501	-121.857	UNGRAFTED	NA	NA	NA	NA	22	2	NA	NA	115	305	368	NA	NA	NA	NA	1.475	3.955	8.771	NA	NA	NA	NA	220	320	NA	NA	NA	NA	240	300	NA	NA	NA	NA	6.63504	15.0796	NA	NA	NA	NA
EXP_ROW22_TREE3_TUBE83	EXPERIMENTAL	UNGRAFTED	NA	38.5501	-121.857	UNGRAFTED	NA	NA	NA	NA	22	3	m	6	112	290	341	410	530	533	637	1.172	2.818	6.125	8.165	12.0958	13.1303	15.438	190	295	363	405	443	574	205	270	310	430	439	542	4.18081	11.2603	18.2654	39.2094	36.0878	74.8017
EXP_ROW22_TREE4_TUBE513	EXPERIMENTAL	UNGRAFTED	NA	38.5501	-121.857	UNGRAFTED	NA	NA	NA	NA	22	4	NA	NA	149	310	418	NA	NA	NA	NA	1.382	4.143	7.682	NA	NA	NA	NA	135	315	NA	NA	NA	NA	230	325	NA	NA	NA	NA	3.73928	17.4211	NA	NA	NA	NA
EXP_ROW22_TREE5_TUBE514	EXPERIMENTAL	UNGRAFTED	NA	38.5501	-121.857	UNGRAFTED	NA	NA	NA	NA	22	5	f	7	96	275	317	390	515	510	590	1.524	2.728	7.71	10.537	15.2789	17.2683	21.4859	125	310	356	425	464	492	210	300	340	460	452	529	2.88634	14.6084	21.548	47.0872	40.7627	53.6382
EXP_ROW22_TREE6_TUBE515	EXPERIMENTAL	UNGRAFTED	NA	38.5501	-121.857	UNGRAFTED	NA	NA	NA	NA	22	6	NA	NA	113	290	332	NA	NA	NA	NA	1.159	3.136	5.844	NA	NA	NA	NA	180	250	NA	NA	NA	NA	215	290	NA	NA	NA	NA	4.3566	11.0087	NA	NA	NA	NA
EXP_ROW22_TREE7_TUBE516	EXPERIMENTAL	UNGRAFTED	NA	38.5501	-121.857	UNGRAFTED	NA	NA	NA	NA	22	7	m	6	103	290	370	390	450	478	574	0.937	2.736	7.035	9.226	12.7324	14.0056	17.1887	160	280	384	388	422	509	185	305	320	370	396	502	2.86723	13.6382	20.5887	27.8121	29.5399	54.4788
EXP_ROW22_TREE8_TUBE517	EXPERIMENTAL	UNGRAFTED	NA	38.5501	-121.857	UNGRAFTED	NA	NA	NA	NA	22	8	NA	NA	117	240	311	NA	NA	NA	NA	1.437	2.265	7.087	NA	NA	NA	NA	160	240	NA	NA	NA	NA	175	290	NA	NA	NA	NA	2.56563	10.5683	NA	NA	NA	NA
EXP_ROW22_TREE9_TUBE518	EXPERIMENTAL	UNGRAFTED	NA	38.5501	-121.857	UNGRAFTED	NA	NA	NA	NA	22	9	NA	8	91	260	227	320	360	352	517	0.998	2.547	5.5	7.511	10.1859	11.1408	13.0507	150	280	340	388	462	514	175	200	255	290	292	455	2.40528	5.86431	11.576	17.0854	26.1069	50.3531
EXP_ROW22_TREE10_TUBE519	EXPERIMENTAL	UNGRAFTED	NA	38.5501	-121.857	UNGRAFTED	NA	NA	NA	NA	22	10	NA	NA	111	235	260	NA	NA	NA	NA	1.296	3.21	6.825	NA	NA	NA	NA	210	280	NA	NA	NA	NA	155	250	NA	NA	NA	NA	2.64169	9.16298	NA	NA	NA	NA
EXP_ROW22_TREE11_TUBE520	EXPERIMENTAL	UNGRAFTED	NA	38.5501	-121.857	UNGRAFTED	NA	NA	NA	NA	22	11	m	6	112	245	320	415	570	522	622	1.313	4.005	8.414	10.793	15.9155	18.2073	22.6	235	330	419	517	582	760	160	295	365	500	457	552	3.14997	15.0368	29.228	67.6751	64.8412	133.553
EXP_ROW22_TREE12_TUBE521	EXPERIMENTAL	UNGRAFTED	NA	38.5501	-121.857	UNGRAFTED	NA	NA	NA	NA	22	12	NA	NA	86	225	275	NA	NA	NA	NA	1.055	2.961	5.928	NA	NA	NA	NA	205	215	NA	NA	NA	NA	155	250	NA	NA	NA	NA	2.57879	7.03586	NA	NA	NA	NA
EXP_ROW22_TREE13_TUBE522	EXPERIMENTAL	UNGRAFTED	NA	38.5501	-121.857	UNGRAFTED	NA	NA	NA	NA	22	13	m	6	112	310	380	410	555	577	626	1.162	4.124	7.91	10.217	14.9606	18.1437	21.0085	215	320	310	375	483	559	205	305	335	475	505	550	4.73091	15.5865	18.2159	44.3014	49.3485	71.9905
EXP_ROW22_TREE14_TUBE523	EXPERIMENTAL	UNGRAFTED	NA	38.5501	-121.857	UNGRAFTED	NA	NA	NA	NA	22	14	NA	NA	133	240	296	NA	NA	NA	NA	1.346	3.626	7.948	NA	NA	NA	NA	170	270	NA	NA	NA	NA	160	280	NA	NA	NA	NA	2.2787	11.0835	NA	NA	NA	NA
EXP_ROW22_TREE15_TUBE524	EXPERIMENTAL	UNGRAFTED	NA	38.5501	-121.857	UNGRAFTED	NA	NA	NA	NA	22	15	m	6	122	290	352	410	550	547	616	1.289	3.987	7.396	10.171	15.2789	17.1887	21.4859	140	275	381	395	445	675	215	280	330	455	462	531	3.38847	11.2888	21.7246	42.8172	38.3222	101.342
EXP_ROW22_TREE16_TUBE82	EXPERIMENTAL	UNGRAFTED	NA	38.5501	-121.857	UNGRAFTED	NA	NA	NA	NA	22	16	NA	NA	114	325	368	NA	NA	NA	NA	1.233	4.805	8.108	NA	NA	NA	NA	315	360	NA	NA	NA	NA	270	315	NA	NA	NA	NA	12.0237	18.7035	NA	NA	NA	NA
EXP_ROW22_TREE17_TUBE525	EXPERIMENTAL	UNGRAFTED	NA	38.5501	-121.857	UNGRAFTED	NA	NA	NA	NA	22	17	m	6	120	305	296	375	480	460	623	1.21	2.807	5.945	7.565	10.8225	12.7324	15.438	210	300	356	327	403	525	140	210	335	370	355	515	2.15513	6.92721	20.9189	23.4396	24.1506	59.4586
EXP_ROW22_TREE18_TUBE526	EXPERIMENTAL	UNGRAFTED	NA	38.5501	-121.857	UNGRAFTED	NA	NA	NA	NA	22	18	NA	NA	129	280	330	NA	NA	NA	NA	1.305	3.387	7.855	NA	NA	NA	NA	225	290	NA	NA	NA	NA	170	285	NA	NA	NA	NA	3.4047	12.3335	NA	NA	NA	NA
EXP_ROW22_TREE19_TUBE527	EXPERIMENTAL	UNGRAFTED	NA	38.5501	-121.857	UNGRAFTED	NA	NA	NA	NA	22	19	m	6	96	230	332	405	540	555	677	0.97	3.442	7.063	9.786	14.3239	16.8704	20.531	135	260	307	432	460	700	115	270	355	485	505	623	0.93482	9.92429	20.2579	53.2066	44.7606	127.871
EXP_ROW22_TREE20_TUBE528	EXPERIMENTAL	UNGRAFTED	NA	38.5501	-121.857	UNGRAFTED	NA	NA	NA	NA	22	20	NA	NA	114	290	369	NA	NA	NA	NA	1.088	4.164	7.539	NA	NA	NA	NA	215	380	NA	NA	NA	NA	190	330	NA	NA	NA	NA	4.06391	21.6676	NA	NA	NA	NA
EXP_ROW22_TREE21_TUBE529	EXPERIMENTAL	UNGRAFTED	NA	38.5501	-121.857	UNGRAFTED	NA	NA	NA	NA	22	21	m	7	149	290	377	405	575	580	691	1.429	4.247	8.426	11.06	15.9155	19.0986	22.9183	215	315	439	473	577	762	185	305	365	525	540	648	3.85284	15.3429	30.6231	68.2619	75.3068	157.606
EXP_ROW22_TREE22_TUBE530	EXPERIMENTAL	UNGRAFTED	NA	38.5501	-121.857	UNGRAFTED	NA	NA	NA	NA	22	22	NA	NA	104	285	303	NA	NA	NA	NA	0.826	2.641	4.896	NA	NA	NA	NA	190	280	NA	NA	NA	NA	170	230	NA	NA	NA	NA	2.87508	7.75555	NA	NA	NA	NA
EXP_ROW22_TREE23_TUBE531	EXPERIMENTAL	UNGRAFTED	NA	38.5501	-121.857	UNGRAFTED	NA	NA	NA	NA	22	23	NA	8	95	265	281	330	490	491	662	1.115	2.969	4.933	8.008	10.8225	13.2735	16.0746	150	265	330	367	500	532	195	240	260	420	423	598	2.98648	7.99221	11.6804	33.8972	44.2965	70.8946
EXP_ROW22_TREE24_TUBE532	EXPERIMENTAL	UNGRAFTED	NA	38.5501	-121.857	UNGRAFTED	NA	NA	NA	NA	22	24	NA	NA	78	205	253	NA	NA	NA	NA	1.126	2.319	7.621	NA	NA	NA	NA	170	260	NA	NA	NA	NA	105	225	NA	NA	NA	NA	0.981355	6.89187	NA	NA	NA	NA
EXP_ROW22_TREE25_TUBE533	EXPERIMENTAL	UNGRAFTED	NA	38.5501	-121.857	UNGRAFTED	NA	NA	NA	NA	22	25	m	6	107	270	315	415	535	551	626	1.104	3.692	7.721	10.712	15.2789	17.9845	22.2817	190	295	343	381	482	690	160	250	355	460	470	548	2.54678	9.65385	22.6334	42.2123	45.7384	109.287
EXP_ROW22_TREE26_TUBE81	EXPERIMENTAL	UNGRAFTED	NA	38.5501	-121.857	UNGRAFTED	NA	NA	NA	NA	22	26	NA	NA	84	230	292	NA	NA	NA	NA	0.963	3.615	7.191	NA	NA	NA	NA	150	250	NA	NA	NA	NA	175	280	NA	NA	NA	NA	2.40528	10.2625	NA	NA	NA	NA
EXP_ROW22_TREE27_TUBE80	EXPERIMENTAL	UNGRAFTED	NA	38.5501	-121.857	UNGRAFTED	NA	NA	NA	NA	22	27	f	6	125	275	328	360	470	472	602	1.31	4.103	7.287	9.743	13.6873	16.5521	20.531	230	450	356	480	482	652	200	295	310	395	398	532	4.81711	20.5048	17.9132	39.2134	38.7316	94.7317
EXP_ROW23_TREE1_TUBE84	EXPERIMENTAL	UNGRAFTED	NA	38.5501	-121.857	UNGRAFTED	NA	NA	NA	NA	23	1	NA	NA	125	290	325	NA	NA	NA	NA	1.41	2.857	7.248	NA	NA	NA	NA	230	320	NA	NA	NA	NA	235	300	NA	NA	NA	NA	6.65062	15.0796	NA	NA	NA	NA
EXP_ROW23_TREE2_TUBE534	EXPERIMENTAL	UNGRAFTED	NA	38.5501	-121.857	UNGRAFTED	NA	NA	NA	NA	23	2	m	7	98	295	278	385	505	503	579	0.971	2.517	6.752	9.127	13.6873	15.8837	19.8944	NA	200	310	364	453	660	NA	300	350	460	455	530	NA	9.42478	19.8837	40.3288	39.1108	96.7058
EXP_ROW23_TREE3_TUBE535	EXPERIMENTAL	UNGRAFTED	NA	38.5501	-121.857	UNGRAFTED	NA	NA	NA	NA	23	3	NA	NA	131	300	360	NA	NA	NA	NA	1.289	4.204	7.924	NA	NA	NA	NA	210	310	NA	NA	NA	NA	220	300	NA	NA	NA	NA	5.32186	14.6084	NA	NA	NA	NA
EXP_ROW23_TREE4_TUBE536	EXPERIMENTAL	UNGRAFTED	NA	38.5501	-121.857	UNGRAFTED	NA	NA	NA	NA	23	4	NA	8	89	280	312	370	500	513	533	0.912	2.495	5.849	7.856	10.5042	11.7456	14.3239	130	280	312	315	371	380	200	290	305	430	446	465	2.72271	12.3297	15.1968	30.4962	25.7141	28.1261
EXP_ROW23_TREE5_TUBE85	EXPERIMENTAL	UNGRAFTED	NA	38.5501	-121.857	UNGRAFTED	NA	NA	NA	NA	23	5	NA	NA	92	270	353	NA	NA	NA	NA	1.34	3.431	6.844	NA	NA	NA	NA	175	210	NA	NA	NA	NA	190	285	NA	NA	NA	NA	3.30784	8.93116	NA	NA	NA	NA
EXP_ROW23_TREE6_TUBE86	EXPERIMENTAL	UNGRAFTED	NA	38.5501	-121.857	UNGRAFTED	NA	NA	NA	NA	23	6	f	7	120	295	361	400	470	471	553	1.293	2.99	6.808	9.458	13.0507	14.5468	17.1887	240	310	340	435	509	526	240	295	345	410	418	497	7.23823	14.1255	21.1893	38.2874	45.3629	57.5992
EXP_ROW23_TREE7_TUBE537	EXPERIMENTAL	UNGRAFTED	NA	38.5501	-121.857	UNGRAFTED	NA	NA	NA	NA	23	7	NA	NA	134	285	290	NA	NA	NA	NA	1.366	2.971	5.124	NA	NA	NA	NA	145	175	NA	NA	NA	NA	170	225	NA	NA	NA	NA	2.19414	4.63876	NA	NA	NA	NA
EXP_ROW23_TREE8_TUBE538	EXPERIMENTAL	UNGRAFTED	NA	38.5501	-121.857	UNGRAFTED	NA	NA	NA	NA	23	8	f	6	151	255	344	410	540	507	569	1.701	2.992	8.05	10.346	14.9606	17.2206	20.6901	160	250	333	380	425	500	190	300	360	480	460	511	3.02431	11.781	22.5968	45.8421	34.8036	53.5118
EXP_ROW23_TREE9_TUBE539	EXPERIMENTAL	UNGRAFTED	NA	38.5501	-121.857	UNGRAFTED	NA	NA	NA	NA	23	9	NA	NA	112	290	355	NA	NA	NA	NA	1.332	3.406	8.08	NA	NA	NA	NA	150	265	NA	NA	NA	NA	210	300	NA	NA	NA	NA	3.46361	12.4878	NA	NA	NA	NA
EXP_ROW23_TREE10_TUBE540	EXPERIMENTAL	UNGRAFTED	NA	38.5501	-121.857	UNGRAFTED	NA	NA	NA	NA	23	10	m	6	138	315	403	480	560	581	656	1.405	3.854	8.761	11.318	15.2789	16.2338	19.0986	260	310	356	434	425	530	280	310	435	485	510	586	10.673	15.5985	35.2718	53.453	38.5866	68.9506
EXP_ROW23_TREE11_TUBE541	EXPERIMENTAL	UNGRAFTED	NA	38.5501	-121.857	UNGRAFTED	NA	NA	NA	NA	23	11	NA	NA	98	260	242	NA	NA	NA	NA	1.167	2.946	5.491	NA	NA	NA	NA	200	270	NA	NA	NA	NA	190	235	NA	NA	NA	NA	3.78038	7.80725	NA	NA	NA	NA
EXP_ROW23_TREE12_TUBE542	EXPERIMENTAL	UNGRAFTED	NA	38.5501	-121.857	UNGRAFTED	NA	NA	NA	NA	23	12	f	7	113	275	252	395	510	491	578	1.357	2.273	8.212	11.356	16.8704	18.3983	20.531	130	250	335	400	460	602	205	295	350	465	443	536	2.86055	11.3915	21.4872	45.2861	39.2652	81.3666
EXP_ROW23_TREE13_TUBE543	EXPERIMENTAL	UNGRAFTED	NA	38.5501	-121.857	UNGRAFTED	NA	NA	NA	NA	23	13	NA	NA	113	255	285	NA	NA	NA	NA	1.382	3.169	7.314	NA	NA	NA	NA	140	240	NA	NA	NA	NA	190	240	NA	NA	NA	NA	2.64627	7.23823	NA	NA	NA	NA
EXP_ROW23_TREE14_TUBE544	EXPERIMENTAL	UNGRAFTED	NA	38.5501	-121.857	UNGRAFTED	NA	NA	NA	NA	23	14	m	7	106	230	289	355	475	481	597	1.139	2.772	5.39	8.231	11.1408	13.5282	16.2338	145	200	239	269	287	427	160	270	270	390	397	521	1.9436	7.63407	9.12271	21.423	13.6976	39.7907
EXP_ROW23_TREE15_TUBE88	EXPERIMENTAL	UNGRAFTED	NA	38.5501	-121.857	UNGRAFTED	NA	NA	NA	NA	23	15	NA	NA	106	275	276	NA	NA	NA	NA	1.397	3.719	7.187	NA	NA	NA	NA	225	250	NA	NA	NA	NA	185	230	NA	NA	NA	NA	4.03204	6.92459	NA	NA	NA	NA
EXP_ROW23_TREE16_TUBE545	EXPERIMENTAL	UNGRAFTED	NA	38.5501	-121.857	UNGRAFTED	NA	NA	NA	NA	23	16	m	6	112	285	378	440	550	555	581	1.276	3.418	7.302	10.064	14.3239	16.8386	20.531	170	250	290	363	449	653	215	310	375	475	485	514	4.11457	12.5795	21.353	42.8837	40.9565	91.8075
EXP_ROW23_TREE17_TUBE546	EXPERIMENTAL	UNGRAFTED	NA	38.5501	-121.857	UNGRAFTED	NA	NA	NA	NA	23	17	NA	NA	111	285	358	NA	NA	NA	NA	1.531	2.637	8.069	NA	NA	NA	NA	160	280	NA	NA	NA	NA	225	300	NA	NA	NA	NA	4.24115	13.1947	NA	NA	NA	NA
EXP_ROW23_TREE18_TUBE547	EXPERIMENTAL	UNGRAFTED	NA	38.5501	-121.857	UNGRAFTED	NA	NA	NA	NA	23	18	m	7	117	275	374	400	570	559	609	1.396	2.232	8.848	11.564	16.5521	19.5442	24.3507	200	320	429	503	590	714	195	310	340	510	492	559	3.98197	16.1017	25.9665	68.5026	71.7394	119.37
EXP_ROW23_TREE19_TUBE548	EXPERIMENTAL	UNGRAFTED	NA	38.5501	-121.857	UNGRAFTED	NA	NA	NA	NA	23	19	NA	NA	102	300	398	NA	NA	NA	NA	1.231	3.615	7.396	NA	NA	NA	NA	195	270	NA	NA	NA	NA	220	305	NA	NA	NA	NA	4.94173	13.1511	NA	NA	NA	NA
EXP_ROW23_TREE20_TUBE549	EXPERIMENTAL	UNGRAFTED	NA	38.5501	-121.857	UNGRAFTED	NA	NA	NA	NA	23	20	m	7	101	305	396	420	560	547	693	1.124	3.779	7.391	10.157	15.2789	17.507	21.0085	130	275	358	418	524	585	220	310	335	470	467	611	3.29448	13.8374	21.0364	48.3471	53.7116	87.5874
EXP_ROW23_TREE21_TUBE550	EXPERIMENTAL	UNGRAFTED	NA	38.5501	-121.857	UNGRAFTED	NA	NA	NA	NA	23	21	NA	NA	103	290	354	NA	NA	NA	NA	1.251	3.564	7.14	NA	NA	NA	NA	140	255	NA	NA	NA	NA	205	270	NA	NA	NA	NA	3.08059	9.73344	NA	NA	NA	NA
EXP_ROW23_TREE22_TUBE551	EXPERIMENTAL	UNGRAFTED	NA	38.5501	-121.857	UNGRAFTED	NA	NA	NA	NA	23	22	f	6	103	275	321	385	510	496	586	1.334	3.473	8.101	11.134	15.5972	17.7935	21.4859	170	265	396	442	496	680	165	280	320	435	424	521	2.42335	10.8783	21.2321	43.7925	43.6936	100.912
EXP_ROW23_TREE23_TUBE552	EXPERIMENTAL	UNGRAFTED	NA	38.5501	-121.857	UNGRAFTED	NA	NA	NA	NA	23	23	NA	NA	108	190	255	NA	NA	NA	NA	1.065	1.78	5.625	NA	NA	NA	NA	75	200	NA	NA	NA	NA	130	270	NA	NA	NA	NA	0.663661	7.63407	NA	NA	NA	NA
EXP_ROW23_TREE24_TUBE553	EXPERIMENTAL	UNGRAFTED	NA	38.5501	-121.857	UNGRAFTED	NA	NA	NA	NA	23	24	m	7	137	280	314	390	430	552	607	1.328	3.419	7.058	10.654	14.3239	17.0296	19.8944	240	290	386	432	506	574	215	260	325	360	484	543	5.8088	10.2646	21.3478	29.3148	51.9081	74.9397
EXP_ROW23_TREE25_TUBE554	EXPERIMENTAL	UNGRAFTED	NA	38.5501	-121.857	UNGRAFTED	NA	NA	NA	NA	23	25	NA	NA	112	210	239	NA	NA	NA	NA	1.41	2.785	6.869	NA	NA	NA	NA	190	270	NA	NA	NA	NA	130	240	NA	NA	NA	NA	1.68128	8.14301	NA	NA	NA	NA
EXP_ROW23_TREE26_TUBE555	EXPERIMENTAL	UNGRAFTED	NA	38.5501	-121.857	UNGRAFTED	NA	NA	NA	NA	23	26	f	7	87	285	387	415	470	544	611	0.867	2.386	7.163	10.284	15.2789	18.1437	22.6	115	250	236	362	442	613	225	290	340	390	471	536	3.04833	11.0087	14.2846	28.8295	38.5438	84.3673
EXP_ROW23_TREE27_TUBE556	EXPERIMENTAL	UNGRAFTED	NA	38.5501	-121.857	UNGRAFTED	NA	NA	NA	NA	23	27	NA	NA	69	285	369	NA	NA	NA	NA	0.828	2.389	7.461	NA	NA	NA	NA	90	240	NA	NA	NA	NA	215	300	NA	NA	NA	NA	2.1783	11.3097	NA	NA	NA	NA
EXP_ROW23_TREE28_TUBE557	EXPERIMENTAL	UNGRAFTED	NA	38.5501	-121.857	UNGRAFTED	NA	NA	NA	NA	23	28	m	6	105	235	261	365	425	463	551	1.055	2.555	4.379	6.883	9.23099	11.5546	14.0056	130	155	231	227	312	426	105	205	295	350	393	479	0.750448	3.41066	10.5258	14.56	16.0247	36.4119
EXP_ROW24_TREE1_TUBE558	EXPERIMENTAL	UNGRAFTED	NA	38.5501	-121.857	UNGRAFTED	NA	NA	NA	NA	24	1	f	6	145	300	381	480	580	543	765	1.296	3.777	8.133	11.377	16.2338	19.5124	23.2366	255	350	470	437	488	815	245	315	420	510	479	700	8.0144	18.1839	43.4105	59.5142	47.7819	194.761
EXP_ROW24_TREE2_TUBE559	EXPERIMENTAL	UNGRAFTED	NA	38.5501	-121.857	UNGRAFTED	NA	NA	NA	NA	24	2	NA	NA	104	305	371	NA	NA	NA	NA	1.039	3.248	7.784	NA	NA	NA	NA	140	305	NA	NA	NA	NA	255	310	NA	NA	NA	NA	4.76658	15.3469	NA	NA	NA	NA
EXP_ROW24_TREE3_TUBE560	EXPERIMENTAL	UNGRAFTED	NA	38.5501	-121.857	UNGRAFTED	NA	NA	NA	NA	24	3	f	7	91	290	382	445	540	530	657	0.926	3.299	7.407	9.678	14.3239	15.5335	18.7803	105	270	320	344	408	640	230	300	395	450	441	574	2.90833	12.7235	26.1422	36.4739	30.7502	98.4828
EXP_ROW24_TREE4_TUBE561	EXPERIMENTAL	UNGRAFTED	NA	38.5501	-121.857	UNGRAFTED	NA	NA	NA	NA	24	4	NA	NA	47	230	268	NA	NA	NA	NA	0.622	2.273	5.566	NA	NA	NA	NA	70	170	NA	NA	NA	NA	180	280	NA	NA	NA	NA	1.18752	6.97852	NA	NA	NA	NA
EXP_ROW24_TREE5_TUBE562	EXPERIMENTAL	UNGRAFTED	NA	38.5501	-121.857	UNGRAFTED	NA	NA	NA	NA	24	5	m	7	115	275	340	375	495	508	699	1.145	2.912	7.357	10.125	14.9606	16.8704	19.7352	140	270	338	384	506	678	170	280	305	415	436	626	2.11848	11.0835	16.4632	34.6279	46.7602	120.538
EXP_ROW24_TREE6_TUBE563	EXPERIMENTAL	UNGRAFTED	NA	38.5501	-121.857	UNGRAFTED	NA	NA	NA	NA	24	6	NA	NA	99	270	310	NA	NA	NA	NA	1.12	2.746	5.23	NA	NA	NA	NA	135	260	NA	NA	NA	NA	160	270	NA	NA	NA	NA	1.80956	9.92429	NA	NA	NA	NA
EXP_ROW24_TREE7_TUBE564	EXPERIMENTAL	UNGRAFTED	NA	38.5501	-121.857	UNGRAFTED	NA	NA	NA	NA	24	7	m	7	124	250	329	435	515	510	623	1.45	2.556	7.905	10.756	14.9606	17.8254	20.2127	165	320	417	357	494	744	190	295	380	450	448	561	3.11882	14.5812	31.5284	37.8523	45.7953	130.076
EXP_ROW24_TREE8_TUBE565	EXPERIMENTAL	UNGRAFTED	NA	38.5501	-121.857	UNGRAFTED	NA	NA	NA	NA	24	8	NA	NA	97	245	296	NA	NA	NA	NA	1.182	3.482	7.591	NA	NA	NA	NA	160	300	NA	NA	NA	NA	165	280	NA	NA	NA	NA	2.2808	12.315	NA	NA	NA	NA
EXP_ROW24_TREE9_TUBE566	EXPERIMENTAL	UNGRAFTED	NA	38.5501	-121.857	UNGRAFTED	NA	NA	NA	NA	24	9	f	7	114	290	368	430	500	480	570	1.17	2.627	6.118	8.339	11.4592	13.5282	15.438	155	270	460	364	447	406	190	285	380	440	420	511	2.9298	11.4829	34.7795	36.8982	35.1522	35.2827
EXP_ROW24_TREE10_TUBE567	EXPERIMENTAL	UNGRAFTED	NA	38.5501	-121.857	UNGRAFTED	NA	NA	NA	NA	24	10	NA	NA	114	310	287	NA	NA	NA	NA	1.254	3.603	7.315	NA	NA	NA	NA	210	280	NA	NA	NA	NA	220	375	NA	NA	NA	NA	5.32186	20.6167	NA	NA	NA	NA
EXP_ROW24_TREE11_TUBE568	EXPERIMENTAL	UNGRAFTED	NA	38.5501	-121.857	UNGRAFTED	NA	NA	NA	NA	24	11	f	7	130	285	411	410	520	546	612	1.461	3.998	8.295	11.129	15.2789	16.7113	19.8944	200	310	376	435	485	683	215	320	340	450	481	541	4.84067	16.6211	22.7585	46.1225	47.3933	105.713
EXP_ROW24_TREE12_TUBE569	EXPERIMENTAL	UNGRAFTED	NA	38.5501	-121.857	UNGRAFTED	NA	NA	NA	NA	24	12	NA	NA	81	250	249	NA	NA	NA	NA	0.861	2.786	5.524	NA	NA	NA	NA	110	190	NA	NA	NA	NA	165	250	NA	NA	NA	NA	1.56805	6.21774	NA	NA	NA	NA
EXP_ROW24_TREE13_TUBE570	EXPERIMENTAL	UNGRAFTED	NA	38.5501	-121.857	UNGRAFTED	NA	NA	NA	NA	24	13	NA	8	95	230	339	355	480	475	595	0.906	2.197	5.68	8.18	11.1408	12.6369	15.2789	140	250	290	405	379	420	170	285	290	410	405	523	2.11848	10.6323	12.7701	35.6469	24.3681	38.6446
EXP_ROW24_TREE14_TUBE571	EXPERIMENTAL	UNGRAFTED	NA	38.5501	-121.857	UNGRAFTED	NA	NA	NA	NA	24	14	NA	NA	107	250	265	NA	NA	NA	NA	1.153	2.114	6.428	NA	NA	NA	NA	140	300	NA	NA	NA	NA	200	275	NA	NA	NA	NA	2.93215	11.8791	NA	NA	NA	NA
EXP_ROW24_TREE15_TUBE572	EXPERIMENTAL	UNGRAFTED	NA	38.5501	-121.857	UNGRAFTED	NA	NA	NA	NA	24	15	m	5	102	290	354	420	540	545	613	1.243	3.368	8.304	11.402	16.2338	18.5893	21.6451	170	300	363	410	517	691	210	280	360	465	482	546	3.92542	12.315	24.6326	46.4182	53.9656	109.204
EXP_ROW24_TREE16_TUBE90	EXPERIMENTAL	UNGRAFTED	NA	38.5501	-121.857	UNGRAFTED	NA	NA	NA	NA	24	16	NA	NA	122	290	374	NA	NA	NA	NA	1.386	3.274	8.442	NA	NA	NA	NA	200	310	NA	NA	NA	NA	210	325	NA	NA	NA	NA	4.61814	17.1446	NA	NA	NA	NA
EXP_ROW24_TREE17_TUBE573	EXPERIMENTAL	UNGRAFTED	NA	38.5501	-121.857	UNGRAFTED	NA	NA	NA	NA	24	17	f	6	105	280	342	375	470	495	551	1.169	3.207	6.26	9.209	12.4141	14.1648	16.8704	155	285	376	417	487	546	185	280	315	405	427	486	2.77763	11.6993	19.5347	35.8133	42.4204	60.689
EXP_ROW24_TREE18_TUBE574	EXPERIMENTAL	UNGRAFTED	NA	38.5501	-121.857	UNGRAFTED	NA	NA	NA	NA	24	18	NA	NA	90	240	302	NA	NA	NA	NA	1.253	3.618	8.213	NA	NA	NA	NA	155	245	NA	NA	NA	NA	180	280	NA	NA	NA	NA	2.62951	10.0573	NA	NA	NA	NA
EXP_ROW24_TREE19_TUBE575	EXPERIMENTAL	UNGRAFTED	NA	38.5501	-121.857	UNGRAFTED	NA	NA	NA	NA	24	19	m	6	121	285	363	410	530	573	702	1.375	3.636	7.456	9.89	16.2338	18.8439	22.2817	225	280	328	387	493	644	175	290	315	435	483	613	3.60792	12.3297	17.0409	38.3432	49.1733	106.493
EXP_ROW24_TREE20_TUBE576	EXPERIMENTAL	UNGRAFTED	NA	38.5501	-121.857	UNGRAFTED	NA	NA	NA	NA	24	20	NA	NA	114	285	356	NA	NA	NA	NA	1.237	3.381	7.318	NA	NA	NA	NA	175	270	NA	NA	NA	NA	200	280	NA	NA	NA	NA	3.66519	11.0835	NA	NA	NA	NA
EXP_ROW24_TREE21_TUBE577	EXPERIMENTAL	UNGRAFTED	NA	38.5501	-121.857	UNGRAFTED	NA	NA	NA	NA	24	21	m	7	92	290	282	370	485	487	613	1.05	3.582	6.651	10.327	14.6423	17.2842	19.5761	200	320	335	519	575	716	195	280	290	400	391	531	3.98197	13.136	14.7516	43.4796	54.1503	114.027
EXP_ROW24_TREE22_TUBE578	EXPERIMENTAL	UNGRAFTED	NA	38.5501	-121.857	UNGRAFTED	NA	NA	NA	NA	24	22	NA	NA	85	230	278	NA	NA	NA	NA	1.047	2.795	5.175	NA	NA	NA	NA	125	200	NA	NA	NA	NA	125	250	NA	NA	NA	NA	1.02265	6.54498	NA	NA	NA	NA
EXP_ROW24_TREE23_TUBE579	EXPERIMENTAL	UNGRAFTED	NA	38.5501	-121.857	UNGRAFTED	NA	NA	NA	NA	24	23	m	7	73	275	310	385	480	513	598	0.8	3.311	6.323	9.303	12.7324	14.6423	16.5521	185	250	351	277	370	481	195	275	315	400	439	523	3.68332	9.89929	18.2359	23.2059	25.1743	50.6851
EXP_ROW24_TREE24_TUBE580	EXPERIMENTAL	UNGRAFTED	NA	38.5501	-121.857	UNGRAFTED	NA	NA	NA	NA	24	24	NA	NA	85	230	282	NA	NA	NA	NA	1.084	3.196	7.429	NA	NA	NA	NA	150	255	NA	NA	NA	NA	150	275	NA	NA	NA	NA	1.76715	10.0973	NA	NA	NA	NA
EXP_ROW24_TREE25_TUBE581	EXPERIMENTAL	UNGRAFTED	NA	38.5501	-121.857	UNGRAFTED	NA	NA	NA	NA	24	25	m	7	97	290	339	440	520	542	642	1.044	3.72	6.978	10.837	16.2338	19.3532	23.0775	210	325	394	389	522	742	200	280	400	480	470	600	4.39823	13.3413	33.0077	46.9279	53.6448	138.372
EXP_ROW24_TREE26_TUBE582	EXPERIMENTAL	UNGRAFTED	NA	38.5501	-121.857	UNGRAFTED	NA	NA	NA	NA	24	26	NA	NA	98	280	309	NA	NA	NA	NA	1.232	3.313	6.138	NA	NA	NA	NA	135	200	NA	NA	NA	NA	195	270	NA	NA	NA	NA	2.68783	7.63407	NA	NA	NA	NA
EXP_ROW24_TREE27_TUBE583	EXPERIMENTAL	UNGRAFTED	NA	38.5501	-121.857	UNGRAFTED	NA	NA	NA	NA	24	27	m	7	87	200	296	375	485	522	629	1.042	1.885	5.666	8.092	11.4592	13.751	16.393	125	190	279	290	336	440	145	270	320	430	472	573	1.37608	7.25237	14.959	28.0759	22.3208	46.4674
EXP_ROW24_TREE28_TUBE89	EXPERIMENTAL	UNGRAFTED	NA	38.5501	-121.857	UNGRAFTED	NA	NA	NA	NA	24	28	NA	NA	64	290	372	NA	NA	NA	NA	1.278	3.822	9.128	NA	NA	NA	NA	165	315	NA	NA	NA	NA	115	305	NA	NA	NA	NA	1.14256	15.3429	NA	NA	NA	NA
EXP_ROW25_TREE1_TUBE91	EXPERIMENTAL	UNGRAFTED	NA	38.5501	-121.857	UNGRAFTED	NA	NA	NA	NA	25	1	NA	NA	92	290	225	NA	NA	NA	NA	0.929	2.141	7	NA	NA	NA	NA	185	310	NA	NA	NA	NA	240	250	NA	NA	NA	NA	5.57947	10.1447	NA	NA	NA	NA
EXP_ROW25_TREE2_TUBE584	EXPERIMENTAL	UNGRAFTED	NA	38.5501	-121.857	UNGRAFTED	NA	NA	NA	NA	25	2	f	6	94	305	374	415	560	548	687	1.208	3.417	7.524	10.975	15.5972	17.9845	21.9634	165	280	351	425	516	791	245	300	355	495	484	596	5.18579	13.1947	23.1613	54.5253	53.9801	156.202
EXP_ROW25_TREE3_TUBE585	EXPERIMENTAL	UNGRAFTED	NA	38.5501	-121.857	UNGRAFTED	NA	NA	NA	NA	25	3	NA	NA	75	235	299	NA	NA	NA	NA	1.044	2.645	7.3	NA	NA	NA	NA	155	265	NA	NA	NA	NA	175	300	NA	NA	NA	NA	2.48546	12.4878	NA	NA	NA	NA
EXP_ROW25_TREE4_TUBE586	EXPERIMENTAL	UNGRAFTED	NA	38.5501	-121.857	UNGRAFTED	NA	NA	NA	NA	25	4	f	6	113	325	394	430	535	534	624	1.209	3.196	8.221	11.026	15.5972	18.08	21.1676	175	280	427	438	514	740	280	300	395	420	416	515	7.18378	13.1947	34.8836	40.4549	46.0371	118.13
EXP_ROW25_TREE5_TUBE587	EXPERIMENTAL	UNGRAFTED	NA	38.5501	-121.857	UNGRAFTED	NA	NA	NA	NA	25	5	NA	NA	65	230	178	NA	NA	NA	NA	0.645	1.81	5.894	NA	NA	NA	NA	115	230	NA	NA	NA	NA	170	245	NA	NA	NA	NA	1.74018	7.22867	NA	NA	NA	NA
EXP_ROW25_TREE6_TUBE588	EXPERIMENTAL	UNGRAFTED	NA	38.5501	-121.857	UNGRAFTED	NA	NA	NA	NA	25	6	m	5	131	310	360	445	570	515	707	1.386	4.204	8.886	11.394	16.2338	17.9527	21.4859	290	325	401	458	528	674	265	300	375	495	444	637	10.6632	15.3153	29.5261	58.759	51.8489	121.213
EXP_ROW25_TREE7_TUBE589	EXPERIMENTAL	UNGRAFTED	NA	38.5501	-121.857	UNGRAFTED	NA	NA	NA	NA	25	7	NA	NA	112	305	408	NA	NA	NA	NA	1.023	3.206	7.911	NA	NA	NA	NA	200	245	NA	NA	NA	NA	265	305	NA	NA	NA	NA	7.35394	11.9334	NA	NA	NA	NA
EXP_ROW25_TREE8_TUBE590	EXPERIMENTAL	UNGRAFTED	NA	38.5501	-121.857	UNGRAFTED	NA	NA	NA	NA	25	8	m	7	117	250	362	410	490	513	636	1.267	2.209	8.061	10.308	14.3239	16.202	19.7352	155	265	366	382	407	667	185	270	350	430	459	581	2.77763	10.1151	23.4756	36.9827	31.8486	108.272
EXP_ROW25_TREE9_TUBE92	EXPERIMENTAL	UNGRAFTED	NA	38.5501	-121.857	UNGRAFTED	NA	NA	NA	NA	25	9	NA	NA	89	275	237	NA	NA	NA	NA	1.13	2.254	7.616	NA	NA	NA	NA	185	300	NA	NA	NA	NA	180	230	NA	NA	NA	NA	3.13845	8.30951	NA	NA	NA	NA
EXP_ROW25_TREE10_TUBE591	EXPERIMENTAL	UNGRAFTED	NA	38.5501	-121.857	UNGRAFTED	NA	NA	NA	NA	25	10	f	7	46	275	308	390	450	503	560	0.765	2.313	7.572	9.255	13.369	15.3107	18.9394	100	250	335	377	363	597	245	280	355	400	458	510	3.1429	10.2625	22.1055	31.5835	25.2794	76.139
EXP_ROW25_TREE11_TUBE592	EXPERIMENTAL	UNGRAFTED	NA	38.5501	-121.857	UNGRAFTED	NA	NA	NA	NA	25	11	NA	NA	111	245	383	NA	NA	NA	NA	1.326	3.632	7.045	NA	NA	NA	NA	210	290	NA	NA	NA	NA	125	285	NA	NA	NA	NA	1.71806	12.3335	NA	NA	NA	NA
EXP_ROW25_TREE12_TUBE593	EXPERIMENTAL	UNGRAFTED	NA	38.5501	-121.857	UNGRAFTED	NA	NA	NA	NA	25	12	m	7	77	250	263	370	455	532	573	0.727	2.621	4.927	7.861	11.7775	13.8783	16.2338	125	190	292	360	389	479	175	220	325	410	485	536	2.0044	4.81501	16.1491	31.6861	30.7418	51.5139
EXP_ROW25_TREE13_TUBE594	EXPERIMENTAL	UNGRAFTED	NA	38.5501	-121.857	UNGRAFTED	NA	NA	NA	NA	25	13	NA	NA	63	245	267	NA	NA	NA	NA	0.717	2.557	6	NA	NA	NA	NA	145	215	NA	NA	NA	NA	175	250	NA	NA	NA	NA	2.32511	7.03586	NA	NA	NA	NA
EXP_ROW25_TREE14_TUBE595	EXPERIMENTAL	UNGRAFTED	NA	38.5501	-121.857	UNGRAFTED	NA	NA	NA	NA	25	14	m	7	71	300	356	430	580	530	669	1.017	2.479	7.311	9.629	13.6873	15.9792	19.4169	110	205	338	333	392	584	240	300	345	500	455	585	3.31752	9.6604	21.0646	43.5896	29.2868	83.5738
EXP_ROW25_TREE15_TUBE596	EXPERIMENTAL	UNGRAFTED	NA	38.5501	-121.857	UNGRAFTED	NA	NA	NA	NA	25	15	NA	NA	114	280	346	NA	NA	NA	NA	1.183	3.531	7.726	NA	NA	NA	NA	135	270	NA	NA	NA	NA	160	290	NA	NA	NA	NA	1.80956	11.8894	NA	NA	NA	NA
EXP_ROW25_TREE16_TUBE597	EXPERIMENTAL	UNGRAFTED	NA	38.5501	-121.857	UNGRAFTED	NA	NA	NA	NA	25	16	m	7	88	300	373	430	545	533	616	0.911	3.253	5.88	8.277	11.4592	13.4963	15.7563	260	320	274	273	327	508	230	305	340	455	444	525	7.20158	15.5865	16.5847	29.5927	19.8869	56.7512
EXP_ROW25_TREE17_TUBE93	EXPERIMENTAL	UNGRAFTED	NA	38.5501	-121.857	UNGRAFTED	NA	NA	NA	NA	25	17	NA	NA	99	255	275	NA	NA	NA	NA	1.134	2.617	8.501	NA	NA	NA	NA	210	280	NA	NA	NA	NA	180	290	NA	NA	NA	NA	3.56257	12.3297	NA	NA	NA	NA
EXP_ROW25_TREE18_TUBE598	EXPERIMENTAL	UNGRAFTED	NA	38.5501	-121.857	UNGRAFTED	NA	NA	NA	NA	25	18	NA	8	89	255	194	240	345	402	481	1.202	2.12	4.855	6.546	9.86761	10.5997	13.5282	65	120	236	184	280	500	180	220	210	305	362	442	1.1027	3.04106	5.44941	8.96223	11.8881	46.2861
EXP_ROW25_TREE19_TUBE94	EXPERIMENTAL	UNGRAFTED	NA	38.5501	-121.857	UNGRAFTED	NA	NA	NA	NA	25	19	NA	NA	117	240	319	NA	NA	NA	NA	1.28	2.09	7.058	NA	NA	NA	NA	160	215	NA	NA	NA	NA	180	280	NA	NA	NA	NA	2.71434	8.82578	NA	NA	NA	NA
EXP_ROW25_TREE20_TUBE599	EXPERIMENTAL	UNGRAFTED	NA	38.5501	-121.857	UNGRAFTED	NA	NA	NA	NA	25	20	f	6	120	300	322	410	535	524	648	1.115	3.911	8.716	11.57	16.2338	19.2896	23.0775	150	230	338	420	512	815	230	300	355	465	461	591	4.15476	10.8385	22.3034	47.5504	50.6209	164.434
EXP_ROW25_TREE21_TUBE600	EXPERIMENTAL	UNGRAFTED	NA	38.5501	-121.857	UNGRAFTED	NA	NA	NA	NA	25	21	NA	NA	84	175	175	NA	NA	NA	NA	0.892	1.441	4.855	NA	NA	NA	NA	125	150	NA	NA	NA	NA	165	160	NA	NA	NA	NA	1.78187	2.01062	NA	NA	NA	NA
EXP_ROW25_TREE22_TUBE95	EXPERIMENTAL	UNGRAFTED	NA	38.5501	-121.857	UNGRAFTED	NA	NA	NA	NA	25	22	f	6	125	235	319	405	505	503	604	1.215	2.008	7.023	9.567	13.6873	15.7563	19.0986	180	250	368	353	451	674	210	290	365	450	451	552	4.15633	11.0087	25.6704	37.4281	38.4254	105.038
EXP_ROW25_TREE23_TUBE96	EXPERIMENTAL	UNGRAFTED	NA	38.5501	-121.857	UNGRAFTED	NA	NA	NA	NA	25	23	NA	NA	144	255	355	NA	NA	NA	NA	1.292	2.627	8.716	NA	NA	NA	NA	170	250	NA	NA	NA	NA	195	295	NA	NA	NA	NA	3.38467	11.3915	NA	NA	NA	NA
EXP_ROW25_TREE24_TUBE601	EXPERIMENTAL	UNGRAFTED	NA	38.5501	-121.857	UNGRAFTED	NA	NA	NA	NA	25	24	m	7	91	220	292	350	485	511	604	1.068	2.167	5.906	8.764	12.4141	15.247	18.7803	135	260	310	404	463	734	155	275	295	425	453	543	1.69823	10.2953	14.1255	38.2083	40.677	122.541
EXP_ROW25_TREE25_TUBE602	EXPERIMENTAL	UNGRAFTED	NA	38.5501	-121.857	UNGRAFTED	NA	NA	NA	NA	25	25	NA	NA	60	220	283	NA	NA	NA	NA	0.62	2.119	5.297	NA	NA	NA	NA	90	155	NA	NA	NA	NA	80	210	NA	NA	NA	NA	0.301593	3.57906	NA	NA	NA	NA
EXP_ROW25_TREE26_TUBE603	EXPERIMENTAL	UNGRAFTED	NA	38.5501	-121.857	UNGRAFTED	NA	NA	NA	NA	25	26	f	6	110	255	356	390	530	559	572	1.393	3.547	7.364	10.497	16.5521	19.3214	23.2366	175	280	373	442	505	584	140	285	355	490	521	531	1.79594	11.9082	24.613	55.5665	55.6556	75.8593
EXP_ROW25_TREE27_TUBE604	EXPERIMENTAL	UNGRAFTED	NA	38.5501	-121.857	UNGRAFTED	NA	NA	NA	NA	25	27	NA	NA	74	225	290	NA	NA	NA	NA	0.86	2.698	8.211	NA	NA	NA	NA	175	250	NA	NA	NA	NA	155	265	NA	NA	NA	NA	2.20141	9.19243	NA	NA	NA	NA
EXP_ROW25_TREE28_TUBE605	EXPERIMENTAL	UNGRAFTED	NA	38.5501	-121.857	UNGRAFTED	NA	NA	NA	NA	25	28	f	7	64	250	310	380	485	547	621	0.825	2.426	6.943	10.718	15.9155	19.4487	23.0775	115	240	315	450	478	740	185	200	325	425	495	566	2.06082	5.02655	17.4211	42.5588	47.375	129.828
EXP_ROW26_TREE1_TUBE606	EXPERIMENTAL	UNGRAFTED	NA	38.5501	-121.857	UNGRAFTED	NA	NA	NA	NA	26	1	f	7	90	230	268	370	580	504	578	0.945	2.068	5.287	8.551	13.369	15.438	20.0535	100	230	287	290	344	516	195	245	340	550	466	541	1.99098	7.22867	17.3715	45.9327	23.0989	60.3372
EXP_ROW26_TREE2_TUBE607	EXPERIMENTAL	UNGRAFTED	NA	38.5501	-121.857	UNGRAFTED	NA	NA	NA	NA	26	2	NA	NA	109	225	256	NA	NA	NA	NA	1.25	2.16	5.892	NA	NA	NA	NA	165	265	NA	NA	NA	NA	155	280	NA	NA	NA	NA	2.07561	10.8783	NA	NA	NA	NA
EXP_ROW26_TREE3_TUBE608	EXPERIMENTAL	UNGRAFTED	NA	38.5501	-121.857	UNGRAFTED	NA	NA	NA	NA	26	3	m	7	116	270	335	430	420	531	585	1.238	2.152	7.678	10.464	14.3239	16.0746	19.2577	145	300	422	440	480	709	200	290	365	360	470	522	3.03687	13.2104	29.4372	29.8577	45.3596	109.914
EXP_ROW26_TREE4_TUBE609	EXPERIMENTAL	UNGRAFTED	NA	38.5501	-121.857	UNGRAFTED	NA	NA	NA	NA	26	4	NA	NA	108	300	325	NA	NA	NA	NA	1.061	2.819	5.308	NA	NA	NA	NA	200	285	NA	NA	NA	NA	215	215	NA	NA	NA	NA	4.84067	6.89796	NA	NA	NA	NA
EXP_ROW26_TREE5_TUBE610	EXPERIMENTAL	UNGRAFTED	NA	38.5501	-121.857	UNGRAFTED	NA	NA	NA	NA	26	5	m	7	84	300	318	370	505	503	544	1.03	3.255	5.87	8.958	13.6873	13.369	17.8254	125	270	371	268	385	561	215	230	330	460	461	496	3.02542	7.47856	21.1544	29.6927	28.6227	65.3877
EXP_ROW26_TREE6_TUBE611	EXPERIMENTAL	UNGRAFTED	NA	38.5501	-121.857	UNGRAFTED	NA	NA	NA	NA	26	6	NA	NA	93	260	290	NA	NA	NA	NA	1.085	2.997	6.07	NA	NA	NA	NA	140	235	NA	NA	NA	NA	155	270	NA	NA	NA	NA	1.76112	8.97003	NA	NA	NA	NA
EXP_ROW26_TREE7_TUBE612	EXPERIMENTAL	UNGRAFTED	NA	38.5501	-121.857	UNGRAFTED	NA	NA	NA	NA	26	7	f	7	78	230	292	370	515	466	617	1.122	3.361	6.148	8.782	11.7775	13.369	16.8704	130	270	277	346	389	518	145	250	310	435	396	544	1.43113	8.83573	13.938	34.281	25.1005	61.143
EXP_ROW26_TREE8_TUBE613	EXPERIMENTAL	UNGRAFTED	NA	38.5501	-121.857	UNGRAFTED	NA	NA	NA	NA	26	8	NA	NA	61	220	242	NA	NA	NA	NA	0.644	2.148	5.785	NA	NA	NA	NA	40	240	NA	NA	NA	NA	170	265	NA	NA	NA	NA	0.60528	8.82473	NA	NA	NA	NA
EXP_ROW26_TREE9_TUBE614	EXPERIMENTAL	UNGRAFTED	NA	38.5501	-121.857	UNGRAFTED	NA	NA	NA	NA	26	9	m	7	118	300	284	350	435	509	609	1.255	3.207	6.264	8.592	10.8225	12.2549	14.9606	235	280	455	427	488	587	195	255	295	370	453	550	4.67881	9.53316	20.7326	30.6076	45.1883	79.383
EXP_ROW26_TREE10_TUBE99	EXPERIMENTAL	UNGRAFTED	NA	38.5501	-121.857	UNGRAFTED	NA	NA	NA	NA	26	10	NA	NA	112	260	315	NA	NA	NA	NA	1.414	3.316	8.367	NA	NA	NA	NA	190	310	NA	NA	NA	NA	165	290	NA	NA	NA	NA	2.70845	13.6507	NA	NA	NA	NA
EXP_ROW26_TREE11_TUBE615	EXPERIMENTAL	UNGRAFTED	NA	38.5501	-121.857	UNGRAFTED	NA	NA	NA	NA	26	11	f	6	132	250	303	385	420	526	574	1.255	2.145	7.67	8.395	14.3239	15.5972	19.4169	150	340	312	360	413	596	170	305	345	380	483	525	2.2698	16.5606	19.4443	27.2188	34.5093	78.1161
EXP_ROW26_TREE12_TUBE616	EXPERIMENTAL	UNGRAFTED	NA	38.5501	-121.857	UNGRAFTED	NA	NA	NA	NA	26	12	NA	NA	110	300	379	NA	NA	NA	NA	1.304	4.57	8.391	NA	NA	NA	NA	190	310	NA	NA	NA	NA	225	300	NA	NA	NA	NA	5.03637	14.6084	NA	NA	NA	NA
EXP_ROW26_TREE13_TUBE617	EXPERIMENTAL	UNGRAFTED	NA	38.5501	-121.857	UNGRAFTED	NA	NA	NA	NA	26	13	f	7	107	225	233	320	395	440	544	1.261	3.412	6.509	9.356	12.7324	14.0693	17.1887	150	270	345	349	426	566	150	255	285	330	380	481	1.76715	9.19269	14.6726	19.8999	28.8863	64.5456
EXP_ROW26_TREE14_TUBE618	EXPERIMENTAL	UNGRAFTED	NA	38.5501	-121.857	UNGRAFTED	NA	NA	NA	NA	26	14	NA	NA	112	290	302	NA	NA	NA	NA	1.161	3.932	8.436	NA	NA	NA	NA	150	325	NA	NA	NA	NA	210	265	NA	NA	NA	NA	3.46361	11.9502	NA	NA	NA	NA
EXP_ROW26_TREE15_TUBE619	EXPERIMENTAL	UNGRAFTED	NA	38.5501	-121.857	UNGRAFTED	NA	NA	NA	NA	26	15	f	7	96	280	337	405	550	537	638	1.091	2.313	7.416	10.492	14.3239	17.0296	20.8493	65	165	180	336	370	583	215	290	355	495	482	578	1.57322	7.26572	11.8776	43.107	27.6401	82.2912
EXP_ROW26_TREE16_TUBE620	EXPERIMENTAL	UNGRAFTED	NA	38.5501	-121.857	UNGRAFTED	NA	NA	NA	NA	26	16	NA	NA	92	250	282	NA	NA	NA	NA	0.946	3.413	6.79	NA	NA	NA	NA	145	260	NA	NA	NA	NA	165	250	NA	NA	NA	NA	2.06697	8.50848	NA	NA	NA	NA
EXP_ROW26_TREE17_TUBE621	EXPERIMENTAL	UNGRAFTED	NA	38.5501	-121.857	UNGRAFTED	NA	NA	NA	NA	26	17	m	6	112	310	425	430	545	518	690	1.442	3.759	7.07	9.742	14.6423	17.3479	21.0085	200	295	335	463	569	710	210	280	350	460	438	601	4.61814	12.1098	21.4872	51.2974	59.4001	126.905
EXP_ROW26_TREE18_TUBE622	EXPERIMENTAL	UNGRAFTED	NA	38.5501	-121.857	UNGRAFTED	NA	NA	NA	NA	26	18	NA	NA	114	275	310	NA	NA	NA	NA	1.092	3.072	6.516	NA	NA	NA	NA	180	210	NA	NA	NA	NA	150	225	NA	NA	NA	NA	2.12058	5.56651	NA	NA	NA	NA
EXP_ROW26_TREE19_TUBE623	EXPERIMENTAL	UNGRAFTED	NA	38.5501	-121.857	UNGRAFTED	NA	NA	NA	NA	26	19	m	7	71	265	346	405	450	487	637	0.968	2.532	5.217	7.749	10.5042	12.2549	14.8014	80	250	318	322	579	569	145	280	295	340	376	527	0.880693	10.2625	14.49	19.49	52.8	71.47
EXP_ROW26_TREE20_TUBE624	EXPERIMENTAL	UNGRAFTED	NA	38.5501	-121.857	UNGRAFTED	NA	NA	NA	NA	26	20	NA	NA	111	245	264	NA	NA	NA	NA	1.222	4.199	7.798	NA	NA	NA	NA	280	310	NA	NA	NA	NA	150	280	NA	NA	NA	NA	3.29867	12.7255	NA	NA	NA	NA
EXP_ROW26_TREE21_TUBE625	EXPERIMENTAL	UNGRAFTED	NA	38.5501	-121.857	UNGRAFTED	NA	NA	NA	NA	26	21	m	7	93	280	346	440	520	548	653	1.096	3.709	7.365	10.432	16.2338	18.271	21.6451	140	290	378	396	562	677	195	295	355	440	473	572	2.78738	13.2142	24.9429	40.142	62.5781	109.815
EXP_ROW26_TREE22_TUBE98	EXPERIMENTAL	UNGRAFTED	NA	38.5501	-121.857	UNGRAFTED	NA	NA	NA	NA	26	22	NA	NA	91	210	243	NA	NA	NA	NA	1.045	2.006	6.654	NA	NA	NA	NA	155	280	NA	NA	NA	NA	150	210	NA	NA	NA	NA	1.82605	6.4654	NA	NA	NA	NA
EXP_ROW26_TREE23_TUBE626	EXPERIMENTAL	UNGRAFTED	NA	38.5501	-121.857	UNGRAFTED	NA	NA	NA	NA	26	23	m	7	123	290	352	430	550	NA	629	1.518	4.168	7.623	10.053	14.6423	17.8254	21.4859	125	290	363	338	NA	617	230	305	380	485	NA	561	3.4623	14.1253	27.4456	41.6293	NA	89.4585
EXP_ROW26_TREE24_TUBE627	EXPERIMENTAL	UNGRAFTED	NA	38.5501	-121.857	UNGRAFTED	NA	NA	NA	NA	26	24	NA	NA	112	285	386	NA	NA	NA	NA	1.156	4.091	8.548	NA	NA	NA	NA	190	310	NA	NA	NA	NA	175	320	NA	NA	NA	NA	3.04669	16.6211	NA	NA	NA	NA
EXP_ROW26_TREE25_TUBE628	EXPERIMENTAL	UNGRAFTED	NA	38.5501	-121.857	UNGRAFTED	NA	NA	NA	NA	26	25	f	6	128	215	301	320	505	470	588	1.225	3.399	6.581	9.17	13.0507	16.4248	19.7352	215	290	406	395	547	548	190	275	265	440	400	519	4.06391	11.4832	14.9285	40.0406	50.1329	65.2856
EXP_ROW26_TREE26_TUBE629	EXPERIMENTAL	UNGRAFTED	NA	38.5501	-121.857	UNGRAFTED	NA	NA	NA	NA	26	26	NA	NA	97	230	303	NA	NA	NA	NA	1.139	3.589	6.944	NA	NA	NA	NA	125	260	NA	NA	NA	NA	150	270	NA	NA	NA	NA	1.47262	9.92429	NA	NA	NA	NA
EXP_ROW26_TREE27_TUBE630	EXPERIMENTAL	UNGRAFTED	NA	38.5501	-121.857	UNGRAFTED	NA	NA	NA	NA	26	27	f	7	82	175	256	350	485	463	558	1.066	2.604	6.32	9.489	13.6873	16.6476	20.3718	130	250	361	390	495	645	125	240	300	435	413	509	1.06356	7.53982	17.0117	38.6404	42.3886	88.7004
EXP_ROW26_TREE28_TUBE631	EXPERIMENTAL	UNGRAFTED	NA	38.5501	-121.857	UNGRAFTED	NA	NA	NA	NA	26	28	NA	NA	76	290	226	NA	NA	NA	NA	0.866	2.02	6.099	NA	NA	NA	NA	130	280	NA	NA	NA	NA	195	250	NA	NA	NA	NA	2.58828	9.16298	NA	NA	NA	NA
EXP_ROW27_TREE1_TUBE632	EXPERIMENTAL	UNGRAFTED	NA	38.5501	-121.857	UNGRAFTED	NA	NA	NA	NA	27	1	NA	NA	112	315	389	NA	NA	NA	NA	1.141	3.152	6.078	NA	NA	NA	NA	165	225	NA	NA	NA	NA	200	290	NA	NA	NA	NA	3.45575	9.9078	NA	NA	NA	NA
EXP_ROW27_TREE2_TUBE633	EXPERIMENTAL	UNGRAFTED	NA	38.5501	-121.857	UNGRAFTED	NA	NA	NA	NA	27	2	m	6	97	310	401	480	570	548	695	1.353	3.78	7.078	9.818	14.3239	16.4885	19.7352	145	280	371	395	436	654	230	300	385	470	456	599	4.01626	13.1947	28.7935	45.6869	36.31	107.318
EXP_ROW27_TREE3_TUBE634	EXPERIMENTAL	UNGRAFTED	NA	38.5501	-121.857	UNGRAFTED	NA	NA	NA	NA	27	3	NA	NA	104	260	280	NA	NA	NA	NA	1.184	3.589	7.172	NA	NA	NA	NA	170	250	NA	NA	NA	NA	165	230	NA	NA	NA	NA	2.42335	6.92459	NA	NA	NA	NA
EXP_ROW27_TREE4_TUBE635	EXPERIMENTAL	UNGRAFTED	NA	38.5501	-121.857	UNGRAFTED	NA	NA	NA	NA	27	4	m	7	79	230	287	320	420	462	655	0.823	2.755	5.13	7.457	9.86761	10.9817	13.6873	135	240	269	279	361	415	130	250	260	355	402	589	1.19459	7.85398	9.52133	18.4102	21.9447	42.4913
EXP_ROW27_TREE5_TUBE636	EXPERIMENTAL	UNGRAFTED	NA	38.5501	-121.857	UNGRAFTED	NA	NA	NA	NA	27	5	NA	NA	92	285	289	NA	NA	NA	NA	0.967	2.525	5.646	NA	NA	NA	NA	105	215	NA	NA	NA	NA	240	310	NA	NA	NA	NA	3.16673	10.8183	NA	NA	NA	NA
EXP_ROW27_TREE6_TUBE637	EXPERIMENTAL	UNGRAFTED	NA	38.5501	-121.857	UNGRAFTED	NA	NA	NA	NA	27	6	m	6	106	265	314	430	525	498	612	1.318	2.235	7.972	11.375	16.2338	17.2842	21.6451	155	285	373	505	503	697	210	320	385	480	458	565	3.57906	15.2807	28.9487	60.9218	48.5389	114.975
EXP_ROW27_TREE7_TUBE638	EXPERIMENTAL	UNGRAFTED	NA	38.5501	-121.857	UNGRAFTED	NA	NA	NA	NA	27	7	NA	NA	121	255	292	NA	NA	NA	NA	1.203	2.947	6.528	NA	NA	NA	NA	160	235	NA	NA	NA	NA	170	285	NA	NA	NA	NA	2.42112	9.99439	NA	NA	NA	NA
EXP_ROW27_TREE8_TUBE639	EXPERIMENTAL	UNGRAFTED	NA	38.5501	-121.857	UNGRAFTED	NA	NA	NA	NA	27	8	m	7	116	295	322	400	530	495	674	1.205	3.83	7.214	9.806	14.0056	16.2975	20.531	165	270	348	415	499	680	210	285	330	470	435	612	3.80997	11.4829	19.8429	48.0001	45.3711	118.538
EXP_ROW27_TREE9_TUBE640	EXPERIMENTAL	UNGRAFTED	NA	38.5501	-121.857	UNGRAFTED	NA	NA	NA	NA	27	9	NA	NA	123	300	301	NA	NA	NA	NA	1.212	3.302	6.702	NA	NA	NA	NA	135	270	NA	NA	NA	NA	215	250	NA	NA	NA	NA	3.26745	8.83573	NA	NA	NA	NA
EXP_ROW27_TREE10_TUBE641	EXPERIMENTAL	UNGRAFTED	NA	38.5501	-121.857	UNGRAFTED	NA	NA	NA	NA	27	10	m	7	101	240	304	325	445	495	563	1.312	3.229	7.237	9.467	13.369	14.7696	18.7803	170	215	437	412	485	630	130	245	255	370	423	486	1.5043	6.75724	14.8785	29.5324	41.6785	80.799
EXP_ROW27_TREE11_TUBE642	EXPERIMENTAL	UNGRAFTED	NA	38.5501	-121.857	UNGRAFTED	NA	NA	NA	NA	27	11	NA	NA	114	310	400	NA	NA	NA	NA	1.326	3.218	7.302	NA	NA	NA	NA	170	350	NA	NA	NA	NA	270	315	NA	NA	NA	NA	6.48896	18.1839	NA	NA	NA	NA
EXP_ROW27_TREE12_TUBE643	EXPERIMENTAL	UNGRAFTED	NA	38.5501	-121.857	UNGRAFTED	NA	NA	NA	NA	27	12	f	7	96	235	279	360	415	438	571	1.255	3.391	6.03	8.317	11.4592	12.4777	15.1197	120	150	198	233	303	410	145	280	300	350	382	507	1.32104	6.15752	9.33053	14.9448	14.6905	35.6997
EXP_ROW27_TREE13_TUBE644	EXPERIMENTAL	UNGRAFTED	NA	38.5501	-121.857	UNGRAFTED	NA	NA	NA	NA	27	13	NA	NA	106	280	341	NA	NA	NA	NA	1.281	2.987	6.367	NA	NA	NA	NA	220	220	NA	NA	NA	NA	195	280	NA	NA	NA	NA	4.38017	9.03103	NA	NA	NA	NA
EXP_ROW27_TREE14_TUBE645	EXPERIMENTAL	UNGRAFTED	NA	38.5501	-121.857	UNGRAFTED	NA	NA	NA	NA	27	14	m	7	102	215	259	335	390	432	580	1.219	2.136	5.96	8.62	11.4592	12.7961	15.5972	150	230	279	330	359	488	150	230	270	330	375	515	1.76715	6.37063	10.6495	18.8166	20.2446	51.3731
EXP_ROW27_TREE15_TUBE646	EXPERIMENTAL	UNGRAFTED	NA	38.5501	-121.857	UNGRAFTED	NA	NA	NA	NA	27	15	NA	NA	95	220	277	NA	NA	NA	NA	1.126	2.566	5.381	NA	NA	NA	NA	135	210	NA	NA	NA	NA	140	240	NA	NA	NA	NA	1.38544	6.33345	NA	NA	NA	NA
EXP_ROW27_TREE16_TUBE647	EXPERIMENTAL	UNGRAFTED	NA	38.5501	-121.857	UNGRAFTED	NA	NA	NA	NA	27	16	m	7	76	295	303	430	540	522	725	0.829	3.532	7.623	10.513	14.9606	14.2603	20.8493	145	350	368	405	478	590	240	300	375	480	465	663	4.3731	16.4934	27.0962	48.858	44.5038	96.6732
EXP_ROW27_TREE17_TUBE648	EXPERIMENTAL	UNGRAFTED	NA	38.5501	-121.857	UNGRAFTED	NA	NA	NA	NA	27	17	NA	NA	85	250	286	NA	NA	NA	NA	1.062	2.352	7.161	NA	NA	NA	NA	90	235	NA	NA	NA	NA	210	280	NA	NA	NA	NA	2.07816	9.64678	NA	NA	NA	NA
EXP_ROW27_TREE18_TUBE649	EXPERIMENTAL	UNGRAFTED	NA	38.5501	-121.857	UNGRAFTED	NA	NA	NA	NA	27	18	f	6	135	265	349	415	540	540	717	1.417	3.657	7.282	10.091	15.9155	14.2603	20.6901	155	275	330	373	506	700	165	265	330	435	440	622	2.20952	10.1117	18.8166	36.9561	47.1892	127.666
EXP_ROW27_TREE19_TUBE650	EXPERIMENTAL	UNGRAFTED	NA	38.5501	-121.857	UNGRAFTED	NA	NA	NA	NA	27	19	NA	NA	101	200	288	NA	NA	NA	NA	1.235	1.868	6.268	NA	NA	NA	NA	130	255	NA	NA	NA	NA	180	260	NA	NA	NA	NA	2.2054	9.0258	NA	NA	NA	NA
EXP_ROW27_TREE20_TUBE651	EXPERIMENTAL	UNGRAFTED	NA	38.5501	-121.857	UNGRAFTED	NA	NA	NA	NA	27	20	m	6	104	310	302	330	435	469	562	1.012	2.627	4.913	7.05	10.5042	12.5096	15.9155	240	310	401	369	434	510	215	220	280	375	416	502	5.8088	7.85608	16.4611	27.1699	32.8217	54.6931
EXP_ROW27_TREE21_TUBE652	EXPERIMENTAL	UNGRAFTED	NA	38.5501	-121.857	UNGRAFTED	NA	NA	NA	NA	27	21	NA	NA	111	290	403	NA	NA	NA	NA	1.276	3.443	6.402	NA	NA	NA	NA	200	280	NA	NA	NA	NA	175	300	NA	NA	NA	NA	3.20704	13.1947	NA	NA	NA	NA
EXP_ROW27_TREE22_TUBE653	EXPERIMENTAL	UNGRAFTED	NA	38.5501	-121.857	UNGRAFTED	NA	NA	NA	NA	27	22	f	7	94	250	335	390	515	529	586	1.01	3.213	7.008	10.741	15.9155	17.8254	22.6	95	245	262	380	498	708	145	280	350	470	439	543	1.04582	10.0573	16.8049	43.9519	45.6049	114.013
EXP_ROW27_TREE23_TUBE654	EXPERIMENTAL	UNGRAFTED	NA	38.5501	-121.857	UNGRAFTED	NA	NA	NA	NA	27	23	NA	NA	81	255	279	NA	NA	NA	NA	0.835	2.553	5.343	NA	NA	NA	NA	115	205	NA	NA	NA	NA	175	240	NA	NA	NA	NA	1.84405	6.18265	NA	NA	NA	NA
EXP_ROW27_TREE24_TUBE655	EXPERIMENTAL	UNGRAFTED	NA	38.5501	-121.857	UNGRAFTED	NA	NA	NA	NA	27	24	m	6	112	235	301	365	540	528	651	1.232	2.525	9.075	12.101	17.507	20.9766	25.9423	230	275	460	494	637	850	185	290	315	485	473	596	4.12164	12.1095	23.8989	60.8428	80.3949	180.373
EXP_ROW27_TREE25_TUBE656	EXPERIMENTAL	UNGRAFTED	NA	38.5501	-121.857	UNGRAFTED	NA	NA	NA	NA	27	25	NA	NA	119	200	224	NA	NA	NA	NA	1.109	1.871	6.209	NA	NA	NA	NA	80	250	NA	NA	NA	NA	190	250	NA	NA	NA	NA	1.51215	8.18123	NA	NA	NA	NA
EXP_ROW27_TREE26_TUBE657	EXPERIMENTAL	UNGRAFTED	NA	38.5501	-121.857	UNGRAFTED	NA	NA	NA	NA	27	26	f	7	89	240	331	415	495	540	615	0.971	2.753	5.773	8.596	11.4592	10.3769	15.9155	130	210	272	340	384	571	180	280	350	430	477	550	2.2054	8.62053	17.4463	32.9166	29.4625	75.1145
EXP_ROW27_TREE27_TUBE658	EXPERIMENTAL	UNGRAFTED	NA	38.5501	-121.857	UNGRAFTED	NA	NA	NA	NA	27	27	NA	NA	105	220	277	NA	NA	NA	NA	1.309	2.092	7.003	NA	NA	NA	NA	180	265	NA	NA	NA	NA	165	280	NA	NA	NA	NA	2.5659	10.8783	NA	NA	NA	NA
EXP_ROW27_TREE28_TUBE659	EXPERIMENTAL	UNGRAFTED	NA	38.5501	-121.857	UNGRAFTED	NA	NA	NA	NA	27	28	m	6	125	250	283	360	490	488	582	1.313	2.313	6.828	9.668	14.9606	17.0932	21.1676	155	305	358	431	480	717	180	280	320	445	443	523	2.62951	12.5203	19.1947	44.6885	42.7538	112.623
EXP_ROW27_TREE29_TUBE660	EXPERIMENTAL	UNGRAFTED	NA	38.5501	-121.857	UNGRAFTED	NA	NA	NA	NA	27	29	NA	NA	76	210	302	NA	NA	NA	NA	0.93	3.04	6.842	NA	NA	NA	NA	205	310	NA	NA	NA	NA	170	280	NA	NA	NA	NA	3.10206	12.7255	NA	NA	NA	NA
EXP_ROW28_TREE1_TUBE661	EXPERIMENTAL	UNGRAFTED	NA	38.5501	-121.857	UNGRAFTED	NA	NA	NA	NA	28	1	f	6	125	280	338	410	250	525	612	1.44	3.491	7.364	10.732	15.9155	18.6211	23.2366	145	240	345	374	477	690	170	290	355	190	471	549	2.19414	10.5683	22.7654	7.06932	44.8897	109.486
EXP_ROW28_TREE2_TUBE662	EXPERIMENTAL	UNGRAFTED	NA	38.5501	-121.857	UNGRAFTED	NA	NA	NA	NA	28	2	NA	NA	65	280	345	NA	NA	NA	NA	0.986	3.696	7.638	NA	NA	NA	NA	180	290	NA	NA	NA	NA	190	295	NA	NA	NA	NA	3.40234	13.2142	NA	NA	NA	NA
EXP_ROW28_TREE3_TUBE663	EXPERIMENTAL	UNGRAFTED	NA	38.5501	-121.857	UNGRAFTED	NA	NA	NA	NA	28	3	f	6	112	275	279	370	485	512	602	1.196	3.097	6.143	8.936	12.4141	13.5282	16.5521	125	250	284	336	435	592	150	270	305	415	449	532	1.47262	9.54259	13.833	30.2994	35.5888	78.0987
EXP_ROW28_TREE4_TUBE664	EXPERIMENTAL	UNGRAFTED	NA	38.5501	-121.857	UNGRAFTED	NA	NA	NA	NA	28	4	NA	NA	69	250	247	NA	NA	NA	NA	1.208	2.061	7.976	NA	NA	NA	NA	135	310	NA	NA	NA	NA	210	245	NA	NA	NA	NA	3.11725	9.743	NA	NA	NA	NA
EXP_ROW28_TREE5_TUBE665	EXPERIMENTAL	UNGRAFTED	NA	38.5501	-121.857	UNGRAFTED	NA	NA	NA	NA	28	5	m	7	67	280	340	440	500	510	618	0.887	2.835	5.379	7.573	9.86761	11.3	14.1648	135	230	191	247	296	359	200	325	380	435	449	556	2.82743	12.7202	14.4411	24.4723	16.4785	30.016
EXP_ROW28_TREE6_TUBE666	EXPERIMENTAL	UNGRAFTED	NA	38.5501	-121.857	UNGRAFTED	NA	NA	NA	NA	28	6	NA	NA	113	300	344	NA	NA	NA	NA	1.165	3.634	6.942	NA	NA	NA	NA	150	325	NA	NA	NA	NA	195	240	NA	NA	NA	NA	2.98648	9.80177	NA	NA	NA	NA
EXP_ROW28_TREE7_TUBE667	EXPERIMENTAL	UNGRAFTED	NA	38.5501	-121.857	UNGRAFTED	NA	NA	NA	NA	28	7	m	6	134	290	347	455	505	516	597	1.457	2.96	8.68	10.177	15.9155	17.8254	21.1676	185	305	320	370	460	700	220	300	400	445	458	544	4.6883	14.3728	26.8083	38.3637	40.5947	111.656
EXP_ROW28_TREE8_TUBE668	EXPERIMENTAL	UNGRAFTED	NA	38.5501	-121.857	UNGRAFTED	NA	NA	NA	NA	28	8	NA	NA	113	285	374	NA	NA	NA	NA	1.258	4.073	8.196	NA	NA	NA	NA	175	310	NA	NA	NA	NA	165	305	NA	NA	NA	NA	2.49462	15.0994	NA	NA	NA	NA
EXP_ROW28_TREE9_TUBE669	EXPERIMENTAL	UNGRAFTED	NA	38.5501	-121.857	UNGRAFTED	NA	NA	NA	NA	28	9	NA	NA	76	235	208	180	220	252	338	0.573	1.209	1.806	2.523	3.81972	4.39268	5.72958	NA	20	226	116	146	247	NA	195	140	165	215	306	NA	0.398197	2.31933	1.65358	1.9197	7.81995
EXP_ROW28_TREE10_TUBE670	EXPERIMENTAL	UNGRAFTED	NA	38.5501	-121.857	UNGRAFTED	NA	NA	NA	NA	28	10	NA	NA	64	280	353	NA	NA	NA	NA	0.942	3.476	8.348	NA	NA	NA	NA	130	315	NA	NA	NA	NA	190	275	NA	NA	NA	NA	2.45725	12.4731	NA	NA	NA	NA
EXP_ROW28_TREE11_TUBE671	EXPERIMENTAL	UNGRAFTED	NA	38.5501	-121.857	UNGRAFTED	NA	NA	NA	NA	28	11	m	7	97	255	291	380	445	480	566	1.18	2.728	8.163	10.081	13.6873	15.5972	18.462	95	235	340	381	417	581	185	260	325	390	431	508	1.70242	8.31789	18.8037	30.3426	31.3934	71.8298
EXP_ROW28_TREE12_TUBE672	EXPERIMENTAL	UNGRAFTED	NA	38.5501	-121.857	UNGRAFTED	NA	NA	NA	NA	28	12	NA	NA	115	305	347	NA	NA	NA	NA	1.294	3.991	8.448	NA	NA	NA	NA	175	335	NA	NA	NA	NA	240	325	NA	NA	NA	NA	5.27788	18.5272	NA	NA	NA	NA
EXP_ROW28_TREE13_TUBE673	EXPERIMENTAL	UNGRAFTED	NA	38.5501	-121.857	UNGRAFTED	NA	NA	NA	NA	28	13	m	6	125	290	341	415	535	544	595	1.406	4.092	8.579	10.382	15.2789	16.7113	19.7352	190	370	381	405	501	609	230	275	345	465	473	527	5.26269	14.6509	23.7444	45.8521	49.7308	81.8717
EXP_ROW28_TREE14_TUBE674	EXPERIMENTAL	UNGRAFTED	NA	38.5501	-121.857	UNGRAFTED	NA	NA	NA	NA	28	14	NA	NA	76	260	197	NA	NA	NA	NA	0.74	2.147	3.15	NA	NA	NA	NA	105	180	NA	NA	NA	NA	180	195	NA	NA	NA	NA	1.78128	3.58377	NA	NA	NA	NA
EXP_ROW28_TREE15_TUBE675	EXPERIMENTAL	UNGRAFTED	NA	38.5501	-121.857	UNGRAFTED	NA	NA	NA	NA	28	15	f	7	128	310	340	435	545	512	566	1.26	3.733	8.011	10.508	14.9606	17.3479	20.3718	230	325	417	492	556	711	230	295	385	475	446	516	6.37063	14.809	32.3635	58.1234	57.7528	109.264
EXP_ROW28_TREE16_TUBE676	EXPERIMENTAL	UNGRAFTED	NA	38.5501	-121.857	UNGRAFTED	NA	NA	NA	NA	28	16	NA	NA	63	290	426	NA	NA	NA	NA	1.247	3.329	8.059	NA	NA	NA	NA	170	305	NA	NA	NA	NA	225	345	NA	NA	NA	NA	4.50622	19.008	NA	NA	NA	NA
EXP_ROW28_TREE17_TUBE677	EXPERIMENTAL	UNGRAFTED	NA	38.5501	-121.857	UNGRAFTED	NA	NA	NA	NA	28	17	m	7	129	255	310	405	490	479	568	1.216	2.131	6.23	7.803	11.7775	12.987	15.2789	50	210	239	202	264	408	210	290	365	445	433	521	1.15454	9.24728	16.6718	20.9445	12.6411	36.3284
EXP_ROW28_TREE18_TUBE678	EXPERIMENTAL	UNGRAFTED	NA	38.5501	-121.857	UNGRAFTED	NA	NA	NA	NA	28	18	NA	NA	120	280	385	NA	NA	NA	NA	1.392	2.784	7.16	NA	NA	NA	NA	90	235	NA	NA	NA	NA	225	300	NA	NA	NA	NA	2.38565	11.0741	NA	NA	NA	NA
EXP_ROW28_TREE19_TUBE679	EXPERIMENTAL	UNGRAFTED	NA	38.5501	-121.857	UNGRAFTED	NA	NA	NA	NA	28	19	m	6	128	305	362	470	550	564	659	1.257	3.326	7.475	9.429	14.3239	17.1887	20.531	130	265	376	461	568	670	205	330	415	495	512	603	2.86055	15.1103	33.9065	59.1439	69.1919	113.385
EXP_ROW28_TREE20_TUBE680	EXPERIMENTAL	UNGRAFTED	NA	38.5501	-121.857	UNGRAFTED	NA	NA	NA	NA	28	20	NA	NA	125	310	339	NA	NA	NA	NA	1.251	3.197	6.479	NA	NA	NA	NA	175	235	NA	NA	NA	NA	225	300	NA	NA	NA	NA	4.63876	11.0741	NA	NA	NA	NA
EXP_ROW28_TREE21_TUBE681	EXPERIMENTAL	UNGRAFTED	NA	38.5501	-121.857	UNGRAFTED	NA	NA	NA	NA	28	21	m	6	142	285	364	420	555	527	810	1.403	2.998	8.614	10.79	16.2338	19.3532	23.0775	190	290	356	432	523	626	210	305	355	490	465	743	4.38723	14.1253	23.4912	54.3093	53.2776	121.962
EXP_ROW28_TREE22_TUBE682	EXPERIMENTAL	UNGRAFTED	NA	38.5501	-121.857	UNGRAFTED	NA	NA	NA	NA	28	22	NA	NA	116	290	325	NA	NA	NA	NA	1.094	3.27	7.817	NA	NA	NA	NA	180	295	NA	NA	NA	NA	195	285	NA	NA	NA	NA	3.58377	12.5461	NA	NA	NA	NA
EXP_ROW28_TREE23_TUBE683	EXPERIMENTAL	UNGRAFTED	NA	38.5501	-121.857	UNGRAFTED	NA	NA	NA	NA	28	23	m	7	77	195	316	375	465	488	587	0.926	1.997	6.003	7.534	10.8225	12.6687	15.2789	100	220	226	300	286	487	160	285	330	415	438	533	1.34041	9.35645	12.8865	27.053	15.007	52.9509
EXP_ROW28_TREE24_TUBE684	EXPERIMENTAL	UNGRAFTED	NA	38.5501	-121.857	UNGRAFTED	NA	NA	NA	NA	28	24	NA	NA	122	250	351	NA	NA	NA	NA	0.992	3.492	6.133	NA	NA	NA	NA	165	325	NA	NA	NA	NA	170	275	NA	NA	NA	NA	2.49678	12.8691	NA	NA	NA	NA
EXP_ROW28_TREE25_TUBE685	EXPERIMENTAL	UNGRAFTED	NA	38.5501	-121.857	UNGRAFTED	NA	NA	NA	NA	28	25	m	7	102	305	398	470	600	574	667	1.077	3.49	6.615	9.165	13.0507	16.393	19.4169	100	130	216	350	422	641	215	310	390	525	490	593	2.42034	6.54132	17.2021	50.5109	36.5519	102.061
EXP_ROW28_TREE26_TUBE686	EXPERIMENTAL	UNGRAFTED	NA	38.5501	-121.857	UNGRAFTED	NA	NA	NA	NA	28	26	NA	NA	68	235	260	NA	NA	NA	NA	0.901	2.084	7.319	NA	NA	NA	NA	100	265	NA	NA	NA	NA	170	270	NA	NA	NA	NA	1.5132	10.1151	NA	NA	NA	NA
EXP_ROW28_TREE27_TUBE687	EXPERIMENTAL	UNGRAFTED	NA	38.5501	-121.857	UNGRAFTED	NA	NA	NA	NA	28	27	f	6	106	240	295	370	460	485	603	1.155	4.151	7.094	9.261	14.0056	16.7749	20.2127	135	295	274	460	511	621	175	265	315	395	427	537	2.16475	10.8471	14.2354	37.5795	46.7045	86.7453
EXP_ROW28_TREE28_TUBE688	EXPERIMENTAL	UNGRAFTED	NA	38.5501	-121.857	UNGRAFTED	NA	NA	NA	NA	28	28	NA	NA	96	280	299	NA	NA	NA	NA	1.072	3.042	6.489	NA	NA	NA	NA	130	325	NA	NA	NA	NA	110	290	NA	NA	NA	NA	0.823621	14.3113	NA	NA	NA	NA
EXP_ROW28_TREE29_TUBE689	EXPERIMENTAL	UNGRAFTED	NA	38.5501	-121.857	UNGRAFTED	NA	NA	NA	NA	28	29	f	7	115	245	304	435	500	539	637	1.232	3.402	8.751	11.471	18.462	22.6	27.5338	230	260	361	516	627	798	190	270	370	430	473	583	4.34744	9.92429	25.8767	49.9557	77.8906	155.512
EXP_ROW29_TREE1_TUBE690	EXPERIMENTAL	UNGRAFTED	NA	38.5501	-121.857	UNGRAFTED	NA	NA	NA	NA	29	1	NA	NA	101	250	311	NA	NA	NA	NA	1.284	3.422	6.794	NA	NA	NA	NA	130	240	NA	NA	NA	NA	180	245	NA	NA	NA	NA	2.2054	7.54296	NA	NA	NA	NA
EXP_ROW29_TREE2_TUBE691	EXPERIMENTAL	UNGRAFTED	NA	38.5501	-121.857	UNGRAFTED	NA	NA	NA	NA	29	2	m	5	146	325	415	455	620	585	677	1.352	4.202	8.424	11.621	17.1887	19.8944	23.7141	230	375	442	472	570	616	225	325	395	550	525	620	6.09665	20.7394	36.109	74.7594	71.4492	98.5466
EXP_ROW29_TREE3_TUBE692	EXPERIMENTAL	UNGRAFTED	NA	38.5501	-121.857	UNGRAFTED	NA	NA	NA	NA	29	3	NA	NA	122	320	367	NA	NA	NA	NA	1.368	3.926	8.048	NA	NA	NA	NA	150	305	NA	NA	NA	NA	235	315	NA	NA	NA	NA	4.33736	15.846	NA	NA	NA	NA
EXP_ROW29_TREE4_TUBE693	EXPERIMENTAL	UNGRAFTED	NA	38.5501	-121.857	UNGRAFTED	NA	NA	NA	NA	29	4	f	6	104	295	370	440	565	536	648	1.285	2.894	8.014	10.512	15.9155	18.1118	21.9634	115	265	376	475	515	718	235	305	370	495	471	591	3.32531	12.9076	26.9519	60.94	52.3268	127.622
EXP_ROW29_TREE5_TUBE694	EXPERIMENTAL	UNGRAFTED	NA	38.5501	-121.857	UNGRAFTED	NA	NA	NA	NA	29	5	NA	NA	87	255	299	NA	NA	NA	NA	0.928	2.918	6.124	NA	NA	NA	NA	125	240	NA	NA	NA	NA	160	260	NA	NA	NA	NA	1.67552	8.49487	NA	NA	NA	NA
EXP_ROW29_TREE6_TUBE695	EXPERIMENTAL	UNGRAFTED	NA	38.5501	-121.857	UNGRAFTED	NA	NA	NA	NA	29	6	f	7	118	285	314	380	495	512	567	1.208	3.132	6.771	9.806	13.369	15.5017	18.3028	160	290	351	359	458	540	190	265	320	430	453	506	3.02431	10.6632	18.8194	34.756	39.8032	61.8054
EXP_ROW29_TREE7_TUBE696	EXPERIMENTAL	UNGRAFTED	NA	38.5501	-121.857	UNGRAFTED	NA	NA	NA	NA	29	7	NA	NA	119	275	352	NA	NA	NA	NA	1.313	4.136	8.039	NA	NA	NA	NA	185	295	NA	NA	NA	NA	170	270	NA	NA	NA	NA	2.79942	11.2603	NA	NA	NA	NA
EXP_ROW29_TREE8_TUBE697	EXPERIMENTAL	UNGRAFTED	NA	38.5501	-121.857	UNGRAFTED	NA	NA	NA	NA	29	8	f	7	131	305	383	470	560	548	615	1.218	3.587	7.237	10.539	15.2789	18.08	21.3268	135	235	279	397	425	594	260	315	405	490	481	552	4.77836	12.2092	23.9614	49.9093	36.3925	81.5832
EXP_ROW29_TREE9_TUBE698	EXPERIMENTAL	UNGRAFTED	NA	38.5501	-121.857	UNGRAFTED	NA	NA	NA	NA	29	9	NA	NA	92	240	315	NA	NA	NA	NA	1.186	2.318	7.921	NA	NA	NA	NA	170	260	NA	NA	NA	NA	160	250	NA	NA	NA	NA	2.2787	8.50848	NA	NA	NA	NA
EXP_ROW29_TREE10_TUBE699	EXPERIMENTAL	UNGRAFTED	NA	38.5501	-121.857	UNGRAFTED	NA	NA	NA	NA	29	10	f	6	76	235	312	400	475	503	593	1.208	3.464	7.205	9.428	13.369	15.5654	18.6211	105	220	351	383	428	643	140	245	320	390	430	512	1.07757	6.91438	18.8194	30.5019	32.9947	88.6708
EXP_ROW29_TREE11_TUBE700	EXPERIMENTAL	UNGRAFTED	NA	38.5501	-121.857	UNGRAFTED	NA	NA	NA	NA	29	11	NA	NA	121	260	340	NA	NA	NA	NA	1.305	2.937	8.699	NA	NA	NA	NA	215	275	NA	NA	NA	NA	175	325	NA	NA	NA	NA	3.44757	15.2089	NA	NA	NA	NA
EXP_ROW29_TREE12_TUBE701	EXPERIMENTAL	UNGRAFTED	NA	38.5501	-121.857	UNGRAFTED	NA	NA	NA	NA	29	12	f	7	123	260	307	355	450	510	573	1.399	3.267	8.027	9.176	14.3239	15.6608	18.6211	175	295	455	411	463	653	180	285	315	395	464	518	2.96881	12.5461	23.6391	33.5764	41.6647	92.5219
EXP_ROW29_TREE13_TUBE702	EXPERIMENTAL	UNGRAFTED	NA	38.5501	-121.857	UNGRAFTED	NA	NA	NA	NA	29	13	NA	NA	85	290	359	NA	NA	NA	NA	1.001	2.923	5.295	NA	NA	NA	NA	140	215	NA	NA	NA	NA	175	290	NA	NA	NA	NA	2.24493	9.46745	NA	NA	NA	NA
EXP_ROW29_TREE14_TUBE703	EXPERIMENTAL	UNGRAFTED	NA	38.5501	-121.857	UNGRAFTED	NA	NA	NA	NA	29	14	f	7	118	250	353	440	435	544	601	1.256	3.471	6.994	10.193	13.6873	16.2656	19.4169	105	225	287	390	467	580	165	290	370	370	474	536	1.49677	9.9078	20.5724	27.9555	43.3013	75.5282
EXP_ROW29_TREE15_TUBE704	EXPERIMENTAL	UNGRAFTED	NA	38.5501	-121.857	UNGRAFTED	NA	NA	NA	NA	29	15	NA	NA	109	290	279	NA	NA	NA	NA	1.301	2.877	6.339	NA	NA	NA	NA	150	255	NA	NA	NA	NA	180	215	NA	NA	NA	NA	2.54469	6.17186	NA	NA	NA	NA
EXP_ROW29_TREE16_TUBE705	EXPERIMENTAL	UNGRAFTED	NA	38.5501	-121.857	UNGRAFTED	NA	NA	NA	NA	29	16	f	7	105	200	270	340	440	480	560	1.24	2.973	6.442	9.153	12.4141	14.7696	16.8704	165	285	333	428	506	560	130	250	280	375	424	493	1.46006	9.3266	13.6697	31.5141	45.4732	64.7607
EXP_ROW29_TREE17_TUBE706	EXPERIMENTAL	UNGRAFTED	NA	38.5501	-121.857	UNGRAFTED	NA	NA	NA	NA	29	17	NA	NA	113	290	280	NA	NA	NA	NA	1.163	3.579	7.401	NA	NA	NA	NA	220	285	NA	NA	NA	NA	150	265	NA	NA	NA	NA	2.59181	10.4794	NA	NA	NA	NA
EXP_ROW29_TREE18_TUBE707	EXPERIMENTAL	UNGRAFTED	NA	38.5501	-121.857	UNGRAFTED	NA	NA	NA	NA	29	18	NA	8	81	205	306	385	400	459	544	0.985	2.742	5.478	8.123	10.8225	12.9552	15.5972	130	220	267	286	334	434	120	250	330	340	399	483	0.980177	7.19948	15.2243	17.311	18.6447	38.1079
EXP_ROW29_TREE19_TUBE708	EXPERIMENTAL	UNGRAFTED	NA	38.5501	-121.857	UNGRAFTED	NA	NA	NA	NA	29	19	NA	NA	106	275	378	NA	NA	NA	NA	1.36	3.824	7.377	NA	NA	NA	NA	140	285	NA	NA	NA	NA	155	275	NA	NA	NA	NA	1.76112	11.2852	NA	NA	NA	NA
EXP_ROW29_TREE20_TUBE709	EXPERIMENTAL	UNGRAFTED	NA	38.5501	-121.857	UNGRAFTED	NA	NA	NA	NA	29	20	m	6	114	245	328	390	485	517	587	1.218	2.836	6.632	9.5	12.4141	14.7696	17.1887	185	275	312	408	387	443	180	285	330	425	457	523	3.13845	11.6956	17.7902	38.5866	28.6699	42.993
EXP_ROW29_TREE21_TUBE710	EXPERIMENTAL	UNGRAFTED	NA	38.5501	-121.857	UNGRAFTED	NA	NA	NA	NA	29	21	NA	NA	112	295	286	NA	NA	NA	NA	1.118	2.795	6.424	NA	NA	NA	NA	185	305	NA	NA	NA	NA	195	225	NA	NA	NA	NA	3.68332	8.08469	NA	NA	NA	NA
EXP_ROW29_TREE22_TUBE711	EXPERIMENTAL	UNGRAFTED	NA	38.5501	-121.857	UNGRAFTED	NA	NA	NA	NA	29	22	f	7	101	255	308	410	490	525	587	1.082	2.859	7.2	8.843	13.6873	15.3744	18.3028	170	290	338	392	489	627	215	285	355	435	476	536	4.11457	12.3335	22.3034	38.8386	47.6775	88.265
EXP_ROW29_TREE23_TUBE712	EXPERIMENTAL	UNGRAFTED	NA	38.5501	-121.857	UNGRAFTED	NA	NA	NA	NA	29	23	NA	NA	80	260	321	NA	NA	NA	NA	0.976	2.994	6.507	NA	NA	NA	NA	160	225	NA	NA	NA	NA	125	230	NA	NA	NA	NA	1.309	6.23213	NA	NA	NA	NA
EXP_ROW29_TREE24_TUBE713	EXPERIMENTAL	UNGRAFTED	NA	38.5501	-121.857	UNGRAFTED	NA	NA	NA	NA	29	24	m	6	114	240	370	410	505	513	588	1.166	3.165	6.536	9.094	12.4141	14.9924	17.8254	170	300	358	323	377	600	160	275	350	445	458	523	2.2787	11.8791	22.9624	33.4905	27.267	78.8665
EXP_ROW29_TREE25_TUBE714	EXPERIMENTAL	UNGRAFTED	NA	38.5501	-121.857	UNGRAFTED	NA	NA	NA	NA	29	25	NA	NA	89	240	320	NA	NA	NA	NA	0.898	3.665	7.151	NA	NA	NA	NA	150	285	NA	NA	NA	NA	145	280	NA	NA	NA	NA	1.6513	11.6993	NA	NA	NA	NA
EXP_ROW29_TREE26_TUBE715	EXPERIMENTAL	UNGRAFTED	NA	38.5501	-121.857	UNGRAFTED	NA	NA	NA	NA	29	26	f	7	107	290	277	360	500	508	640	1.233	4.356	7.714	10.234	14.6423	17.0296	20.6901	225	305	373	439	618	757	190	265	280	420	439	559	4.25293	11.2148	15.3117	40.5473	70.2312	134.181
EXP_ROW29_TREE27_TUBE716	EXPERIMENTAL	UNGRAFTED	NA	38.5501	-121.857	UNGRAFTED	NA	NA	NA	NA	29	27	NA	NA	80	285	365	NA	NA	NA	NA	0.937	3.606	8.676	NA	NA	NA	NA	165	295	NA	NA	NA	NA	185	290	NA	NA	NA	NA	2.95683	12.9902	NA	NA	NA	NA
EXP_ROW29_TREE29_TUBE717	EXPERIMENTAL	UNGRAFTED	NA	38.5501	-121.857	UNGRAFTED	NA	NA	NA	NA	29	29	NA	NA	94	250	297	NA	NA	NA	NA	1.101	3.781	8.412	NA	NA	NA	NA	200	305	NA	NA	NA	NA	180	260	NA	NA	NA	NA	3.39292	10.7956	NA	NA	NA	NA
EXP_ROW30_TREE1_TUBE718	EXPERIMENTAL	UNGRAFTED	NA	38.5501	-121.857	UNGRAFTED	NA	NA	NA	NA	30	1	m	7	101	305	398	530	555	533	665	1.142	3.736	7.455	10.381	15.5972	18.3983	22.9183	125	265	292	423	505	620	210	245	470	480	464	601	2.88634	8.32869	33.7736	51.0295	49.5666	96.7713
EXP_ROW30_TREE2_TUBE719	EXPERIMENTAL	UNGRAFTED	NA	38.5501	-121.857	UNGRAFTED	NA	NA	NA	NA	30	2	NA	NA	114	270	346	NA	NA	NA	NA	1.187	4.232	7.805	NA	NA	NA	NA	170	295	NA	NA	NA	NA	195	285	NA	NA	NA	NA	3.38467	12.5461	NA	NA	NA	NA
EXP_ROW30_TREE3_TUBE720	EXPERIMENTAL	UNGRAFTED	NA	38.5501	-121.857	UNGRAFTED	NA	NA	NA	NA	30	3	m	7	125	280	384	490	545	544	595	1.192	3.941	8.784	11.901	17.8254	19.2577	23.8732	155	245	376	469	566	754	220	225	450	495	502	548	3.92804	6.49426	39.8668	60.1703	67.3636	130.5
EXP_ROW30_TREE4_TUBE721	EXPERIMENTAL	UNGRAFTED	NA	38.5501	-121.857	UNGRAFTED	NA	NA	NA	NA	30	4	NA	NA	82	295	342	NA	NA	NA	NA	1.167	3.695	7.042	NA	NA	NA	NA	105	270	NA	NA	NA	NA	215	270	NA	NA	NA	NA	2.54135	10.306	NA	NA	NA	NA
EXP_ROW30_TREE5_TUBE722	EXPERIMENTAL	UNGRAFTED	NA	38.5501	-121.857	UNGRAFTED	NA	NA	NA	NA	30	5	f	7	110	240	313	385	485	504	597	1.09	3.858	6.23	9.79	12.4141	14.2921	16.5521	170	355	381	312	382	531	160	275	325	420	443	522	2.2787	14.057	21.0713	28.8172	27.0782	61.6521
EXP_ROW30_TREE6_TUBE723	EXPERIMENTAL	UNGRAFTED	NA	38.5501	-121.857	UNGRAFTED	NA	NA	NA	NA	30	6	NA	NA	111	295	300	NA	NA	NA	NA	1.22	3.361	5.873	NA	NA	NA	NA	140	270	NA	NA	NA	NA	180	290	NA	NA	NA	NA	2.37504	11.8894	NA	NA	NA	NA
EXP_ROW30_TREE7_TUBE724	EXPERIMENTAL	UNGRAFTED	NA	38.5501	-121.857	UNGRAFTED	NA	NA	NA	NA	30	7	m	7	112	310	431	500	600	599	691	1.158	3.798	7.318	10.263	14.3239	16.5521	20.531	185	290	323	397	470	663	285	290	440	535	541	632	7.86792	12.7701	32.7421	59.4972	50.0589	116.368
EXP_ROW30_TREE8_TUBE725	EXPERIMENTAL	UNGRAFTED	NA	38.5501	-121.857	UNGRAFTED	NA	NA	NA	NA	30	8	NA	NA	81	310	348	NA	NA	NA	NA	1.089	3.492	7.094	NA	NA	NA	NA	100	285	NA	NA	NA	NA	235	275	NA	NA	NA	NA	2.89157	11.2852	NA	NA	NA	NA
EXP_ROW30_TREE9_TUBE726	EXPERIMENTAL	UNGRAFTED	NA	38.5501	-121.857	UNGRAFTED	NA	NA	NA	NA	30	9	m	6	112	300	383	440	560	544	681	1.5	4.491	8.669	10.57	15.9155	18.9394	22.7592	140	295	353	465	499	719	235	305	385	500	486	626	4.0482	14.3688	27.3965	60.8684	50.6904	135.557
EXP_ROW30_TREE10_TUBE727	EXPERIMENTAL	UNGRAFTED	NA	38.5501	-121.857	UNGRAFTED	NA	NA	NA	NA	30	10	NA	NA	119	280	314	NA	NA	NA	NA	1.236	2.932	7.599	NA	NA	NA	NA	110	245	NA	NA	NA	NA	220	285	NA	NA	NA	NA	2.78764	10.4197	NA	NA	NA	NA
EXP_ROW30_TREE11_TUBE728	EXPERIMENTAL	UNGRAFTED	NA	38.5501	-121.857	UNGRAFTED	NA	NA	NA	NA	30	11	m	7	87	285	358	430	540	510	607	1.05	2.79	7.911	10.53	16.5521	18.1437	23.2366	140	260	439	490	482	745	225	255	380	480	455	525	3.71101	8.85222	33.1918	59.1122	44.2786	122.056
EXP_ROW30_TREE12_TUBE729	EXPERIMENTAL	UNGRAFTED	NA	38.5501	-121.857	UNGRAFTED	NA	NA	NA	NA	30	12	NA	NA	115	285	384	NA	NA	NA	NA	1.345	2.924	7.994	NA	NA	NA	NA	115	290	NA	NA	NA	NA	185	240	NA	NA	NA	NA	2.06082	8.74619	NA	NA	NA	NA
EXP_ROW30_TREE13_TUBE730	EXPERIMENTAL	UNGRAFTED	NA	38.5501	-121.857	UNGRAFTED	NA	NA	NA	NA	30	13	m	6	95	285	323	380	480	485	618	1.071	3.135	6.031	7.867	12.0958	15.2152	16.7113	180	275	356	347	399	576	180	295	300	385	390	530	3.05363	12.5307	16.7761	26.9308	26.0075	73.6562
EXP_ROW30_TREE14_TUBE731	EXPERIMENTAL	UNGRAFTED	NA	38.5501	-121.857	UNGRAFTED	NA	NA	NA	NA	30	14	NA	NA	120	270	325	NA	NA	NA	NA	1.369	2.762	9.07	NA	NA	NA	NA	165	215	NA	NA	NA	NA	175	245	NA	NA	NA	NA	2.64581	6.75724	NA	NA	NA	NA
EXP_ROW30_TREE15_TUBE732	EXPERIMENTAL	UNGRAFTED	NA	38.5501	-121.857	UNGRAFTED	NA	NA	NA	NA	30	15	m	6	101	285	374	430	550	535	680	1.278	3.924	8.572	11.147	16.5521	19.3532	24.3507	115	285	384	424	515	706	215	295	390	495	475	614	2.78339	12.9864	30.5815	54.397	52.7712	128.194
EXP_ROW30_TREE16_TUBE733	EXPERIMENTAL	UNGRAFTED	NA	38.5501	-121.857	UNGRAFTED	NA	NA	NA	NA	30	16	NA	NA	80	270	276	NA	NA	NA	NA	1.329	3.421	6.143	NA	NA	NA	NA	120	245	NA	NA	NA	NA	180	290	NA	NA	NA	NA	2.03575	10.7885	NA	NA	NA	NA
EXP_ROW30_TREE17_TUBE734	EXPERIMENTAL	UNGRAFTED	NA	38.5501	-121.857	UNGRAFTED	NA	NA	NA	NA	30	17	f	7	127	300	334	415	510	515	645	1.535	3.467	7.481	10.302	14.9606	17.3161	21.1676	105	300	318	335	429	650	190	245	350	445	459	584	1.9847	9.4287	20.3968	34.7347	35.3847	103.354
EXP_ROW30_TREE18_TUBE735	EXPERIMENTAL	UNGRAFTED	NA	38.5501	-121.857	UNGRAFTED	NA	NA	NA	NA	30	18	NA	NA	101	190	271	NA	NA	NA	NA	1.171	1.958	7.172	NA	NA	NA	NA	130	290	NA	NA	NA	NA	125	315	NA	NA	NA	NA	1.06356	15.0667	NA	NA	NA	NA
EXP_ROW30_TREE19_TUBE736	EXPERIMENTAL	UNGRAFTED	NA	38.5501	-121.857	UNGRAFTED	NA	NA	NA	NA	30	19	m	7	109	290	310	350	440	473	591	1.146	2.968	5.42	7.662	11.1408	13.369	16.2338	125	270	312	366	400	580	185	275	260	350	385	504	2.24002	10.6912	11.0433	23.4756	25.8029	71.0191
EXP_ROW30_TREE20_TUBE737	EXPERIMENTAL	UNGRAFTED	NA	38.5501	-121.857	UNGRAFTED	NA	NA	NA	NA	30	20	NA	NA	104	285	332	NA	NA	NA	NA	1.122	3.26	6.329	NA	NA	NA	NA	125	315	NA	NA	NA	NA	155	280	NA	NA	NA	NA	1.57243	12.9308	NA	NA	NA	NA
EXP_ROW30_TREE21_TUBE738	EXPERIMENTAL	UNGRAFTED	NA	38.5501	-121.857	UNGRAFTED	NA	NA	NA	NA	30	21	m	6	85	310	367	450	530	523	597	0.894	3.968	7.529	10.926	15.2789	18.3665	21.6451	165	295	361	430	477	740	235	310	380	465	463	544	4.7711	14.8438	27.2944	48.6825	44.1272	124.782
EXP_ROW30_TREE22_TUBE739	EXPERIMENTAL	UNGRAFTED	NA	38.5501	-121.857	UNGRAFTED	NA	NA	NA	NA	30	22	NA	NA	95	240	314	NA	NA	NA	NA	1.056	2.356	7.425	NA	NA	NA	NA	160	235	NA	NA	NA	NA	170	295	NA	NA	NA	NA	2.42112	10.7081	NA	NA	NA	NA
EXP_ROW30_TREE23_TUBE740	EXPERIMENTAL	UNGRAFTED	NA	38.5501	-121.857	UNGRAFTED	NA	NA	NA	NA	30	23	m	7	99	175	343	415	540	542	627	1.163	3.408	7.735	10.308	15.5972	18.6211	20.531	175	215	340	410	461	632	170	305	345	465	474	562	2.6481	10.4722	21.1893	46.4182	42.1958	94.0284
EXP_ROW30_TREE24_TUBE741	EXPERIMENTAL	UNGRAFTED	NA	38.5501	-121.857	UNGRAFTED	NA	NA	NA	NA	30	24	NA	NA	112	280	325	NA	NA	NA	NA	1.276	3.479	8.131	NA	NA	NA	NA	230	220	NA	NA	NA	NA	185	215	NA	NA	NA	NA	4.12164	5.32474	NA	NA	NA	NA
EXP_ROW30_TREE25_TUBE742	EXPERIMENTAL	UNGRAFTED	NA	38.5501	-121.857	UNGRAFTED	NA	NA	NA	NA	30	25	m	7	115	300	349	410	560	518	675	1.178	3.168	6.931	9.702	14.0056	17.1251	20.8493	280	265	508	549	618	755	195	270	310	450	417	572	5.57476	10.1151	25.5615	58.2098	66.7116	136.577
EXP_ROW30_TREE26_TUBE743	EXPERIMENTAL	UNGRAFTED	NA	38.5501	-121.857	UNGRAFTED	NA	NA	NA	NA	30	26	NA	NA	61	230	313	NA	NA	NA	NA	0.767	2.218	6.513	NA	NA	NA	NA	155	280	NA	NA	NA	NA	150	295	NA	NA	NA	NA	1.82605	12.7585	NA	NA	NA	NA
EXP_ROW30_TREE27_TUBE744	EXPERIMENTAL	UNGRAFTED	NA	38.5501	-121.857	UNGRAFTED	NA	NA	NA	NA	30	27	m	7	62	215	248	305	450	440	584	0.744	2.695	5.507	7.674	12.4141	13.0825	15.9155	105	335	318	348	390	597	135	280	235	380	370	521	1.00197	13.7518	9.19521	26.3115	23.5733	77.7813
EXP_ROW30_TREE28_TUBE745	EXPERIMENTAL	UNGRAFTED	NA	38.5501	-121.857	UNGRAFTED	NA	NA	NA	NA	30	28	NA	NA	111	280	307	NA	NA	NA	NA	1.15	3.125	6.858	NA	NA	NA	NA	180	295	NA	NA	NA	NA	170	295	NA	NA	NA	NA	2.72376	13.442	NA	NA	NA	NA
EXP_ROW30_TREE29_TUBE746	EXPERIMENTAL	UNGRAFTED	NA	38.5501	-121.857	UNGRAFTED	NA	NA	NA	NA	30	29	m	7	96	265	289	390	510	518	675	1.265	3.011	6.109	8.672	12.7324	16.1701	20.0535	145	265	333	341	471	799	150	305	320	435	449	603	1.70824	12.9076	17.8543	33.7856	41.7231	161.25
EXP_ROW31_TREE1_TUBE747	EXPERIMENTAL	UNGRAFTED	NA	38.5501	-121.857	UNGRAFTED	NA	NA	NA	NA	31	1	NA	NA	122	330	394	NA	NA	NA	NA	1.46	4.107	8.48	NA	NA	NA	NA	155	210	NA	NA	NA	NA	170	285	NA	NA	NA	NA	2.34546	8.93116	NA	NA	NA	NA
EXP_ROW31_TREE2_TUBE748	EXPERIMENTAL	UNGRAFTED	NA	38.5501	-121.857	UNGRAFTED	NA	NA	NA	NA	31	2	f	7	71	280	277	290	475	509	662	1.087	2.889	6.59	9.431	13.0507	14.7059	17.507	190	295	384	362	475	643	195	275	230	405	439	592	3.78287	11.6812	10.6362	31.0898	41.4897	102.526
EXP_ROW31_TREE3_TUBE749	EXPERIMENTAL	UNGRAFTED	NA	38.5501	-121.857	UNGRAFTED	NA	NA	NA	NA	31	3	NA	NA	106	225	280	NA	NA	NA	NA	1.182	4.248	8.453	NA	NA	NA	NA	195	315	NA	NA	NA	NA	170	285	NA	NA	NA	NA	2.95074	13.3967	NA	NA	NA	NA
EXP_ROW31_TREE4_TUBE750	EXPERIMENTAL	UNGRAFTED	NA	38.5501	-121.857	UNGRAFTED	NA	NA	NA	NA	31	4	f	7	72	300	307	410	510	515	630	0.8	3.315	6.815	9.95	14.3239	16.1701	20.2127	125	320	419	428	575	610	230	275	360	455	464	569	3.4623	12.6711	28.4327	46.3944	64.2602	88.6871
EXP_ROW31_TREE5_TUBE751	EXPERIMENTAL	UNGRAFTED	NA	38.5501	-121.857	UNGRAFTED	NA	NA	NA	NA	31	5	NA	NA	101	300	367	NA	NA	NA	NA	0.988	3.07	5.697	NA	NA	NA	NA	145	215	NA	NA	NA	NA	205	295	NA	NA	NA	NA	3.19061	9.79673	NA	NA	NA	NA
EXP_ROW31_TREE6_TUBE752	EXPERIMENTAL	UNGRAFTED	NA	38.5501	-121.857	UNGRAFTED	NA	NA	NA	NA	31	6	NA	8	83	295	322	360	480	513	590	1.054	2.905	5.952	8.324	11.7775	14.0693	16.8704	135	280	404	437	434	650	235	220	315	425	468	538	3.90363	7.09581	20.9895	41.3293	36.9244	95.2133
EXP_ROW31_TREE7_TUBE753	EXPERIMENTAL	UNGRAFTED	NA	38.5501	-121.857	UNGRAFTED	NA	NA	NA	NA	31	7	NA	NA	124	315	436	NA	NA	NA	NA	1.29	3.847	7.352	NA	NA	NA	NA	145	255	NA	NA	NA	NA	250	315	NA	NA	NA	NA	4.74511	13.2483	NA	NA	NA	NA
EXP_ROW31_TREE8_TUBE754	EXPERIMENTAL	UNGRAFTED	NA	38.5501	-121.857	UNGRAFTED	NA	NA	NA	NA	31	8	f	7	92	255	308	370	430	460	560	1.102	3.64	6.677	9.056	12.0958	14.3239	17.1887	105	255	246	289	362	685	175	265	315	370	405	510	1.6837	9.37628	12.7807	20.7157	22.2311	100.24
EXP_ROW31_TREE9_TUBE755	EXPERIMENTAL	UNGRAFTED	NA	38.5501	-121.857	UNGRAFTED	NA	NA	NA	NA	31	9	NA	NA	83	285	348	NA	NA	NA	NA	1.221	3.426	7.466	NA	NA	NA	NA	140	215	NA	NA	NA	NA	200	285	NA	NA	NA	NA	2.93215	9.1438	NA	NA	NA	NA
EXP_ROW31_TREE10_TUBE756	EXPERIMENTAL	UNGRAFTED	NA	38.5501	-121.857	UNGRAFTED	NA	NA	NA	NA	31	10	f	7	81	215	281	380	435	495	583	1.004	2.524	7.694	10.913	14.3239	16.6158	20.531	130	305	333	408	450	762	160	260	340	385	455	535	1.74254	10.7956	20.1558	31.6651	38.5945	130.122
EXP_ROW31_TREE11_TUBE757	EXPERIMENTAL	UNGRAFTED	NA	38.5501	-121.857	UNGRAFTED	NA	NA	NA	NA	31	11	NA	NA	97	275	368	NA	NA	NA	NA	0.961	2.618	7.535	NA	NA	NA	NA	120	265	NA	NA	NA	NA	215	325	NA	NA	NA	NA	2.9044	14.6559	NA	NA	NA	NA
EXP_ROW31_TREE12_TUBE758	EXPERIMENTAL	UNGRAFTED	NA	38.5501	-121.857	UNGRAFTED	NA	NA	NA	NA	31	12	m	7	101	265	296	360	410	415	527	0.978	2.243	4.013	5.59	7.32113	8.08507	10.3451	110	160	229	240	263	285	150	260	320	365	369	480	1.29591	5.66324	12.2782	16.7415	10.6912	16.3313
EXP_ROW31_TREE13_TUBE759	EXPERIMENTAL	UNGRAFTED	NA	38.5501	-121.857	UNGRAFTED	NA	NA	NA	NA	31	13	NA	NA	79	265	315	NA	NA	NA	NA	0.917	3.237	5.733	NA	NA	NA	NA	210	260	NA	NA	NA	NA	160	255	NA	NA	NA	NA	2.81487	8.85222	NA	NA	NA	NA
EXP_ROW31_TREE14_TUBE760	EXPERIMENTAL	UNGRAFTED	NA	38.5501	-121.857	UNGRAFTED	NA	NA	NA	NA	31	14	f	6	125	285	320	410	510	515	591	1.678	4.173	7.746	10.669	14.9606	16.5521	21.0085	170	255	302	396	463	660	185	295	350	445	445	530	3.04643	11.6194	19.3705	41.0595	39.9586	96.7058
EXP_ROW31_TREE15_TUBE761	EXPERIMENTAL	UNGRAFTED	NA	38.5501	-121.857	UNGRAFTED	NA	NA	NA	NA	31	15	NA	NA	38	265	301	NA	NA	NA	NA	0.649	2.278	4.701	NA	NA	NA	NA	75	125	NA	NA	NA	NA	210	260	NA	NA	NA	NA	1.7318	4.42441	NA	NA	NA	NA
EXP_ROW31_TREE16_TUBE762	EXPERIMENTAL	UNGRAFTED	NA	38.5501	-121.857	UNGRAFTED	NA	NA	NA	NA	31	16	m	7	87	230	293	380	480	498	571	1.245	2.718	8.421	11.266	16.8704	19.3532	22.9183	170	305	368	463	520	753	175	290	330	420	443	517	2.72599	13.4306	20.9833	42.764	50.1763	122.792
EXP_ROW31_TREE17_TUBE763	EXPERIMENTAL	UNGRAFTED	NA	38.5501	-121.857	UNGRAFTED	NA	NA	NA	NA	31	17	NA	NA	79	230	309	NA	NA	NA	NA	1.008	2.59	6.681	NA	NA	NA	NA	160	275	NA	NA	NA	NA	155	275	NA	NA	NA	NA	2.01271	10.8892	NA	NA	NA	NA
EXP_ROW31_TREE18_TUBE764	EXPERIMENTAL	UNGRAFTED	NA	38.5501	-121.857	UNGRAFTED	NA	NA	NA	NA	31	18	NA	8	37	230	221	280	310	342	515	0.498	1.856	3.095	5.028	7.00282	9.00817	10.5042	55	175	127	175	247	368	120	145	210	235	263	437	0.41469	1.92652	2.93252	5.06025	6.72107	24.7894
EXP_ROW31_TREE19_TUBE765	EXPERIMENTAL	UNGRAFTED	NA	38.5501	-121.857	UNGRAFTED	NA	NA	NA	NA	31	19	NA	NA	88	225	315	NA	NA	NA	NA	1.137	3.081	7.623	NA	NA	NA	NA	150	285	NA	NA	NA	NA	150	275	NA	NA	NA	NA	1.76715	11.2852	NA	NA	NA	NA
EXP_ROW31_TREE20_TUBE766	EXPERIMENTAL	UNGRAFTED	NA	38.5501	-121.857	UNGRAFTED	NA	NA	NA	NA	31	20	f	7	63	220	280	375	470	495	609	0.86	3.158	6.45	9.867	13.369	15.8518	18.462	130	230	251	340	376	536	140	245	310	395	430	541	1.33413	7.22867	12.6298	27.7761	25.4644	65.1052
EXP_ROW31_TREE21_TUBE767	EXPERIMENTAL	UNGRAFTED	NA	38.5501	-121.857	UNGRAFTED	NA	NA	NA	NA	31	21	NA	NA	100	275	330	NA	NA	NA	NA	0.86	3.213	6.461	NA	NA	NA	NA	170	265	NA	NA	NA	NA	180	285	NA	NA	NA	NA	2.88398	11.2703	NA	NA	NA	NA
EXP_ROW31_TREE22_TUBE768	EXPERIMENTAL	UNGRAFTED	NA	38.5501	-121.857	UNGRAFTED	NA	NA	NA	NA	31	22	f	7	87	240	304	380	440	480	592	0.949	2.817	5.993	8.85	12.7324	14.9924	18.3028	110	245	282	412	538	597	120	260	325	375	417	523	0.82938	8.67184	15.596	30.336	50.5579	78.0798
EXP_ROW31_TREE23_TUBE769	EXPERIMENTAL	UNGRAFTED	NA	38.5501	-121.857	UNGRAFTED	NA	NA	NA	NA	31	23	NA	NA	81	315	299	NA	NA	NA	NA	0.912	2.416	4.891	NA	NA	NA	NA	150	285	NA	NA	NA	NA	270	260	NA	NA	NA	NA	5.72555	10.0877	NA	NA	NA	NA
EXP_ROW31_TREE24_TUBE770	EXPERIMENTAL	UNGRAFTED	NA	38.5501	-121.857	UNGRAFTED	NA	NA	NA	NA	31	24	m	6	97	275	361	430	525	540	641	1.122	3.402	7.753	9.901	14.6423	17.698	21.1676	130	250	284	430	448	744	175	295	360	460	475	577	2.08458	11.3915	19.2718	47.6412	39.9336	133.786
EXP_ROW31_TREE25_TUBE771	EXPERIMENTAL	UNGRAFTED	NA	38.5501	-121.857	UNGRAFTED	NA	NA	NA	NA	31	25	NA	NA	63	255	321	NA	NA	NA	NA	0.964	2.178	6.827	NA	NA	NA	NA	170	335	NA	NA	NA	NA	200	250	NA	NA	NA	NA	3.56047	10.9628	NA	NA	NA	NA
EXP_ROW31_TREE26_TUBE772	EXPERIMENTAL	UNGRAFTED	NA	38.5501	-121.857	UNGRAFTED	NA	NA	NA	NA	31	26	m	7	24	220	303	380	500	504	597	0.558	2.2	4.347	7.435	9.86761	11.873	14.8014	150	275	295	250	295	472	115	210	340	450	462	547	1.03869	6.34994	17.8558	26.5072	16.8413	51.0458
EXP_ROW31_TREE27_TUBE773	EXPERIMENTAL	UNGRAFTED	NA	38.5501	-121.857	UNGRAFTED	NA	NA	NA	NA	31	27	NA	NA	89	230	267	NA	NA	NA	NA	1.008	3.157	6.893	NA	NA	NA	NA	125	260	NA	NA	NA	NA	170	275	NA	NA	NA	NA	1.8915	10.2953	NA	NA	NA	NA
EXP_ROW31_TREE28_TUBE774	EXPERIMENTAL	UNGRAFTED	NA	38.5501	-121.857	UNGRAFTED	NA	NA	NA	NA	31	28	f	6	74	270	251	415	490	494	657	0.747	3.169	7.059	9.726	13.6873	16.2656	18.462	170	315	330	387	414	630	170	245	345	410	416	579	2.57244	9.90014	20.566	34.0626	29.8664	96.2605
EXP_ROW31_TREE29_TUBE775	EXPERIMENTAL	UNGRAFTED	NA	38.5501	-121.857	UNGRAFTED	NA	NA	NA	NA	31	29	NA	NA	31	160	230	NA	NA	NA	NA	0.22	2.082	6.086	NA	NA	NA	NA	105	260	NA	NA	NA	NA	95	195	NA	NA	NA	NA	0.496175	5.17656	NA	NA	NA	NA
EXP_ROW32_TREE1_TUBE776	EXPERIMENTAL	UNGRAFTED	NA	38.5501	-121.857	UNGRAFTED	NA	NA	NA	NA	32	1	m	7	110	320	344	430	530	540	636	1.19	3.318	8.118	10.994	15.9155	18.3346	21.6451	165	295	406	482	638	729	230	290	350	445	454	545	4.57023	12.9902	26.0412	49.9765	77.408	121.322
EXP_ROW32_TREE2_TUBE777	EXPERIMENTAL	UNGRAFTED	NA	38.5501	-121.857	UNGRAFTED	NA	NA	NA	NA	32	2	NA	NA	110	265	335	NA	NA	NA	NA	1.198	1.784	6.459	NA	NA	NA	NA	165	295	NA	NA	NA	NA	205	295	NA	NA	NA	NA	3.6307	13.442	NA	NA	NA	NA
EXP_ROW32_TREE3_TUBE778	EXPERIMENTAL	UNGRAFTED	NA	38.5501	-121.857	UNGRAFTED	NA	NA	NA	NA	32	3	m	7	107	310	389	455	565	532	688	1.31	3.552	8.311	11.56	16.5521	18.4301	21.9634	200	285	333	551	658	811	255	320	380	495	462	614	6.8094	15.2807	25.1774	70.6904	83.7881	169.16
EXP_ROW32_TREE4_TUBE779	EXPERIMENTAL	UNGRAFTED	NA	38.5501	-121.857	UNGRAFTED	NA	NA	NA	NA	32	4	NA	NA	108	230	278	NA	NA	NA	NA	0.967	2.078	5.297	NA	NA	NA	NA	180	295	NA	NA	NA	NA	115	235	NA	NA	NA	NA	1.24643	8.53014	NA	NA	NA	NA
EXP_ROW32_TREE5_TUBE780	EXPERIMENTAL	UNGRAFTED	NA	38.5501	-121.857	UNGRAFTED	NA	NA	NA	NA	32	5	m	6	109	295	324	450	545	533	660	1.201	3.408	7.007	9.942	14.6423	15.7245	18.6211	155	295	323	394	402	508	205	290	375	470	461	582	3.41066	12.9902	23.7828	45.5712	31.2063	62.9128
EXP_ROW32_TREE6_TUBE781	EXPERIMENTAL	UNGRAFTED	NA	38.5501	-121.857	UNGRAFTED	NA	NA	NA	NA	32	6	NA	NA	101	320	347	NA	NA	NA	NA	1.106	3.251	7.828	NA	NA	NA	NA	195	290	NA	NA	NA	NA	250	310	NA	NA	NA	NA	6.38136	14.5922	NA	NA	NA	NA
EXP_ROW32_TREE7_TUBE782	EXPERIMENTAL	UNGRAFTED	NA	38.5501	-121.857	UNGRAFTED	NA	NA	NA	NA	32	7	m	7	84	290	375	440	545	583	674	0.912	2.752	6.791	10.124	14.9606	17.4116	21.1676	160	300	323	464	595	730	190	310	370	465	514	602	3.02431	15.0954	23.1529	52.5318	76.2229	134.379
EXP_ROW32_TREE8_TUBE783	EXPERIMENTAL	UNGRAFTED	NA	38.5501	-121.857	UNGRAFTED	NA	NA	NA	NA	32	8	NA	NA	116	255	288	NA	NA	NA	NA	1.221	2.036	8.077	NA	NA	NA	NA	235	295	NA	NA	NA	NA	165	285	NA	NA	NA	NA	3.34992	12.5461	NA	NA	NA	NA
EXP_ROW32_TREE9_TUBE784	EXPERIMENTAL	UNGRAFTED	NA	38.5501	-121.857	UNGRAFTED	NA	NA	NA	NA	32	9	m	5	116	295	333	405	510	535	673	1.148	3.668	7.833	10.368	14.9606	18.271	20.8493	185	285	361	512	575	585	175	275	350	450	481	602	2.96651	11.2852	23.1548	54.2867	66.6146	86.2972
EXP_ROW32_TREE10_TUBE785	EXPERIMENTAL	UNGRAFTED	NA	38.5501	-121.857	UNGRAFTED	NA	NA	NA	NA	32	10	NA	NA	108	255	328	NA	NA	NA	NA	1.206	3.935	8.094	NA	NA	NA	NA	170	295	NA	NA	NA	NA	175	280	NA	NA	NA	NA	2.72599	12.1098	NA	NA	NA	NA
EXP_ROW32_TREE11_TUBE786	EXPERIMENTAL	UNGRAFTED	NA	38.5501	-121.857	UNGRAFTED	NA	NA	NA	NA	32	11	m	6	101	290	309	380	485	502	675	1.349	2.597	7.894	10.836	16.2338	18.8439	22.4408	170	280	434	440	533	820	205	315	345	430	452	620	3.74072	14.5471	27.0475	42.5979	53.7875	174.626
EXP_ROW32_TREE12_TUBE787	EXPERIMENTAL	UNGRAFTED	NA	38.5501	-121.857	UNGRAFTED	NA	NA	NA	NA	32	12	NA	NA	90	295	364	NA	NA	NA	NA	0.973	3.136	7.677	NA	NA	NA	NA	185	265	NA	NA	NA	NA	215	290	NA	NA	NA	NA	4.47762	11.6692	NA	NA	NA	NA
EXP_ROW32_TREE13_TUBE788	EXPERIMENTAL	UNGRAFTED	NA	38.5501	-121.857	UNGRAFTED	NA	NA	NA	NA	32	13	m	6	126	235	266	425	535	554	655	1.407	3.981	7.818	8.796	13.369	15.3744	17.9845	190	230	282	298	410	517	150	280	345	450	481	577	2.23838	9.44153	17.5746	31.5966	33.8689	64.6019
EXP_ROW32_TREE14_TUBE789	EXPERIMENTAL	UNGRAFTED	NA	38.5501	-121.857	UNGRAFTED	NA	NA	NA	NA	32	14	NA	NA	62	255	286	NA	NA	NA	NA	0.85	2.897	7.669	NA	NA	NA	NA	145	250	NA	NA	NA	NA	185	265	NA	NA	NA	NA	2.59842	9.19243	NA	NA	NA	NA
EXP_ROW32_TREE15_TUBE790	EXPERIMENTAL	UNGRAFTED	NA	38.5501	-121.857	UNGRAFTED	NA	NA	NA	NA	32	15	m	6	115	250	331	385	525	526	610	1.369	2.66	7.888	10.38	15.2789	17.889	21.0085	195	305	389	423	450	717	165	290	330	455	477	539	2.77972	13.4306	22.1807	45.8524	40.4606	116.069
EXP_ROW32_TREE16_TUBE791	EXPERIMENTAL	UNGRAFTED	NA	38.5501	-121.857	UNGRAFTED	NA	NA	NA	NA	32	16	NA	NA	113	250	362	NA	NA	NA	NA	1.306	1.974	8.934	NA	NA	NA	NA	180	270	NA	NA	NA	NA	210	295	NA	NA	NA	NA	4.15633	12.3029	NA	NA	NA	NA
EXP_ROW32_TREE17_TUBE792	EXPERIMENTAL	UNGRAFTED	NA	38.5501	-121.857	UNGRAFTED	NA	NA	NA	NA	32	17	m	6	117	275	293	450	560	561	671	1.365	3.791	8.278	10.561	15.2789	18.1755	21.1676	155	245	295	368	421	627	195	320	385	480	496	602	3.08603	13.136	22.8951	44.3945	36.8243	99.1334
EXP_ROW32_TREE18_TUBE793	EXPERIMENTAL	UNGRAFTED	NA	38.5501	-121.857	UNGRAFTED	NA	NA	NA	NA	32	18	NA	NA	106	230	235	NA	NA	NA	NA	1.093	2.607	5.178	NA	NA	NA	NA	165	250	NA	NA	NA	NA	105	195	NA	NA	NA	NA	0.952492	4.97746	NA	NA	NA	NA
EXP_ROW32_TREE19_TUBE794	EXPERIMENTAL	UNGRAFTED	NA	38.5501	-121.857	UNGRAFTED	NA	NA	NA	NA	32	19	f	6	86	235	328	410	500	530	608	1.198	2.372	8.425	11.012	16.2338	19.5124	22.4408	230	295	406	450	520	720	200	275	355	450	488	551	4.81711	11.6812	26.7905	47.7129	55.2733	119.648
EXP_ROW32_TREE20_TUBE795	EXPERIMENTAL	UNGRAFTED	NA	38.5501	-121.857	UNGRAFTED	NA	NA	NA	NA	32	20	NA	NA	95	225	326	NA	NA	NA	NA	1.062	3.319	7.489	NA	NA	NA	NA	140	270	NA	NA	NA	NA	160	275	NA	NA	NA	NA	1.87658	10.6912	NA	NA	NA	NA
EXP_ROW32_TREE21_TUBE796	EXPERIMENTAL	UNGRAFTED	NA	38.5501	-121.857	UNGRAFTED	NA	NA	NA	NA	32	21	f	7	110	245	334	405	520	529	622	1.198	2.809	7.687	10.374	14.3239	17.2524	20.2127	105	305	422	363	455	683	180	280	355	460	474	560	1.78128	12.5203	27.8463	40.218	41.1045	109.425
EXP_ROW32_TREE22_TUBE797	EXPERIMENTAL	UNGRAFTED	NA	38.5501	-121.857	UNGRAFTED	NA	NA	NA	NA	32	22	NA	NA	127	285	394	NA	NA	NA	NA	1.544	4.141	8.899	NA	NA	NA	NA	170	305	NA	NA	NA	NA	205	305	NA	NA	NA	NA	3.74072	14.8559	NA	NA	NA	NA
EXP_ROW32_TREE23_TUBE798	EXPERIMENTAL	UNGRAFTED	NA	38.5501	-121.857	UNGRAFTED	NA	NA	NA	NA	32	23	m	7	68	240	309	340	420	487	589	0.667	2.339	5.778	8.004	10.8225	12.7006	14.9606	145	225	229	298	358	516	145	265	265	345	418	516	1.59626	8.27319	8.42027	18.5718	22.4404	57.549
EXP_ROW32_TREE24_TUBE799	EXPERIMENTAL	UNGRAFTED	NA	38.5501	-121.857	UNGRAFTED	NA	NA	NA	NA	32	24	NA	NA	72	220	302	NA	NA	NA	NA	0.921	3.122	8.012	NA	NA	NA	NA	210	320	NA	NA	NA	NA	155	275	NA	NA	NA	NA	2.64169	12.6711	NA	NA	NA	NA
EXP_ROW32_TREE25_TUBE800	EXPERIMENTAL	UNGRAFTED	NA	38.5501	-121.857	UNGRAFTED	NA	NA	NA	NA	32	25	f	7	90	245	320	385	490	522	626	1.002	3.701	7.614	10.39	14.9606	18.462	22.1225	190	310	371	425	498	706	165	280	330	425	474	574	2.70845	12.7255	21.1544	40.1944	49.2409	119.842
EXP_ROW32_TREE26_TUBE801	EXPERIMENTAL	UNGRAFTED	NA	38.5501	-121.857	UNGRAFTED	NA	NA	NA	NA	32	26	NA	NA	113	280	275	NA	NA	NA	NA	1.085	2.327	7.677	NA	NA	NA	NA	235	305	NA	NA	NA	NA	220	315	NA	NA	NA	NA	5.95541	15.846	NA	NA	NA	NA
EXP_ROW32_TREE27_TUBE802	EXPERIMENTAL	UNGRAFTED	NA	38.5501	-121.857	UNGRAFTED	NA	NA	NA	NA	32	27	m	6	112	290	359	420	535	560	734	1.358	3.778	8.152	11.623	16.2338	19.5124	24.3507	140	315	419	463	568	795	185	280	350	450	494	661	2.50882	12.9308	26.875	49.0913	66.7594	174.994
EXP_ROW32_TREE28_TUBE803	EXPERIMENTAL	UNGRAFTED	NA	38.5501	-121.857	UNGRAFTED	NA	NA	NA	NA	32	28	NA	NA	92	230	325	NA	NA	NA	NA	1.103	2.971	6.557	NA	NA	NA	NA	125	260	NA	NA	NA	NA	130	270	NA	NA	NA	NA	1.1061	9.92429	NA	NA	NA	NA
EXP_ROW32_TREE29_TUBE804	EXPERIMENTAL	UNGRAFTED	NA	38.5501	-121.857	UNGRAFTED	NA	NA	NA	NA	32	29	f	6	113	285	336	425	510	522	623	1.218	3.484	7.718	11.182	16.2338	19.7034	23.5549	155	295	340	448	556	701	180	275	370	450	462	562	2.62951	11.6812	24.3714	47.5009	59.8247	115.681
EXP_ROW33_TREE1_TUBE805	EXPERIMENTAL	UNGRAFTED	NA	38.5501	-121.857	UNGRAFTED	NA	NA	NA	NA	33	1	m	6	137	275	302	410	425	405	576	1.126	2.968	5.356	7.625	14.0056	12.5732	15.2789	205	295	345	320	357	498	120	195	365	385	362	521	1.54566	5.8734	24.066	24.8353	19.3256	54.1234
EXP_ROW33_TREE2_TUBE806	EXPERIMENTAL	UNGRAFTED	NA	38.5501	-121.857	UNGRAFTED	NA	NA	NA	NA	33	2	NA	NA	129	310	274	NA	NA	NA	NA	1.189	2.907	6.521	NA	NA	NA	NA	225	325	NA	NA	NA	NA	155	225	NA	NA	NA	NA	2.83038	8.61484	NA	NA	NA	NA
EXP_ROW33_TREE3_TUBE807	EXPERIMENTAL	UNGRAFTED	NA	38.5501	-121.857	UNGRAFTED	NA	NA	NA	NA	33	3	f	6	123	310	312	420	545	535	663	1.266	2.695	7.751	10.588	15.2789	17.507	20.8493	230	330	488	373	558	776	275	250	375	480	471	602	9.10735	10.7992	35.932	44.9977	61.4296	151.848
EXP_ROW33_TREE4_TUBE808	EXPERIMENTAL	UNGRAFTED	NA	38.5501	-121.857	UNGRAFTED	NA	NA	NA	NA	33	4	NA	NA	98	290	343	NA	NA	NA	NA	1.221	3.371	8.298	NA	NA	NA	NA	170	290	NA	NA	NA	NA	190	285	NA	NA	NA	NA	3.21333	12.3335	NA	NA	NA	NA
EXP_ROW33_TREE5_TUBE809	EXPERIMENTAL	UNGRAFTED	NA	38.5501	-121.857	UNGRAFTED	NA	NA	NA	NA	33	5	m	7	111	285	279	335	390	416	523	1.208	1.764	5.017	7.278	9.86761	10.8544	13.0507	25	215	216	228	316	495	215	290	290	340	364	468	0.605084	9.46745	9.51149	13.8004	15.2252	48.0336
EXP_ROW33_TREE6_TUBE810	EXPERIMENTAL	UNGRAFTED	NA	38.5501	-121.857	UNGRAFTED	NA	NA	NA	NA	33	6	NA	NA	71	285	349	NA	NA	NA	NA	0.803	2.351	5.869	NA	NA	NA	NA	140	245	NA	NA	NA	NA	205	290	NA	NA	NA	NA	3.08059	10.7885	NA	NA	NA	NA
EXP_ROW33_TREE7_TUBE811	EXPERIMENTAL	UNGRAFTED	NA	38.5501	-121.857	UNGRAFTED	NA	NA	NA	NA	33	7	m	5	116	290	401	445	530	548	648	1.447	3.874	8.642	11.207	16.5521	18.3983	22.2817	220	295	366	456	531	730	205	305	395	475	488	591	4.84093	14.3688	29.9002	53.8705	57.6365	131.923
EXP_ROW33_TREE8_TUBE812	EXPERIMENTAL	UNGRAFTED	NA	38.5501	-121.857	UNGRAFTED	NA	NA	NA	NA	33	8	NA	NA	102	300	349	NA	NA	NA	NA	1.199	2.989	7.411	NA	NA	NA	NA	160	305	NA	NA	NA	NA	250	285	NA	NA	NA	NA	5.23599	12.9714	NA	NA	NA	NA
EXP_ROW33_TREE9_TUBE813	EXPERIMENTAL	UNGRAFTED	NA	38.5501	-121.857	UNGRAFTED	NA	NA	NA	NA	33	9	f	5	94	305	418	445	550	565	698	1.13	3.091	7.719	10.679	14.9606	17.6025	21.1676	190	310	366	435	462	647	240	325	370	470	493	625	5.73027	17.1446	26.2351	50.3134	44.0778	109.592
EXP_ROW33_TREE10_TUBE814	EXPERIMENTAL	UNGRAFTED	NA	38.5501	-121.857	UNGRAFTED	NA	NA	NA	NA	33	10	NA	NA	147	310	402	NA	NA	NA	NA	1.288	3.418	7.058	NA	NA	NA	NA	190	280	NA	NA	NA	NA	200	255	NA	NA	NA	NA	3.97935	9.53316	NA	NA	NA	NA
EXP_ROW33_TREE11_TUBE815	EXPERIMENTAL	UNGRAFTED	NA	38.5501	-121.857	UNGRAFTED	NA	NA	NA	NA	33	11	f	7	102	250	328	405	520	556	589	1.158	2.985	7.827	10.759	14.9606	18.1118	21.3268	200	305	399	445	652	685	140	280	320	445	487	516	2.05251	12.5203	21.393	46.1401	86.7187	101.419
EXP_ROW33_TREE12_TUBE816	EXPERIMENTAL	UNGRAFTED	NA	38.5501	-121.857	UNGRAFTED	NA	NA	NA	NA	33	12	NA	NA	113	310	381	NA	NA	NA	NA	1.269	3.543	8.049	NA	NA	NA	NA	195	310	NA	NA	NA	NA	195	300	NA	NA	NA	NA	3.88242	14.6084	NA	NA	NA	NA
EXP_ROW33_TREE13_TUBE817	EXPERIMENTAL	UNGRAFTED	NA	38.5501	-121.857	UNGRAFTED	NA	NA	NA	NA	33	13	f	6	93	290	321	415	490	532	681	1.042	2.332	7.634	10.81	15.5972	17.8572	21.8042	130	300	409	461	527	745	210	280	365	440	481	630	3.00179	12.315	28.5304	46.731	55.9571	146.468
EXP_ROW33_TREE14_TUBE818	EXPERIMENTAL	UNGRAFTED	NA	38.5501	-121.857	UNGRAFTED	NA	NA	NA	NA	33	14	NA	NA	106	265	340	NA	NA	NA	NA	1.284	3.097	7.357	NA	NA	NA	NA	155	295	NA	NA	NA	NA	180	275	NA	NA	NA	NA	2.62951	11.6812	NA	NA	NA	NA
EXP_ROW33_TREE15_TUBE819	EXPERIMENTAL	UNGRAFTED	NA	38.5501	-121.857	UNGRAFTED	NA	NA	NA	NA	33	15	f	6	105	300	314	405	490	511	635	1.207	2.96	6.189	10.042	13.369	15.82	18.7803	95	220	366	312	375	617	255	300	355	445	463	584	3.23447	10.3673	24.1511	32.3499	27.273	93.1262
EXP_ROW33_TREE16_TUBE820	EXPERIMENTAL	UNGRAFTED	NA	38.5501	-121.857	UNGRAFTED	NA	NA	NA	NA	33	16	NA	NA	140	235	317	NA	NA	NA	NA	1.387	2.923	7.641	NA	NA	NA	NA	225	320	NA	NA	NA	NA	160	270	NA	NA	NA	NA	3.01593	12.2145	NA	NA	NA	NA
EXP_ROW33_TREE17_TUBE821	EXPERIMENTAL	UNGRAFTED	NA	38.5501	-121.857	UNGRAFTED	NA	NA	NA	NA	33	17	NA	8	66	155	238	350	405	456	513	0.844	1.276	6.43	8.434	13.0507	14.2603	16.7113	95	235	302	264	303	536	110	190	320	365	416	474	0.601877	4.44195	16.1922	18.4157	15.9981	57.0422
EXP_ROW33_TREE18_TUBE822	EXPERIMENTAL	UNGRAFTED	NA	38.5501	-121.857	UNGRAFTED	NA	NA	NA	NA	33	18	NA	NA	83	235	308	NA	NA	NA	NA	0.86	2.601	6.313	NA	NA	NA	NA	135	265	NA	NA	NA	NA	160	290	NA	NA	NA	NA	1.80956	11.6692	NA	NA	NA	NA
EXP_ROW33_TREE19_TUBE823	EXPERIMENTAL	UNGRAFTED	NA	38.5501	-121.857	UNGRAFTED	NA	NA	NA	NA	33	19	f	7	86	220	281	380	450	483	594	1.064	3.02	7.118	8.947	13.6873	15.7563	18.7803	135	265	333	360	429	623	125	230	310	375	415	527	1.10447	7.34007	16.7558	26.5072	31.9927	85.6792
EXP_ROW33_TREE20_TUBE824	EXPERIMENTAL	UNGRAFTED	NA	38.5501	-121.857	UNGRAFTED	NA	NA	NA	NA	33	20	NA	NA	123	250	317	NA	NA	NA	NA	1.25	3.521	7.998	NA	NA	NA	NA	210	300	NA	NA	NA	NA	140	235	NA	NA	NA	NA	2.15513	8.67472	NA	NA	NA	NA
EXP_ROW33_TREE21_TUBE825	EXPERIMENTAL	UNGRAFTED	NA	38.5501	-121.857	UNGRAFTED	NA	NA	NA	NA	33	21	f	7	95	205	243	335	430	469	594	1.026	2.225	5.965	8.813	12.0958	14.1648	17.0296	165	280	318	385	473	565	120	200	245	340	377	506	1.24407	5.86431	9.99443	23.3033	35.3307	67.6606
EXP_ROW33_TREE22_TUBE826	EXPERIMENTAL	UNGRAFTED	NA	38.5501	-121.857	UNGRAFTED	NA	NA	NA	NA	33	22	NA	NA	123	260	286	NA	NA	NA	NA	1.271	2.776	5.742	NA	NA	NA	NA	160	265	NA	NA	NA	NA	125	210	NA	NA	NA	NA	1.309	6.11904	NA	NA	NA	NA
EXP_ROW33_TREE23_TUBE827	EXPERIMENTAL	UNGRAFTED	NA	38.5501	-121.857	UNGRAFTED	NA	NA	NA	NA	33	23	f	6	84	295	357	310	510	545	663	1.176	3.184	8.555	10.501	15.2789	18.3665	21.6451	155	260	274	434	534	687	185	270	225	420	463	580	2.77763	9.92429	7.26297	40.0855	55.3034	114.665
EXP_ROW33_TREE24_TUBE828	EXPERIMENTAL	UNGRAFTED	NA	38.5501	-121.857	UNGRAFTED	NA	NA	NA	NA	33	24	NA	NA	90	290	380	NA	NA	NA	NA	1.174	3.117	8.252	NA	NA	NA	NA	155	275	NA	NA	NA	NA	200	295	NA	NA	NA	NA	3.24631	12.5307	NA	NA	NA	NA
EXP_ROW33_TREE25_TUBE829	EXPERIMENTAL	UNGRAFTED	NA	38.5501	-121.857	UNGRAFTED	NA	NA	NA	NA	33	25	f	7	100	250	317	410	460	531	553	1.139	2.671	5.868	7.861	11.4592	13.6555	16.5521	155	260	399	303	445	518	165	265	370	425	497	522	2.20952	9.56013	28.6006	28.6562	41.2254	58.6703
EXP_ROW33_TREE26_TUBE830	EXPERIMENTAL	UNGRAFTED	NA	38.5501	-121.857	UNGRAFTED	NA	NA	NA	NA	33	26	NA	NA	113	280	263	NA	NA	NA	NA	1.404	2.124	6.321	NA	NA	NA	NA	145	205	NA	NA	NA	NA	175	240	NA	NA	NA	NA	2.32511	6.18265	NA	NA	NA	NA
EXP_ROW33_TREE27_TUBE831	EXPERIMENTAL	UNGRAFTED	NA	38.5501	-121.857	UNGRAFTED	NA	NA	NA	NA	33	27	f	7	44	265	268	345	460	499	560	0.713	2.447	6.253	9.408	12.7324	15.3744	18.462	125	210	262	360	497	639	185	125	290	390	433	494	2.24002	1.71806	11.5371	28.6702	44.8012	84.4923
EXP_ROW33_TREE28_TUBE832	EXPERIMENTAL	UNGRAFTED	NA	38.5501	-121.857	UNGRAFTED	NA	NA	NA	NA	33	28	NA	NA	89	245	256	NA	NA	NA	NA	1.028	1.87	6.677	NA	NA	NA	NA	140	205	NA	NA	NA	NA	165	225	NA	NA	NA	NA	1.9957	5.43397	NA	NA	NA	NA
EXP_ROW33_TREE29_TUBE833	EXPERIMENTAL	UNGRAFTED	NA	38.5501	-121.857	UNGRAFTED	NA	NA	NA	NA	33	29	m	7	92	290	301	415	460	517	582	1.02	2.975	7.042	10.935	16.5521	18.5893	22.1225	210	330	366	430	500	716	180	275	370	410	467	535	3.56257	13.0671	26.2351	37.8473	48.9041	114.886
EXP_ROW33_TREE30_TUBE834	EXPERIMENTAL	UNGRAFTED	NA	38.5501	-121.857	UNGRAFTED	NA	NA	NA	NA	33	30	NA	NA	72	240	250	NA	NA	NA	NA	0.852	2.305	5.641	NA	NA	NA	NA	140	250	NA	NA	NA	NA	155	215	NA	NA	NA	NA	1.76112	6.05084	NA	NA	NA	NA
EXP_ROW33_TREE31_TUBE835	EXPERIMENTAL	UNGRAFTED	NA	38.5501	-121.857	UNGRAFTED	NA	NA	NA	NA	33	31	NA	8	81	220	252	400	460	500	580	0.868	2.254	4.841	7.74	10.1859	13.0507	14.9606	115	205	246	309	382	483	155	210	345	400	439	514	1.44664	4.73359	15.3311	25.8867	26.8337	50.228
EXP_ROW34_TREE1_TUBE836	EXPERIMENTAL	UNGRAFTED	NA	38.5501	-121.857	UNGRAFTED	NA	NA	NA	NA	34	1	NA	8	86	285	312	430	460	526	593	0.89	2.169	6.909	10.168	15.2789	17.3479	20.6901	110	260	330	381	500	684	220	325	385	395	474	539	2.78764	14.3793	25.6114	31.1256	49.6372	105.631
EXP_ROW34_TREE2_TUBE837	EXPERIMENTAL	UNGRAFTED	NA	38.5501	-121.857	UNGRAFTED	NA	NA	NA	NA	34	2	NA	NA	83	255	303	NA	NA	NA	NA	0.92	1.847	6.183	NA	NA	NA	NA	80	210	NA	NA	NA	NA	195	305	NA	NA	NA	NA	1.59279	10.2286	NA	NA	NA	NA
EXP_ROW34_TREE3_TUBE838	EXPERIMENTAL	UNGRAFTED	NA	38.5501	-121.857	UNGRAFTED	NA	NA	NA	NA	34	3	m	7	67	235	228	345	430	468	555	0.694	1.382	5.086	7.774	10.5042	11.5228	15.2789	55	125	328	282	391	408	195	250	305	390	428	508	1.09504	4.09062	15.9762	22.4583	27.4085	35.422
EXP_ROW34_TREE4_TUBE839	EXPERIMENTAL	UNGRAFTED	NA	38.5501	-121.857	UNGRAFTED	NA	NA	NA	NA	34	4	NA	NA	113	275	341	NA	NA	NA	NA	1.301	3.537	8.485	NA	NA	NA	NA	185	285	NA	NA	NA	NA	170	280	NA	NA	NA	NA	2.79942	11.6993	NA	NA	NA	NA
EXP_ROW34_TREE5_TUBE840	EXPERIMENTAL	UNGRAFTED	NA	38.5501	-121.857	UNGRAFTED	NA	NA	NA	NA	34	5	f	6	86	290	347	440	510	502	599	1.018	2.222	6.183	9.639	14.6423	16.1701	21.3268	110	260	333	372	432	712	200	310	395	460	432	538	2.30383	13.0826	27.2043	41.2152	33.7707	114.243
EXP_ROW34_TREE6_TUBE841	EXPERIMENTAL	UNGRAFTED	NA	38.5501	-121.857	UNGRAFTED	NA	NA	NA	NA	34	6	NA	NA	82	270	359	NA	NA	NA	NA	1.047	3.274	8.167	NA	NA	NA	NA	155	295	NA	NA	NA	NA	180	300	NA	NA	NA	NA	2.62951	13.9015	NA	NA	NA	NA
EXP_ROW34_TREE7_TUBE842	EXPERIMENTAL	UNGRAFTED	NA	38.5501	-121.857	UNGRAFTED	NA	NA	NA	NA	34	7	m	6	115	330	426	455	565	549	709	1.141	3.619	7.615	10.773	15.2789	18.3983	21.8042	235	290	399	426	460	562	280	330	375	480	471	632	9.64678	16.5358	29.3788	51.3914	41.747	83.6139
EXP_ROW34_TREE8_TUBE843	EXPERIMENTAL	UNGRAFTED	NA	38.5501	-121.857	UNGRAFTED	NA	NA	NA	NA	34	8	NA	NA	109	235	374	NA	NA	NA	NA	1.227	3.512	7.476	NA	NA	NA	NA	200	280	NA	NA	NA	NA	155	270	NA	NA	NA	NA	2.51589	10.6877	NA	NA	NA	NA
EXP_ROW34_TREE9_TUBE844	EXPERIMENTAL	UNGRAFTED	NA	38.5501	-121.857	UNGRAFTED	NA	NA	NA	NA	34	9	m	6	101	305	377	500	550	595	676	1.025	3.767	8.415	11.467	16.8704	19.6397	23.7141	210	300	368	460	464	698	245	325	460	465	508	602	6.60009	16.5915	40.772	52.079	45.813	122.856
EXP_ROW34_TREE10_TUBE845	EXPERIMENTAL	UNGRAFTED	NA	38.5501	-121.857	UNGRAFTED	NA	NA	NA	NA	34	10	NA	NA	106	285	318	NA	NA	NA	NA	1.067	3.664	7.867	NA	NA	NA	NA	195	325	NA	NA	NA	NA	210	280	NA	NA	NA	NA	4.50269	13.3413	NA	NA	NA	NA
EXP_ROW34_TREE11_TUBE846	EXPERIMENTAL	UNGRAFTED	NA	38.5501	-121.857	UNGRAFTED	NA	NA	NA	NA	34	11	f	7	102	300	367	440	565	593	591	1.083	3.141	7.351	10.517	14.6423	17.9527	21.6451	185	270	363	409	472	697	255	305	375	500	528	532	6.2987	13.1511	26.7281	53.538	49.2727	108.259
EXP_ROW34_TREE12_TUBE847	EXPERIMENTAL	UNGRAFTED	NA	38.5501	-121.857	UNGRAFTED	NA	NA	NA	NA	34	12	NA	NA	118	290	335	NA	NA	NA	NA	1.253	3.577	7.604	NA	NA	NA	NA	145	270	NA	NA	NA	NA	215	310	NA	NA	NA	NA	3.50949	13.5858	NA	NA	NA	NA
EXP_ROW34_TREE13_TUBE848	EXPERIMENTAL	UNGRAFTED	NA	38.5501	-121.857	UNGRAFTED	NA	NA	NA	NA	34	13	m	7	87	270	294	380	465	515	607	1.189	2.991	7.997	10.247	14.9606	17.2206	21.1676	130	230	368	432	524	618	165	280	310	400	449	541	1.85315	9.44153	18.517	36.1911	51.6413	86.5492
EXP_ROW34_TREE14_TUBE849	EXPERIMENTAL	UNGRAFTED	NA	38.5501	-121.857	UNGRAFTED	NA	NA	NA	NA	34	14	NA	NA	62	185	205	NA	NA	NA	NA	0.813	2.073	4.058	NA	NA	NA	NA	140	165	NA	NA	NA	NA	125	170	NA	NA	NA	NA	1.14537	2.49678	NA	NA	NA	NA
EXP_ROW34_TREE15_TUBE850	EXPERIMENTAL	UNGRAFTED	NA	38.5501	-121.857	UNGRAFTED	NA	NA	NA	NA	34	15	m	6	87	280	297	400	510	550	609	1.133	3.56	7.577	10.339	15.2789	18.0163	21.4859	175	265	333	404	494	640	195	280	330	435	476	533	3.48422	10.8783	18.9876	40.0275	48.6575	91.4483
EXP_ROW34_TREE16_TUBE851	EXPERIMENTAL	UNGRAFTED	NA	38.5501	-121.857	UNGRAFTED	NA	NA	NA	NA	34	16	NA	NA	137	300	288	NA	NA	NA	NA	1.455	3.978	7.821	NA	NA	NA	NA	215	350	NA	NA	NA	NA	225	310	NA	NA	NA	NA	5.69905	17.6112	NA	NA	NA	NA
EXP_ROW34_TREE17_TUBE852	EXPERIMENTAL	UNGRAFTED	NA	38.5501	-121.857	UNGRAFTED	NA	NA	NA	NA	34	17	m	7	121	295	348	425	525	543	574	1.193	3.382	7.762	10.498	15.5972	18.8121	23.8732	170	235	356	420	533	689	235	295	385	475	489	523	4.91568	10.7081	27.6293	49.6175	58.1905	103.999
EXP_ROW34_TREE18_TUBE853	EXPERIMENTAL	UNGRAFTED	NA	38.5501	-121.857	UNGRAFTED	NA	NA	NA	NA	34	18	NA	NA	93	330	398	NA	NA	NA	NA	0.967	3.59	8.347	NA	NA	NA	NA	205	290	NA	NA	NA	NA	185	300	NA	NA	NA	NA	3.67363	13.6659	NA	NA	NA	NA
EXP_ROW34_TREE19_TUBE854	EXPERIMENTAL	UNGRAFTED	NA	38.5501	-121.857	UNGRAFTED	NA	NA	NA	NA	34	19	m	7	81	275	306	375	475	529	585	0.891	1.985	6.782	9.341	13.6873	16.4566	19.4169	135	280	338	375	443	634	190	270	305	400	459	512	2.55176	10.6877	16.4632	31.4159	37.7319	86.2059
EXP_ROW34_TREE20_TUBE855	EXPERIMENTAL	UNGRAFTED	NA	38.5501	-121.857	UNGRAFTED	NA	NA	NA	NA	34	20	NA	NA	78	250	258	270	NA	NA	NA	0.879	1.404	4.007	5.37	NA	NA	NA	NA	55	231	NA	NA	NA	NA	NA	215	NA	NA	NA	NA	NA	5.59097	NA	NA	NA
EXP_ROW34_TREE21_TUBE856	EXPERIMENTAL	UNGRAFTED	NA	38.5501	-121.857	UNGRAFTED	NA	NA	NA	NA	34	21	m	6	109	290	339	440	550	545	590	1.179	3.122	7.735	10.661	14.9606	17.8572	21.4859	250	280	483	473	593	711	215	320	375	485	482	527	6.05084	15.0126	35.5638	58.2563	70.9978	111.593
EXP_ROW34_TREE22_TUBE857	EXPERIMENTAL	UNGRAFTED	NA	38.5501	-121.857	UNGRAFTED	NA	NA	NA	NA	34	22	NA	NA	84	225	272	350	NA	NA	NA	0.953	1.96	5.143	7.3	NA	NA	NA	140	280	409	NA	NA	NA	150	250	300	NA	NA	NA	1.64934	9.16298	19.2737	NA	NA	NA
EXP_ROW34_TREE23_TUBE858	EXPERIMENTAL	UNGRAFTED	NA	38.5501	-121.857	UNGRAFTED	NA	NA	NA	NA	34	23	m	7	66	280	294	365	445	493	592	0.935	2.115	5.084	8.56	12.4141	15.82	19.4169	NA	110	338	402	477	692	NA	240	290	395	437	531	NA	3.31752	14.8837	32.8412	41.6492	106.511
CHOW_1_A1	Chowchilla	GoldenHills	7	37.1287	-120.575	UCB1	38	12.1	46	14.6	NA	NA	NA	NA	NA	NA	NA	NA	NA	NA	NA	NA	NA	NA	NA	NA	NA	NA	NA	NA	NA	NA	NA	NA	NA	NA	NA	NA	NA	NA	NA	NA	NA	NA	NA	NA
CHOW_10_B2	Chowchilla	GoldenHills	7	37.1287	-120.575	UCB1	29	9.2	34	10.8	NA	NA	NA	NA	NA	NA	NA	NA	NA	NA	NA	NA	NA	NA	NA	NA	NA	NA	NA	NA	NA	NA	NA	NA	NA	NA	NA	NA	NA	NA	NA	NA	NA	NA	NA	NA
CHOW_100_A1	Chowchilla	GoldenHills	7	37.1287	-120.575	UCB1	29	9.2	36	11.5	NA	NA	NA	NA	NA	NA	NA	NA	NA	NA	NA	NA	NA	NA	NA	NA	NA	NA	NA	NA	NA	NA	NA	NA	NA	NA	NA	NA	NA	NA	NA	NA	NA	NA	NA	NA
CHOW_101_B1	Chowchilla	GoldenHills	7	37.1287	-120.575	UCB1	43	13.7	43	13.7	NA	NA	NA	NA	NA	NA	NA	NA	NA	NA	NA	NA	NA	NA	NA	NA	NA	NA	NA	NA	NA	NA	NA	NA	NA	NA	NA	NA	NA	NA	NA	NA	NA	NA	NA	NA
CHOW_102_C1	Chowchilla	GoldenHills	7	37.1287	-120.575	UCB1	47	15	43	13.7	NA	NA	NA	NA	NA	NA	NA	NA	NA	NA	NA	NA	NA	NA	NA	NA	NA	NA	NA	NA	NA	NA	NA	NA	NA	NA	NA	NA	NA	NA	NA	NA	NA	NA	NA	NA
CHOW_103_D1	Chowchilla	GoldenHills	7	37.1287	-120.575	UCB1	36	11.5	40	12.7	NA	NA	NA	NA	NA	NA	NA	NA	NA	NA	NA	NA	NA	NA	NA	NA	NA	NA	NA	NA	NA	NA	NA	NA	NA	NA	NA	NA	NA	NA	NA	NA	NA	NA	NA	NA
CHOW_104_E1	Chowchilla	GoldenHills	7	37.1287	-120.575	UCB1	39	12.4	41	13.1	NA	NA	NA	NA	NA	NA	NA	NA	NA	NA	NA	NA	NA	NA	NA	NA	NA	NA	NA	NA	NA	NA	NA	NA	NA	NA	NA	NA	NA	NA	NA	NA	NA	NA	NA	NA
CHOW_105_F1	Chowchilla	GoldenHills	7	37.1287	-120.575	UCB1	42	13.4	49	15.6	NA	NA	NA	NA	NA	NA	NA	NA	NA	NA	NA	NA	NA	NA	NA	NA	NA	NA	NA	NA	NA	NA	NA	NA	NA	NA	NA	NA	NA	NA	NA	NA	NA	NA	NA	NA
CHOW_106_G1	Chowchilla	GoldenHills	7	37.1287	-120.575	UCB1	48	15.3	54	17.2	NA	NA	NA	NA	NA	NA	NA	NA	NA	NA	NA	NA	NA	NA	NA	NA	NA	NA	NA	NA	NA	NA	NA	NA	NA	NA	NA	NA	NA	NA	NA	NA	NA	NA	NA	NA
CHOW_107_H1	Chowchilla	GoldenHills	7	37.1287	-120.575	UCB1	37	11.8	46	14.6	NA	NA	NA	NA	NA	NA	NA	NA	NA	NA	NA	NA	NA	NA	NA	NA	NA	NA	NA	NA	NA	NA	NA	NA	NA	NA	NA	NA	NA	NA	NA	NA	NA	NA	NA	NA
CHOW_109_A2	Chowchilla	GoldenHills	7	37.1287	-120.575	UCB1	28	8.9	37	11.8	NA	NA	NA	NA	NA	NA	NA	NA	NA	NA	NA	NA	NA	NA	NA	NA	NA	NA	NA	NA	NA	NA	NA	NA	NA	NA	NA	NA	NA	NA	NA	NA	NA	NA	NA	NA
CHOW_11_C2	Chowchilla	GoldenHills	7	37.1287	-120.575	UCB1	50	15.9	50	15.9	NA	NA	NA	NA	NA	NA	NA	NA	NA	NA	NA	NA	NA	NA	NA	NA	NA	NA	NA	NA	NA	NA	NA	NA	NA	NA	NA	NA	NA	NA	NA	NA	NA	NA	NA	NA
CHOW_110_B2	Chowchilla	GoldenHills	7	37.1287	-120.575	UCB1	31	9.9	39	12.4	NA	NA	NA	NA	NA	NA	NA	NA	NA	NA	NA	NA	NA	NA	NA	NA	NA	NA	NA	NA	NA	NA	NA	NA	NA	NA	NA	NA	NA	NA	NA	NA	NA	NA	NA	NA
CHOW_111_C2	Chowchilla	GoldenHills	7	37.1287	-120.575	UCB1	40	12.7	41	13.1	NA	NA	NA	NA	NA	NA	NA	NA	NA	NA	NA	NA	NA	NA	NA	NA	NA	NA	NA	NA	NA	NA	NA	NA	NA	NA	NA	NA	NA	NA	NA	NA	NA	NA	NA	NA
CHOW_112_D2	Chowchilla	GoldenHills	7	37.1287	-120.575	UCB1	47	15	51	16.2	NA	NA	NA	NA	NA	NA	NA	NA	NA	NA	NA	NA	NA	NA	NA	NA	NA	NA	NA	NA	NA	NA	NA	NA	NA	NA	NA	NA	NA	NA	NA	NA	NA	NA	NA	NA
CHOW_113_E2	Chowchilla	GoldenHills	7	37.1287	-120.575	UCB1	45	14.3	48	15.3	NA	NA	NA	NA	NA	NA	NA	NA	NA	NA	NA	NA	NA	NA	NA	NA	NA	NA	NA	NA	NA	NA	NA	NA	NA	NA	NA	NA	NA	NA	NA	NA	NA	NA	NA	NA
CHOW_115_F2	Chowchilla	GoldenHills	7	37.1287	-120.575	UCB1	31	9.9	38	12.1	NA	NA	NA	NA	NA	NA	NA	NA	NA	NA	NA	NA	NA	NA	NA	NA	NA	NA	NA	NA	NA	NA	NA	NA	NA	NA	NA	NA	NA	NA	NA	NA	NA	NA	NA	NA
CHOW_116_G2	Chowchilla	GoldenHills	7	37.1287	-120.575	UCB1	36	11.5	41	13.1	NA	NA	NA	NA	NA	NA	NA	NA	NA	NA	NA	NA	NA	NA	NA	NA	NA	NA	NA	NA	NA	NA	NA	NA	NA	NA	NA	NA	NA	NA	NA	NA	NA	NA	NA	NA
CHOW_117_H2	Chowchilla	GoldenHills	7	37.1287	-120.575	UCB1	28	8.9	37	11.8	NA	NA	NA	NA	NA	NA	NA	NA	NA	NA	NA	NA	NA	NA	NA	NA	NA	NA	NA	NA	NA	NA	NA	NA	NA	NA	NA	NA	NA	NA	NA	NA	NA	NA	NA	NA
CHOW_118_A3	Chowchilla	GoldenHills	7	37.1287	-120.575	UCB1	52	16.6	48	15.3	NA	NA	NA	NA	NA	NA	NA	NA	NA	NA	NA	NA	NA	NA	NA	NA	NA	NA	NA	NA	NA	NA	NA	NA	NA	NA	NA	NA	NA	NA	NA	NA	NA	NA	NA	NA
CHOW_119_B3	Chowchilla	GoldenHills	7	37.1287	-120.575	UCB1	29	9.2	35	11.1	NA	NA	NA	NA	NA	NA	NA	NA	NA	NA	NA	NA	NA	NA	NA	NA	NA	NA	NA	NA	NA	NA	NA	NA	NA	NA	NA	NA	NA	NA	NA	NA	NA	NA	NA	NA
CHOW_12_D2	Chowchilla	GoldenHills	7	37.1287	-120.575	UCB1	35	11.1	38	12.1	NA	NA	NA	NA	NA	NA	NA	NA	NA	NA	NA	NA	NA	NA	NA	NA	NA	NA	NA	NA	NA	NA	NA	NA	NA	NA	NA	NA	NA	NA	NA	NA	NA	NA	NA	NA
CHOW_120_C3	Chowchilla	GoldenHills	7	37.1287	-120.575	UCB1	44	14	48	15.3	NA	NA	NA	NA	NA	NA	NA	NA	NA	NA	NA	NA	NA	NA	NA	NA	NA	NA	NA	NA	NA	NA	NA	NA	NA	NA	NA	NA	NA	NA	NA	NA	NA	NA	NA	NA
CHOW_121_D3	Chowchilla	GoldenHills	7	37.1287	-120.575	UCB1	40	12.7	40	12.7	NA	NA	NA	NA	NA	NA	NA	NA	NA	NA	NA	NA	NA	NA	NA	NA	NA	NA	NA	NA	NA	NA	NA	NA	NA	NA	NA	NA	NA	NA	NA	NA	NA	NA	NA	NA
CHOW_122_E3	Chowchilla	GoldenHills	7	37.1287	-120.575	UCB1	45	14.3	48	15.3	NA	NA	NA	NA	NA	NA	NA	NA	NA	NA	NA	NA	NA	NA	NA	NA	NA	NA	NA	NA	NA	NA	NA	NA	NA	NA	NA	NA	NA	NA	NA	NA	NA	NA	NA	NA
CHOW_123_F3	Chowchilla	GoldenHills	7	37.1287	-120.575	UCB1	48	15.3	42	13.4	NA	NA	NA	NA	NA	NA	NA	NA	NA	NA	NA	NA	NA	NA	NA	NA	NA	NA	NA	NA	NA	NA	NA	NA	NA	NA	NA	NA	NA	NA	NA	NA	NA	NA	NA	NA
CHOW_124_G3	Chowchilla	GoldenHills	7	37.1287	-120.575	UCB1	42	13.4	43	13.7	NA	NA	NA	NA	NA	NA	NA	NA	NA	NA	NA	NA	NA	NA	NA	NA	NA	NA	NA	NA	NA	NA	NA	NA	NA	NA	NA	NA	NA	NA	NA	NA	NA	NA	NA	NA
CHOW_125_H3	Chowchilla	GoldenHills	7	37.1287	-120.575	UCB1	36	11.5	40	12.7	NA	NA	NA	NA	NA	NA	NA	NA	NA	NA	NA	NA	NA	NA	NA	NA	NA	NA	NA	NA	NA	NA	NA	NA	NA	NA	NA	NA	NA	NA	NA	NA	NA	NA	NA	NA
CHOW_126_A4	Chowchilla	GoldenHills	7	37.1287	-120.575	UCB1	35	11.1	41	13.1	NA	NA	NA	NA	NA	NA	NA	NA	NA	NA	NA	NA	NA	NA	NA	NA	NA	NA	NA	NA	NA	NA	NA	NA	NA	NA	NA	NA	NA	NA	NA	NA	NA	NA	NA	NA
CHOW_127_B4	Chowchilla	GoldenHills	7	37.1287	-120.575	UCB1	49	15.6	45	14.3	NA	NA	NA	NA	NA	NA	NA	NA	NA	NA	NA	NA	NA	NA	NA	NA	NA	NA	NA	NA	NA	NA	NA	NA	NA	NA	NA	NA	NA	NA	NA	NA	NA	NA	NA	NA
CHOW_128_C4	Chowchilla	GoldenHills	7	37.1287	-120.575	UCB1	48	15.3	43	13.7	NA	NA	NA	NA	NA	NA	NA	NA	NA	NA	NA	NA	NA	NA	NA	NA	NA	NA	NA	NA	NA	NA	NA	NA	NA	NA	NA	NA	NA	NA	NA	NA	NA	NA	NA	NA
CHOW_129_D4	Chowchilla	GoldenHills	7	37.1287	-120.575	UCB1	44	14	43	13.7	NA	NA	NA	NA	NA	NA	NA	NA	NA	NA	NA	NA	NA	NA	NA	NA	NA	NA	NA	NA	NA	NA	NA	NA	NA	NA	NA	NA	NA	NA	NA	NA	NA	NA	NA	NA
CHOW_13_E2	Chowchilla	GoldenHills	7	37.1287	-120.575	UCB1	35	11.1	45	14.3	NA	NA	NA	NA	NA	NA	NA	NA	NA	NA	NA	NA	NA	NA	NA	NA	NA	NA	NA	NA	NA	NA	NA	NA	NA	NA	NA	NA	NA	NA	NA	NA	NA	NA	NA	NA
CHOW_130_E4	Chowchilla	GoldenHills	7	37.1287	-120.575	UCB1	27	8.6	37	11.8	NA	NA	NA	NA	NA	NA	NA	NA	NA	NA	NA	NA	NA	NA	NA	NA	NA	NA	NA	NA	NA	NA	NA	NA	NA	NA	NA	NA	NA	NA	NA	NA	NA	NA	NA	NA
CHOW_131_F4	Chowchilla	GoldenHills	7	37.1287	-120.575	UCB1	42	13.4	43	13.7	NA	NA	NA	NA	NA	NA	NA	NA	NA	NA	NA	NA	NA	NA	NA	NA	NA	NA	NA	NA	NA	NA	NA	NA	NA	NA	NA	NA	NA	NA	NA	NA	NA	NA	NA	NA
CHOW_132_G4	Chowchilla	GoldenHills	7	37.1287	-120.575	UCB1	29	9.2	33	10.5	NA	NA	NA	NA	NA	NA	NA	NA	NA	NA	NA	NA	NA	NA	NA	NA	NA	NA	NA	NA	NA	NA	NA	NA	NA	NA	NA	NA	NA	NA	NA	NA	NA	NA	NA	NA
CHOW_133_H4	Chowchilla	GoldenHills	7	37.1287	-120.575	UCB1	50	15.9	48	15.3	NA	NA	NA	NA	NA	NA	NA	NA	NA	NA	NA	NA	NA	NA	NA	NA	NA	NA	NA	NA	NA	NA	NA	NA	NA	NA	NA	NA	NA	NA	NA	NA	NA	NA	NA	NA
CHOW_134_A5	Chowchilla	GoldenHills	7	37.1287	-120.575	UCB1	45	14.3	42	13.4	NA	NA	NA	NA	NA	NA	NA	NA	NA	NA	NA	NA	NA	NA	NA	NA	NA	NA	NA	NA	NA	NA	NA	NA	NA	NA	NA	NA	NA	NA	NA	NA	NA	NA	NA	NA
CHOW_135_B5	Chowchilla	GoldenHills	7	37.1287	-120.575	UCB1	27	8.6	30	9.5	NA	NA	NA	NA	NA	NA	NA	NA	NA	NA	NA	NA	NA	NA	NA	NA	NA	NA	NA	NA	NA	NA	NA	NA	NA	NA	NA	NA	NA	NA	NA	NA	NA	NA	NA	NA
CHOW_136_C5	Chowchilla	GoldenHills	7	37.1287	-120.575	UCB1	38	12.1	46	14.6	NA	NA	NA	NA	NA	NA	NA	NA	NA	NA	NA	NA	NA	NA	NA	NA	NA	NA	NA	NA	NA	NA	NA	NA	NA	NA	NA	NA	NA	NA	NA	NA	NA	NA	NA	NA
CHOW_137_D5	Chowchilla	GoldenHills	7	37.1287	-120.575	UCB1	37	11.8	42	13.4	NA	NA	NA	NA	NA	NA	NA	NA	NA	NA	NA	NA	NA	NA	NA	NA	NA	NA	NA	NA	NA	NA	NA	NA	NA	NA	NA	NA	NA	NA	NA	NA	NA	NA	NA	NA
CHOW_138_E5	Chowchilla	GoldenHills	7	37.1287	-120.575	UCB1	26	8.3	32	10.2	NA	NA	NA	NA	NA	NA	NA	NA	NA	NA	NA	NA	NA	NA	NA	NA	NA	NA	NA	NA	NA	NA	NA	NA	NA	NA	NA	NA	NA	NA	NA	NA	NA	NA	NA	NA
CHOW_139_F5	Chowchilla	GoldenHills	7	37.1287	-120.575	UCB1	41	13.1	41	13.1	NA	NA	NA	NA	NA	NA	NA	NA	NA	NA	NA	NA	NA	NA	NA	NA	NA	NA	NA	NA	NA	NA	NA	NA	NA	NA	NA	NA	NA	NA	NA	NA	NA	NA	NA	NA
CHOW_14_F2	Chowchilla	GoldenHills	7	37.1287	-120.575	UCB1	46	14.6	43	13.7	NA	NA	NA	NA	NA	NA	NA	NA	NA	NA	NA	NA	NA	NA	NA	NA	NA	NA	NA	NA	NA	NA	NA	NA	NA	NA	NA	NA	NA	NA	NA	NA	NA	NA	NA	NA
CHOW_140_G5	Chowchilla	GoldenHills	7	37.1287	-120.575	UCB1	39	12.4	40	12.7	NA	NA	NA	NA	NA	NA	NA	NA	NA	NA	NA	NA	NA	NA	NA	NA	NA	NA	NA	NA	NA	NA	NA	NA	NA	NA	NA	NA	NA	NA	NA	NA	NA	NA	NA	NA
CHOW_141_H5	Chowchilla	GoldenHills	7	37.1287	-120.575	UCB1	29	9.2	38	12.1	NA	NA	NA	NA	NA	NA	NA	NA	NA	NA	NA	NA	NA	NA	NA	NA	NA	NA	NA	NA	NA	NA	NA	NA	NA	NA	NA	NA	NA	NA	NA	NA	NA	NA	NA	NA
CHOW_142_A6	Chowchilla	GoldenHills	7	37.1287	-120.575	UCB1	40	12.7	44	14	NA	NA	NA	NA	NA	NA	NA	NA	NA	NA	NA	NA	NA	NA	NA	NA	NA	NA	NA	NA	NA	NA	NA	NA	NA	NA	NA	NA	NA	NA	NA	NA	NA	NA	NA	NA
CHOW_143_B6	Chowchilla	GoldenHills	7	37.1287	-120.575	UCB1	42	13.4	41	13.1	NA	NA	NA	NA	NA	NA	NA	NA	NA	NA	NA	NA	NA	NA	NA	NA	NA	NA	NA	NA	NA	NA	NA	NA	NA	NA	NA	NA	NA	NA	NA	NA	NA	NA	NA	NA
CHOW_144_C6	Chowchilla	GoldenHills	7	37.1287	-120.575	UCB1	30	9.5	31	9.9	NA	NA	NA	NA	NA	NA	NA	NA	NA	NA	NA	NA	NA	NA	NA	NA	NA	NA	NA	NA	NA	NA	NA	NA	NA	NA	NA	NA	NA	NA	NA	NA	NA	NA	NA	NA
CHOW_145_D6	Chowchilla	GoldenHills	7	37.1287	-120.575	UCB1	40	12.7	41	13.1	NA	NA	NA	NA	NA	NA	NA	NA	NA	NA	NA	NA	NA	NA	NA	NA	NA	NA	NA	NA	NA	NA	NA	NA	NA	NA	NA	NA	NA	NA	NA	NA	NA	NA	NA	NA
CHOW_146_E6	Chowchilla	GoldenHills	7	37.1287	-120.575	UCB1	50	15.9	47	15	NA	NA	NA	NA	NA	NA	NA	NA	NA	NA	NA	NA	NA	NA	NA	NA	NA	NA	NA	NA	NA	NA	NA	NA	NA	NA	NA	NA	NA	NA	NA	NA	NA	NA	NA	NA
CHOW_147_F6	Chowchilla	GoldenHills	7	37.1287	-120.575	UCB1	43	13.7	41	13.1	NA	NA	NA	NA	NA	NA	NA	NA	NA	NA	NA	NA	NA	NA	NA	NA	NA	NA	NA	NA	NA	NA	NA	NA	NA	NA	NA	NA	NA	NA	NA	NA	NA	NA	NA	NA
CHOW_148_G6	Chowchilla	GoldenHills	7	37.1287	-120.575	UCB1	46	14.6	48	15.3	NA	NA	NA	NA	NA	NA	NA	NA	NA	NA	NA	NA	NA	NA	NA	NA	NA	NA	NA	NA	NA	NA	NA	NA	NA	NA	NA	NA	NA	NA	NA	NA	NA	NA	NA	NA
CHOW_149_H6	Chowchilla	GoldenHills	7	37.1287	-120.575	UCB1	44	14	54	17.2	NA	NA	NA	NA	NA	NA	NA	NA	NA	NA	NA	NA	NA	NA	NA	NA	NA	NA	NA	NA	NA	NA	NA	NA	NA	NA	NA	NA	NA	NA	NA	NA	NA	NA	NA	NA
CHOW_15_G2	Chowchilla	GoldenHills	7	37.1287	-120.575	UCB1	32	10.2	38	12.1	NA	NA	NA	NA	NA	NA	NA	NA	NA	NA	NA	NA	NA	NA	NA	NA	NA	NA	NA	NA	NA	NA	NA	NA	NA	NA	NA	NA	NA	NA	NA	NA	NA	NA	NA	NA
CHOW_150_A7	Chowchilla	GoldenHills	7	37.1287	-120.575	UCB1	45	14.3	43	13.7	NA	NA	NA	NA	NA	NA	NA	NA	NA	NA	NA	NA	NA	NA	NA	NA	NA	NA	NA	NA	NA	NA	NA	NA	NA	NA	NA	NA	NA	NA	NA	NA	NA	NA	NA	NA
CHOW_151_B7	Chowchilla	GoldenHills	7	37.1287	-120.575	UCB1	47	15	44	14	NA	NA	NA	NA	NA	NA	NA	NA	NA	NA	NA	NA	NA	NA	NA	NA	NA	NA	NA	NA	NA	NA	NA	NA	NA	NA	NA	NA	NA	NA	NA	NA	NA	NA	NA	NA
CHOW_152_C7	Chowchilla	GoldenHills	7	37.1287	-120.575	UCB1	48	15.3	43	13.7	NA	NA	NA	NA	NA	NA	NA	NA	NA	NA	NA	NA	NA	NA	NA	NA	NA	NA	NA	NA	NA	NA	NA	NA	NA	NA	NA	NA	NA	NA	NA	NA	NA	NA	NA	NA
CHOW_153_D7	Chowchilla	GoldenHills	7	37.1287	-120.575	UCB1	35	11.1	41	13.1	NA	NA	NA	NA	NA	NA	NA	NA	NA	NA	NA	NA	NA	NA	NA	NA	NA	NA	NA	NA	NA	NA	NA	NA	NA	NA	NA	NA	NA	NA	NA	NA	NA	NA	NA	NA
CHOW_154_E7	Chowchilla	GoldenHills	7	37.1287	-120.575	UCB1	45	14.3	43	13.7	NA	NA	NA	NA	NA	NA	NA	NA	NA	NA	NA	NA	NA	NA	NA	NA	NA	NA	NA	NA	NA	NA	NA	NA	NA	NA	NA	NA	NA	NA	NA	NA	NA	NA	NA	NA
CHOW_155_F7	Chowchilla	GoldenHills	7	37.1287	-120.575	UCB1	37	11.8	38	12.1	NA	NA	NA	NA	NA	NA	NA	NA	NA	NA	NA	NA	NA	NA	NA	NA	NA	NA	NA	NA	NA	NA	NA	NA	NA	NA	NA	NA	NA	NA	NA	NA	NA	NA	NA	NA
CHOW_156_G7	Chowchilla	GoldenHills	7	37.1287	-120.575	UCB1	27	8.6	33	10.5	NA	NA	NA	NA	NA	NA	NA	NA	NA	NA	NA	NA	NA	NA	NA	NA	NA	NA	NA	NA	NA	NA	NA	NA	NA	NA	NA	NA	NA	NA	NA	NA	NA	NA	NA	NA
CHOW_157_H7	Chowchilla	GoldenHills	7	37.1287	-120.575	UCB1	31	9.9	38	12.1	NA	NA	NA	NA	NA	NA	NA	NA	NA	NA	NA	NA	NA	NA	NA	NA	NA	NA	NA	NA	NA	NA	NA	NA	NA	NA	NA	NA	NA	NA	NA	NA	NA	NA	NA	NA
CHOW_158_A8	Chowchilla	GoldenHills	7	37.1287	-120.575	UCB1	49	15.6	44	14	NA	NA	NA	NA	NA	NA	NA	NA	NA	NA	NA	NA	NA	NA	NA	NA	NA	NA	NA	NA	NA	NA	NA	NA	NA	NA	NA	NA	NA	NA	NA	NA	NA	NA	NA	NA
CHOW_159_B8	Chowchilla	GoldenHills	7	37.1287	-120.575	UCB1	41	13.1	46	14.6	NA	NA	NA	NA	NA	NA	NA	NA	NA	NA	NA	NA	NA	NA	NA	NA	NA	NA	NA	NA	NA	NA	NA	NA	NA	NA	NA	NA	NA	NA	NA	NA	NA	NA	NA	NA
CHOW_16_H2	Chowchilla	GoldenHills	7	37.1287	-120.575	UCB1	31	9.9	38	12.1	NA	NA	NA	NA	NA	NA	NA	NA	NA	NA	NA	NA	NA	NA	NA	NA	NA	NA	NA	NA	NA	NA	NA	NA	NA	NA	NA	NA	NA	NA	NA	NA	NA	NA	NA	NA
CHOW_160_C8	Chowchilla	GoldenHills	7	37.1287	-120.575	UCB1	37	11.8	38	12.1	NA	NA	NA	NA	NA	NA	NA	NA	NA	NA	NA	NA	NA	NA	NA	NA	NA	NA	NA	NA	NA	NA	NA	NA	NA	NA	NA	NA	NA	NA	NA	NA	NA	NA	NA	NA
CHOW_161_D8	Chowchilla	GoldenHills	7	37.1287	-120.575	UCB1	42	13.4	47	15	NA	NA	NA	NA	NA	NA	NA	NA	NA	NA	NA	NA	NA	NA	NA	NA	NA	NA	NA	NA	NA	NA	NA	NA	NA	NA	NA	NA	NA	NA	NA	NA	NA	NA	NA	NA
CHOW_162_E8	Chowchilla	GoldenHills	7	37.1287	-120.575	UCB1	41	13.1	40	12.7	NA	NA	NA	NA	NA	NA	NA	NA	NA	NA	NA	NA	NA	NA	NA	NA	NA	NA	NA	NA	NA	NA	NA	NA	NA	NA	NA	NA	NA	NA	NA	NA	NA	NA	NA	NA
CHOW_163_F8	Chowchilla	GoldenHills	7	37.1287	-120.575	UCB1	44	14	44	14	NA	NA	NA	NA	NA	NA	NA	NA	NA	NA	NA	NA	NA	NA	NA	NA	NA	NA	NA	NA	NA	NA	NA	NA	NA	NA	NA	NA	NA	NA	NA	NA	NA	NA	NA	NA
CHOW_164_G8	Chowchilla	GoldenHills	7	37.1287	-120.575	UCB1	43	13.7	43	13.7	NA	NA	NA	NA	NA	NA	NA	NA	NA	NA	NA	NA	NA	NA	NA	NA	NA	NA	NA	NA	NA	NA	NA	NA	NA	NA	NA	NA	NA	NA	NA	NA	NA	NA	NA	NA
CHOW_165_H8	Chowchilla	GoldenHills	7	37.1287	-120.575	UCB1	40	12.7	39	12.4	NA	NA	NA	NA	NA	NA	NA	NA	NA	NA	NA	NA	NA	NA	NA	NA	NA	NA	NA	NA	NA	NA	NA	NA	NA	NA	NA	NA	NA	NA	NA	NA	NA	NA	NA	NA
CHOW_166_A9	Chowchilla	GoldenHills	7	37.1287	-120.575	UCB1	43	13.7	46	14.6	NA	NA	NA	NA	NA	NA	NA	NA	NA	NA	NA	NA	NA	NA	NA	NA	NA	NA	NA	NA	NA	NA	NA	NA	NA	NA	NA	NA	NA	NA	NA	NA	NA	NA	NA	NA
CHOW_167_B9	Chowchilla	GoldenHills	7	37.1287	-120.575	UCB1	29	9.2	32	10.2	NA	NA	NA	NA	NA	NA	NA	NA	NA	NA	NA	NA	NA	NA	NA	NA	NA	NA	NA	NA	NA	NA	NA	NA	NA	NA	NA	NA	NA	NA	NA	NA	NA	NA	NA	NA
CHOW_168_C9	Chowchilla	GoldenHills	7	37.1287	-120.575	UCB1	46	14.6	45	14.3	NA	NA	NA	NA	NA	NA	NA	NA	NA	NA	NA	NA	NA	NA	NA	NA	NA	NA	NA	NA	NA	NA	NA	NA	NA	NA	NA	NA	NA	NA	NA	NA	NA	NA	NA	NA
CHOW_169_D9	Chowchilla	GoldenHills	7	37.1287	-120.575	UCB1	41	13.1	42	13.4	NA	NA	NA	NA	NA	NA	NA	NA	NA	NA	NA	NA	NA	NA	NA	NA	NA	NA	NA	NA	NA	NA	NA	NA	NA	NA	NA	NA	NA	NA	NA	NA	NA	NA	NA	NA
CHOW_17_A3	Chowchilla	GoldenHills	7	37.1287	-120.575	UCB1	45	14.3	47	15	NA	NA	NA	NA	NA	NA	NA	NA	NA	NA	NA	NA	NA	NA	NA	NA	NA	NA	NA	NA	NA	NA	NA	NA	NA	NA	NA	NA	NA	NA	NA	NA	NA	NA	NA	NA
CHOW_18_B3	Chowchilla	GoldenHills	7	37.1287	-120.575	UCB1	29	9.2	33	10.5	NA	NA	NA	NA	NA	NA	NA	NA	NA	NA	NA	NA	NA	NA	NA	NA	NA	NA	NA	NA	NA	NA	NA	NA	NA	NA	NA	NA	NA	NA	NA	NA	NA	NA	NA	NA
CHOW_19_C3	Chowchilla	GoldenHills	7	37.1287	-120.575	UCB1	49	15.6	47	15	NA	NA	NA	NA	NA	NA	NA	NA	NA	NA	NA	NA	NA	NA	NA	NA	NA	NA	NA	NA	NA	NA	NA	NA	NA	NA	NA	NA	NA	NA	NA	NA	NA	NA	NA	NA
CHOW_2_B1	Chowchilla	GoldenHills	7	37.1287	-120.575	UCB1	52	16.6	60	19.1	NA	NA	NA	NA	NA	NA	NA	NA	NA	NA	NA	NA	NA	NA	NA	NA	NA	NA	NA	NA	NA	NA	NA	NA	NA	NA	NA	NA	NA	NA	NA	NA	NA	NA	NA	NA
CHOW_20_D3	Chowchilla	GoldenHills	7	37.1287	-120.575	UCB1	32	10.2	41	13.1	NA	NA	NA	NA	NA	NA	NA	NA	NA	NA	NA	NA	NA	NA	NA	NA	NA	NA	NA	NA	NA	NA	NA	NA	NA	NA	NA	NA	NA	NA	NA	NA	NA	NA	NA	NA
CHOW_21_E3	Chowchilla	GoldenHills	7	37.1287	-120.575	UCB1	33	10.5	38	12.1	NA	NA	NA	NA	NA	NA	NA	NA	NA	NA	NA	NA	NA	NA	NA	NA	NA	NA	NA	NA	NA	NA	NA	NA	NA	NA	NA	NA	NA	NA	NA	NA	NA	NA	NA	NA
CHOW_22_F3	Chowchilla	GoldenHills	7	37.1287	-120.575	UCB1	50	15.9	48	15.3	NA	NA	NA	NA	NA	NA	NA	NA	NA	NA	NA	NA	NA	NA	NA	NA	NA	NA	NA	NA	NA	NA	NA	NA	NA	NA	NA	NA	NA	NA	NA	NA	NA	NA	NA	NA
CHOW_23_G3	Chowchilla	GoldenHills	7	37.1287	-120.575	UCB1	33	10.5	38	12.1	NA	NA	NA	NA	NA	NA	NA	NA	NA	NA	NA	NA	NA	NA	NA	NA	NA	NA	NA	NA	NA	NA	NA	NA	NA	NA	NA	NA	NA	NA	NA	NA	NA	NA	NA	NA
CHOW_24_H3	Chowchilla	GoldenHills	7	37.1287	-120.575	UCB1	46	14.6	48	15.3	NA	NA	NA	NA	NA	NA	NA	NA	NA	NA	NA	NA	NA	NA	NA	NA	NA	NA	NA	NA	NA	NA	NA	NA	NA	NA	NA	NA	NA	NA	NA	NA	NA	NA	NA	NA
CHOW_25_A4	Chowchilla	GoldenHills	7	37.1287	-120.575	UCB1	47	15	41	13.1	NA	NA	NA	NA	NA	NA	NA	NA	NA	NA	NA	NA	NA	NA	NA	NA	NA	NA	NA	NA	NA	NA	NA	NA	NA	NA	NA	NA	NA	NA	NA	NA	NA	NA	NA	NA
CHOW_26_B4	Chowchilla	GoldenHills	7	37.1287	-120.575	UCB1	46	14.6	40	12.7	NA	NA	NA	NA	NA	NA	NA	NA	NA	NA	NA	NA	NA	NA	NA	NA	NA	NA	NA	NA	NA	NA	NA	NA	NA	NA	NA	NA	NA	NA	NA	NA	NA	NA	NA	NA
CHOW_27_C4	Chowchilla	GoldenHills	7	37.1287	-120.575	UCB1	45	14.3	46	14.6	NA	NA	NA	NA	NA	NA	NA	NA	NA	NA	NA	NA	NA	NA	NA	NA	NA	NA	NA	NA	NA	NA	NA	NA	NA	NA	NA	NA	NA	NA	NA	NA	NA	NA	NA	NA
CHOW_28_D4	Chowchilla	GoldenHills	7	37.1287	-120.575	UCB1	45	14.3	42	13.4	NA	NA	NA	NA	NA	NA	NA	NA	NA	NA	NA	NA	NA	NA	NA	NA	NA	NA	NA	NA	NA	NA	NA	NA	NA	NA	NA	NA	NA	NA	NA	NA	NA	NA	NA	NA
CHOW_29_E4	Chowchilla	GoldenHills	7	37.1287	-120.575	UCB1	45	14.3	44	14	NA	NA	NA	NA	NA	NA	NA	NA	NA	NA	NA	NA	NA	NA	NA	NA	NA	NA	NA	NA	NA	NA	NA	NA	NA	NA	NA	NA	NA	NA	NA	NA	NA	NA	NA	NA
CHOW_3_C1	Chowchilla	GoldenHills	7	37.1287	-120.575	UCB1	46	14.6	44	14	NA	NA	NA	NA	NA	NA	NA	NA	NA	NA	NA	NA	NA	NA	NA	NA	NA	NA	NA	NA	NA	NA	NA	NA	NA	NA	NA	NA	NA	NA	NA	NA	NA	NA	NA	NA
CHOW_30_F4	Chowchilla	GoldenHills	7	37.1287	-120.575	UCB1	37	11.8	42	13.4	NA	NA	NA	NA	NA	NA	NA	NA	NA	NA	NA	NA	NA	NA	NA	NA	NA	NA	NA	NA	NA	NA	NA	NA	NA	NA	NA	NA	NA	NA	NA	NA	NA	NA	NA	NA
CHOW_31_G4	Chowchilla	GoldenHills	7	37.1287	-120.575	UCB1	45	14.3	62	19.7	NA	NA	NA	NA	NA	NA	NA	NA	NA	NA	NA	NA	NA	NA	NA	NA	NA	NA	NA	NA	NA	NA	NA	NA	NA	NA	NA	NA	NA	NA	NA	NA	NA	NA	NA	NA
CHOW_32_H4	Chowchilla	GoldenHills	7	37.1287	-120.575	UCB1	30	9.5	35	11.1	NA	NA	NA	NA	NA	NA	NA	NA	NA	NA	NA	NA	NA	NA	NA	NA	NA	NA	NA	NA	NA	NA	NA	NA	NA	NA	NA	NA	NA	NA	NA	NA	NA	NA	NA	NA
CHOW_33_A5	Chowchilla	GoldenHills	7	37.1287	-120.575	UCB1	47	15	48	15.3	NA	NA	NA	NA	NA	NA	NA	NA	NA	NA	NA	NA	NA	NA	NA	NA	NA	NA	NA	NA	NA	NA	NA	NA	NA	NA	NA	NA	NA	NA	NA	NA	NA	NA	NA	NA
CHOW_34_B5	Chowchilla	GoldenHills	7	37.1287	-120.575	UCB1	38	12.1	40	12.7	NA	NA	NA	NA	NA	NA	NA	NA	NA	NA	NA	NA	NA	NA	NA	NA	NA	NA	NA	NA	NA	NA	NA	NA	NA	NA	NA	NA	NA	NA	NA	NA	NA	NA	NA	NA
CHOW_35_C5	Chowchilla	GoldenHills	7	37.1287	-120.575	UCB1	46	14.6	46	14.6	NA	NA	NA	NA	NA	NA	NA	NA	NA	NA	NA	NA	NA	NA	NA	NA	NA	NA	NA	NA	NA	NA	NA	NA	NA	NA	NA	NA	NA	NA	NA	NA	NA	NA	NA	NA
CHOW_36_D5	Chowchilla	GoldenHills	7	37.1287	-120.575	UCB1	40	12.7	50	15.9	NA	NA	NA	NA	NA	NA	NA	NA	NA	NA	NA	NA	NA	NA	NA	NA	NA	NA	NA	NA	NA	NA	NA	NA	NA	NA	NA	NA	NA	NA	NA	NA	NA	NA	NA	NA
CHOW_37_E5	Chowchilla	GoldenHills	7	37.1287	-120.575	UCB1	30	9.5	38	12.1	NA	NA	NA	NA	NA	NA	NA	NA	NA	NA	NA	NA	NA	NA	NA	NA	NA	NA	NA	NA	NA	NA	NA	NA	NA	NA	NA	NA	NA	NA	NA	NA	NA	NA	NA	NA
CHOW_38_F5	Chowchilla	GoldenHills	7	37.1287	-120.575	UCB1	42	13.4	35	11.1	NA	NA	NA	NA	NA	NA	NA	NA	NA	NA	NA	NA	NA	NA	NA	NA	NA	NA	NA	NA	NA	NA	NA	NA	NA	NA	NA	NA	NA	NA	NA	NA	NA	NA	NA	NA
CHOW_39_G5	Chowchilla	GoldenHills	7	37.1287	-120.575	UCB1	46	14.6	51	16.2	NA	NA	NA	NA	NA	NA	NA	NA	NA	NA	NA	NA	NA	NA	NA	NA	NA	NA	NA	NA	NA	NA	NA	NA	NA	NA	NA	NA	NA	NA	NA	NA	NA	NA	NA	NA
CHOW_4_D1	Chowchilla	GoldenHills	7	37.1287	-120.575	UCB1	25	8	32	10.2	NA	NA	NA	NA	NA	NA	NA	NA	NA	NA	NA	NA	NA	NA	NA	NA	NA	NA	NA	NA	NA	NA	NA	NA	NA	NA	NA	NA	NA	NA	NA	NA	NA	NA	NA	NA
CHOW_41_H5	Chowchilla	GoldenHills	7	37.1287	-120.575	UCB1	45	14.3	44	14	NA	NA	NA	NA	NA	NA	NA	NA	NA	NA	NA	NA	NA	NA	NA	NA	NA	NA	NA	NA	NA	NA	NA	NA	NA	NA	NA	NA	NA	NA	NA	NA	NA	NA	NA	NA
CHOW_42_A6	Chowchilla	GoldenHills	7	37.1287	-120.575	UCB1	25	8	32	10.2	NA	NA	NA	NA	NA	NA	NA	NA	NA	NA	NA	NA	NA	NA	NA	NA	NA	NA	NA	NA	NA	NA	NA	NA	NA	NA	NA	NA	NA	NA	NA	NA	NA	NA	NA	NA
CHOW_43_B6	Chowchilla	GoldenHills	7	37.1287	-120.575	UCB1	46	14.6	41	13.1	NA	NA	NA	NA	NA	NA	NA	NA	NA	NA	NA	NA	NA	NA	NA	NA	NA	NA	NA	NA	NA	NA	NA	NA	NA	NA	NA	NA	NA	NA	NA	NA	NA	NA	NA	NA
CHOW_44_C6	Chowchilla	GoldenHills	7	37.1287	-120.575	UCB1	29	9.2	34	10.8	NA	NA	NA	NA	NA	NA	NA	NA	NA	NA	NA	NA	NA	NA	NA	NA	NA	NA	NA	NA	NA	NA	NA	NA	NA	NA	NA	NA	NA	NA	NA	NA	NA	NA	NA	NA
CHOW_45_D6	Chowchilla	GoldenHills	7	37.1287	-120.575	UCB1	46	14.6	46	14.6	NA	NA	NA	NA	NA	NA	NA	NA	NA	NA	NA	NA	NA	NA	NA	NA	NA	NA	NA	NA	NA	NA	NA	NA	NA	NA	NA	NA	NA	NA	NA	NA	NA	NA	NA	NA
CHOW_47_E6	Chowchilla	GoldenHills	7	37.1287	-120.575	UCB1	45	14.3	43	13.7	NA	NA	NA	NA	NA	NA	NA	NA	NA	NA	NA	NA	NA	NA	NA	NA	NA	NA	NA	NA	NA	NA	NA	NA	NA	NA	NA	NA	NA	NA	NA	NA	NA	NA	NA	NA
CHOW_48_F6	Chowchilla	GoldenHills	7	37.1287	-120.575	UCB1	47	15	49	15.6	NA	NA	NA	NA	NA	NA	NA	NA	NA	NA	NA	NA	NA	NA	NA	NA	NA	NA	NA	NA	NA	NA	NA	NA	NA	NA	NA	NA	NA	NA	NA	NA	NA	NA	NA	NA
CHOW_49_G6	Chowchilla	GoldenHills	7	37.1287	-120.575	UCB1	45	14.3	45	14.3	NA	NA	NA	NA	NA	NA	NA	NA	NA	NA	NA	NA	NA	NA	NA	NA	NA	NA	NA	NA	NA	NA	NA	NA	NA	NA	NA	NA	NA	NA	NA	NA	NA	NA	NA	NA
CHOW_5_E1	Chowchilla	GoldenHills	7	37.1287	-120.575	UCB1	45	14.3	49	15.6	NA	NA	NA	NA	NA	NA	NA	NA	NA	NA	NA	NA	NA	NA	NA	NA	NA	NA	NA	NA	NA	NA	NA	NA	NA	NA	NA	NA	NA	NA	NA	NA	NA	NA	NA	NA
CHOW_50_H6	Chowchilla	GoldenHills	7	37.1287	-120.575	UCB1	41	13.1	52	16.6	NA	NA	NA	NA	NA	NA	NA	NA	NA	NA	NA	NA	NA	NA	NA	NA	NA	NA	NA	NA	NA	NA	NA	NA	NA	NA	NA	NA	NA	NA	NA	NA	NA	NA	NA	NA
CHOW_51_A7	Chowchilla	GoldenHills	7	37.1287	-120.575	UCB1	32	10.2	33	10.5	NA	NA	NA	NA	NA	NA	NA	NA	NA	NA	NA	NA	NA	NA	NA	NA	NA	NA	NA	NA	NA	NA	NA	NA	NA	NA	NA	NA	NA	NA	NA	NA	NA	NA	NA	NA
CHOW_53_B7	Chowchilla	GoldenHills	7	37.1287	-120.575	UCB1	29	9.2	34	10.8	NA	NA	NA	NA	NA	NA	NA	NA	NA	NA	NA	NA	NA	NA	NA	NA	NA	NA	NA	NA	NA	NA	NA	NA	NA	NA	NA	NA	NA	NA	NA	NA	NA	NA	NA	NA
CHOW_54_C7	Chowchilla	GoldenHills	7	37.1287	-120.575	UCB1	40	12.7	43	13.7	NA	NA	NA	NA	NA	NA	NA	NA	NA	NA	NA	NA	NA	NA	NA	NA	NA	NA	NA	NA	NA	NA	NA	NA	NA	NA	NA	NA	NA	NA	NA	NA	NA	NA	NA	NA
CHOW_55_D7	Chowchilla	GoldenHills	7	37.1287	-120.575	UCB1	36	11.5	46	14.6	NA	NA	NA	NA	NA	NA	NA	NA	NA	NA	NA	NA	NA	NA	NA	NA	NA	NA	NA	NA	NA	NA	NA	NA	NA	NA	NA	NA	NA	NA	NA	NA	NA	NA	NA	NA
CHOW_56_E7	Chowchilla	GoldenHills	7	37.1287	-120.575	UCB1	42	13.4	43	13.7	NA	NA	NA	NA	NA	NA	NA	NA	NA	NA	NA	NA	NA	NA	NA	NA	NA	NA	NA	NA	NA	NA	NA	NA	NA	NA	NA	NA	NA	NA	NA	NA	NA	NA	NA	NA
CHOW_57_F7	Chowchilla	GoldenHills	7	37.1287	-120.575	UCB1	42	13.4	49	15.6	NA	NA	NA	NA	NA	NA	NA	NA	NA	NA	NA	NA	NA	NA	NA	NA	NA	NA	NA	NA	NA	NA	NA	NA	NA	NA	NA	NA	NA	NA	NA	NA	NA	NA	NA	NA
CHOW_58_G7	Chowchilla	GoldenHills	7	37.1287	-120.575	UCB1	48	15.3	48	15.3	NA	NA	NA	NA	NA	NA	NA	NA	NA	NA	NA	NA	NA	NA	NA	NA	NA	NA	NA	NA	NA	NA	NA	NA	NA	NA	NA	NA	NA	NA	NA	NA	NA	NA	NA	NA
CHOW_59_H7	Chowchilla	GoldenHills	7	37.1287	-120.575	UCB1	29	9.2	33	10.5	NA	NA	NA	NA	NA	NA	NA	NA	NA	NA	NA	NA	NA	NA	NA	NA	NA	NA	NA	NA	NA	NA	NA	NA	NA	NA	NA	NA	NA	NA	NA	NA	NA	NA	NA	NA
CHOW_6_F1	Chowchilla	GoldenHills	7	37.1287	-120.575	UCB1	37	11.8	40	12.7	NA	NA	NA	NA	NA	NA	NA	NA	NA	NA	NA	NA	NA	NA	NA	NA	NA	NA	NA	NA	NA	NA	NA	NA	NA	NA	NA	NA	NA	NA	NA	NA	NA	NA	NA	NA
CHOW_60_A8	Chowchilla	GoldenHills	7	37.1287	-120.575	UCB1	52	16.6	52	16.6	NA	NA	NA	NA	NA	NA	NA	NA	NA	NA	NA	NA	NA	NA	NA	NA	NA	NA	NA	NA	NA	NA	NA	NA	NA	NA	NA	NA	NA	NA	NA	NA	NA	NA	NA	NA
CHOW_61_B8	Chowchilla	GoldenHills	7	37.1287	-120.575	UCB1	45	14.3	47	15	NA	NA	NA	NA	NA	NA	NA	NA	NA	NA	NA	NA	NA	NA	NA	NA	NA	NA	NA	NA	NA	NA	NA	NA	NA	NA	NA	NA	NA	NA	NA	NA	NA	NA	NA	NA
CHOW_62_C8	Chowchilla	GoldenHills	7	37.1287	-120.575	UCB1	34	10.8	38	12.1	NA	NA	NA	NA	NA	NA	NA	NA	NA	NA	NA	NA	NA	NA	NA	NA	NA	NA	NA	NA	NA	NA	NA	NA	NA	NA	NA	NA	NA	NA	NA	NA	NA	NA	NA	NA
CHOW_63_D8	Chowchilla	GoldenHills	7	37.1287	-120.575	UCB1	52	16.6	46	14.6	NA	NA	NA	NA	NA	NA	NA	NA	NA	NA	NA	NA	NA	NA	NA	NA	NA	NA	NA	NA	NA	NA	NA	NA	NA	NA	NA	NA	NA	NA	NA	NA	NA	NA	NA	NA
CHOW_64_E8	Chowchilla	GoldenHills	7	37.1287	-120.575	UCB1	49	15.6	51	16.2	NA	NA	NA	NA	NA	NA	NA	NA	NA	NA	NA	NA	NA	NA	NA	NA	NA	NA	NA	NA	NA	NA	NA	NA	NA	NA	NA	NA	NA	NA	NA	NA	NA	NA	NA	NA
CHOW_65_F8	Chowchilla	GoldenHills	7	37.1287	-120.575	UCB1	48	15.3	53	16.9	NA	NA	NA	NA	NA	NA	NA	NA	NA	NA	NA	NA	NA	NA	NA	NA	NA	NA	NA	NA	NA	NA	NA	NA	NA	NA	NA	NA	NA	NA	NA	NA	NA	NA	NA	NA
CHOW_66_G8	Chowchilla	GoldenHills	7	37.1287	-120.575	UCB1	35	11.1	45	14.3	NA	NA	NA	NA	NA	NA	NA	NA	NA	NA	NA	NA	NA	NA	NA	NA	NA	NA	NA	NA	NA	NA	NA	NA	NA	NA	NA	NA	NA	NA	NA	NA	NA	NA	NA	NA
CHOW_67_H8	Chowchilla	GoldenHills	7	37.1287	-120.575	UCB1	46	14.6	44	14	NA	NA	NA	NA	NA	NA	NA	NA	NA	NA	NA	NA	NA	NA	NA	NA	NA	NA	NA	NA	NA	NA	NA	NA	NA	NA	NA	NA	NA	NA	NA	NA	NA	NA	NA	NA
CHOW_68_A9	Chowchilla	GoldenHills	7	37.1287	-120.575	UCB1	46	14.6	49	15.6	NA	NA	NA	NA	NA	NA	NA	NA	NA	NA	NA	NA	NA	NA	NA	NA	NA	NA	NA	NA	NA	NA	NA	NA	NA	NA	NA	NA	NA	NA	NA	NA	NA	NA	NA	NA
CHOW_69_B9	Chowchilla	GoldenHills	7	37.1287	-120.575	UCB1	27	8.6	37	11.8	NA	NA	NA	NA	NA	NA	NA	NA	NA	NA	NA	NA	NA	NA	NA	NA	NA	NA	NA	NA	NA	NA	NA	NA	NA	NA	NA	NA	NA	NA	NA	NA	NA	NA	NA	NA
CHOW_7_G1	Chowchilla	GoldenHills	7	37.1287	-120.575	UCB1	32	10.2	34	10.8	NA	NA	NA	NA	NA	NA	NA	NA	NA	NA	NA	NA	NA	NA	NA	NA	NA	NA	NA	NA	NA	NA	NA	NA	NA	NA	NA	NA	NA	NA	NA	NA	NA	NA	NA	NA
CHOW_70_C9	Chowchilla	GoldenHills	7	37.1287	-120.575	UCB1	50	15.9	47	15	NA	NA	NA	NA	NA	NA	NA	NA	NA	NA	NA	NA	NA	NA	NA	NA	NA	NA	NA	NA	NA	NA	NA	NA	NA	NA	NA	NA	NA	NA	NA	NA	NA	NA	NA	NA
CHOW_71_D9	Chowchilla	GoldenHills	7	37.1287	-120.575	UCB1	28	8.9	31	9.9	NA	NA	NA	NA	NA	NA	NA	NA	NA	NA	NA	NA	NA	NA	NA	NA	NA	NA	NA	NA	NA	NA	NA	NA	NA	NA	NA	NA	NA	NA	NA	NA	NA	NA	NA	NA
CHOW_72_E9	Chowchilla	GoldenHills	7	37.1287	-120.575	UCB1	35	11.1	43	13.7	NA	NA	NA	NA	NA	NA	NA	NA	NA	NA	NA	NA	NA	NA	NA	NA	NA	NA	NA	NA	NA	NA	NA	NA	NA	NA	NA	NA	NA	NA	NA	NA	NA	NA	NA	NA
CHOW_73_F9	Chowchilla	GoldenHills	7	37.1287	-120.575	UCB1	43	13.7	45	14.3	NA	NA	NA	NA	NA	NA	NA	NA	NA	NA	NA	NA	NA	NA	NA	NA	NA	NA	NA	NA	NA	NA	NA	NA	NA	NA	NA	NA	NA	NA	NA	NA	NA	NA	NA	NA
CHOW_74_G9	Chowchilla	GoldenHills	7	37.1287	-120.575	UCB1	32	10.2	36	11.5	NA	NA	NA	NA	NA	NA	NA	NA	NA	NA	NA	NA	NA	NA	NA	NA	NA	NA	NA	NA	NA	NA	NA	NA	NA	NA	NA	NA	NA	NA	NA	NA	NA	NA	NA	NA
CHOW_75_H9	Chowchilla	GoldenHills	7	37.1287	-120.575	UCB1	28	8.9	34	10.8	NA	NA	NA	NA	NA	NA	NA	NA	NA	NA	NA	NA	NA	NA	NA	NA	NA	NA	NA	NA	NA	NA	NA	NA	NA	NA	NA	NA	NA	NA	NA	NA	NA	NA	NA	NA
CHOW_76_A10	Chowchilla	GoldenHills	7	37.1287	-120.575	UCB1	46	14.6	45	14.3	NA	NA	NA	NA	NA	NA	NA	NA	NA	NA	NA	NA	NA	NA	NA	NA	NA	NA	NA	NA	NA	NA	NA	NA	NA	NA	NA	NA	NA	NA	NA	NA	NA	NA	NA	NA
CHOW_77_B10	Chowchilla	GoldenHills	7	37.1287	-120.575	UCB1	33	10.5	36	11.5	NA	NA	NA	NA	NA	NA	NA	NA	NA	NA	NA	NA	NA	NA	NA	NA	NA	NA	NA	NA	NA	NA	NA	NA	NA	NA	NA	NA	NA	NA	NA	NA	NA	NA	NA	NA
CHOW_78_C10	Chowchilla	GoldenHills	7	37.1287	-120.575	UCB1	38	12.1	42	13.4	NA	NA	NA	NA	NA	NA	NA	NA	NA	NA	NA	NA	NA	NA	NA	NA	NA	NA	NA	NA	NA	NA	NA	NA	NA	NA	NA	NA	NA	NA	NA	NA	NA	NA	NA	NA
CHOW_79_D10	Chowchilla	GoldenHills	7	37.1287	-120.575	UCB1	40	12.7	50	15.9	NA	NA	NA	NA	NA	NA	NA	NA	NA	NA	NA	NA	NA	NA	NA	NA	NA	NA	NA	NA	NA	NA	NA	NA	NA	NA	NA	NA	NA	NA	NA	NA	NA	NA	NA	NA
CHOW_8_H1	Chowchilla	GoldenHills	7	37.1287	-120.575	UCB1	48	15.3	44	14	NA	NA	NA	NA	NA	NA	NA	NA	NA	NA	NA	NA	NA	NA	NA	NA	NA	NA	NA	NA	NA	NA	NA	NA	NA	NA	NA	NA	NA	NA	NA	NA	NA	NA	NA	NA
CHOW_80_E10	Chowchilla	GoldenHills	7	37.1287	-120.575	UCB1	35	11.1	45	14.3	NA	NA	NA	NA	NA	NA	NA	NA	NA	NA	NA	NA	NA	NA	NA	NA	NA	NA	NA	NA	NA	NA	NA	NA	NA	NA	NA	NA	NA	NA	NA	NA	NA	NA	NA	NA
CHOW_81_F10	Chowchilla	GoldenHills	7	37.1287	-120.575	UCB1	30	9.5	34	10.8	NA	NA	NA	NA	NA	NA	NA	NA	NA	NA	NA	NA	NA	NA	NA	NA	NA	NA	NA	NA	NA	NA	NA	NA	NA	NA	NA	NA	NA	NA	NA	NA	NA	NA	NA	NA
CHOW_82_G10	Chowchilla	GoldenHills	7	37.1287	-120.575	UCB1	49	15.6	49	15.6	NA	NA	NA	NA	NA	NA	NA	NA	NA	NA	NA	NA	NA	NA	NA	NA	NA	NA	NA	NA	NA	NA	NA	NA	NA	NA	NA	NA	NA	NA	NA	NA	NA	NA	NA	NA
CHOW_83_H10	Chowchilla	GoldenHills	7	37.1287	-120.575	UCB1	40	12.7	45	14.3	NA	NA	NA	NA	NA	NA	NA	NA	NA	NA	NA	NA	NA	NA	NA	NA	NA	NA	NA	NA	NA	NA	NA	NA	NA	NA	NA	NA	NA	NA	NA	NA	NA	NA	NA	NA
CHOW_84_A11	Chowchilla	GoldenHills	7	37.1287	-120.575	UCB1	48	15.3	47	15	NA	NA	NA	NA	NA	NA	NA	NA	NA	NA	NA	NA	NA	NA	NA	NA	NA	NA	NA	NA	NA	NA	NA	NA	NA	NA	NA	NA	NA	NA	NA	NA	NA	NA	NA	NA
CHOW_85_B11	Chowchilla	GoldenHills	7	37.1287	-120.575	UCB1	44	14	45	14.3	NA	NA	NA	NA	NA	NA	NA	NA	NA	NA	NA	NA	NA	NA	NA	NA	NA	NA	NA	NA	NA	NA	NA	NA	NA	NA	NA	NA	NA	NA	NA	NA	NA	NA	NA	NA
CHOW_86_C11	Chowchilla	GoldenHills	7	37.1287	-120.575	UCB1	47	15	51	16.2	NA	NA	NA	NA	NA	NA	NA	NA	NA	NA	NA	NA	NA	NA	NA	NA	NA	NA	NA	NA	NA	NA	NA	NA	NA	NA	NA	NA	NA	NA	NA	NA	NA	NA	NA	NA
CHOW_87_D11	Chowchilla	GoldenHills	7	37.1287	-120.575	UCB1	37	11.8	44	14	NA	NA	NA	NA	NA	NA	NA	NA	NA	NA	NA	NA	NA	NA	NA	NA	NA	NA	NA	NA	NA	NA	NA	NA	NA	NA	NA	NA	NA	NA	NA	NA	NA	NA	NA	NA
CHOW_88_E11	Chowchilla	GoldenHills	7	37.1287	-120.575	UCB1	34	10.8	41	13.1	NA	NA	NA	NA	NA	NA	NA	NA	NA	NA	NA	NA	NA	NA	NA	NA	NA	NA	NA	NA	NA	NA	NA	NA	NA	NA	NA	NA	NA	NA	NA	NA	NA	NA	NA	NA
CHOW_89_F11	Chowchilla	GoldenHills	7	37.1287	-120.575	UCB1	31	9.9	34	10.8	NA	NA	NA	NA	NA	NA	NA	NA	NA	NA	NA	NA	NA	NA	NA	NA	NA	NA	NA	NA	NA	NA	NA	NA	NA	NA	NA	NA	NA	NA	NA	NA	NA	NA	NA	NA
CHOW_9_A2	Chowchilla	GoldenHills	7	37.1287	-120.575	UCB1	49	15.6	45	14.3	NA	NA	NA	NA	NA	NA	NA	NA	NA	NA	NA	NA	NA	NA	NA	NA	NA	NA	NA	NA	NA	NA	NA	NA	NA	NA	NA	NA	NA	NA	NA	NA	NA	NA	NA	NA
CHOW_90_G11	Chowchilla	GoldenHills	7	37.1287	-120.575	UCB1	47	15	48	15.3	NA	NA	NA	NA	NA	NA	NA	NA	NA	NA	NA	NA	NA	NA	NA	NA	NA	NA	NA	NA	NA	NA	NA	NA	NA	NA	NA	NA	NA	NA	NA	NA	NA	NA	NA	NA
CHOW_91_H11	Chowchilla	GoldenHills	7	37.1287	-120.575	UCB1	31	9.9	38	12.1	NA	NA	NA	NA	NA	NA	NA	NA	NA	NA	NA	NA	NA	NA	NA	NA	NA	NA	NA	NA	NA	NA	NA	NA	NA	NA	NA	NA	NA	NA	NA	NA	NA	NA	NA	NA
CHOW_92_A12	Chowchilla	GoldenHills	7	37.1287	-120.575	UCB1	48	15.3	50	15.9	NA	NA	NA	NA	NA	NA	NA	NA	NA	NA	NA	NA	NA	NA	NA	NA	NA	NA	NA	NA	NA	NA	NA	NA	NA	NA	NA	NA	NA	NA	NA	NA	NA	NA	NA	NA
CHOW_93_B12	Chowchilla	GoldenHills	7	37.1287	-120.575	UCB1	38	12.1	39	12.4	NA	NA	NA	NA	NA	NA	NA	NA	NA	NA	NA	NA	NA	NA	NA	NA	NA	NA	NA	NA	NA	NA	NA	NA	NA	NA	NA	NA	NA	NA	NA	NA	NA	NA	NA	NA
CHOW_94_C12	Chowchilla	GoldenHills	7	37.1287	-120.575	UCB1	40	12.7	42	13.4	NA	NA	NA	NA	NA	NA	NA	NA	NA	NA	NA	NA	NA	NA	NA	NA	NA	NA	NA	NA	NA	NA	NA	NA	NA	NA	NA	NA	NA	NA	NA	NA	NA	NA	NA	NA
CHOW_95_D12	Chowchilla	GoldenHills	7	37.1287	-120.575	UCB1	47	15	47	15	NA	NA	NA	NA	NA	NA	NA	NA	NA	NA	NA	NA	NA	NA	NA	NA	NA	NA	NA	NA	NA	NA	NA	NA	NA	NA	NA	NA	NA	NA	NA	NA	NA	NA	NA	NA
CHOW_96_E12	Chowchilla	GoldenHills	7	37.1287	-120.575	UCB1	45	14.3	43	13.7	NA	NA	NA	NA	NA	NA	NA	NA	NA	NA	NA	NA	NA	NA	NA	NA	NA	NA	NA	NA	NA	NA	NA	NA	NA	NA	NA	NA	NA	NA	NA	NA	NA	NA	NA	NA
CHOW_97_F12	Chowchilla	GoldenHills	7	37.1287	-120.575	UCB1	39	12.4	42	13.4	NA	NA	NA	NA	NA	NA	NA	NA	NA	NA	NA	NA	NA	NA	NA	NA	NA	NA	NA	NA	NA	NA	NA	NA	NA	NA	NA	NA	NA	NA	NA	NA	NA	NA	NA	NA
CHOW_98_G12	Chowchilla	GoldenHills	7	37.1287	-120.575	UCB1	33	10.5	39	12.4	NA	NA	NA	NA	NA	NA	NA	NA	NA	NA	NA	NA	NA	NA	NA	NA	NA	NA	NA	NA	NA	NA	NA	NA	NA	NA	NA	NA	NA	NA	NA	NA	NA	NA	NA	NA
CHOW_99_H12	Chowchilla	GoldenHills	7	37.1287	-120.575	UCB1	49	15.6	45	14.3	NA	NA	NA	NA	NA	NA	NA	NA	NA	NA	NA	NA	NA	NA	NA	NA	NA	NA	NA	NA	NA	NA	NA	NA	NA	NA	NA	NA	NA	NA	NA	NA	NA	NA	NA	NA
COAL_601_A1	Coalinga_A	GoldenHills	8	36.1015	-120.007	UCB1	29	9.2	31	9.9	NA	NA	NA	NA	NA	NA	NA	NA	NA	NA	NA	NA	NA	NA	NA	NA	NA	NA	NA	NA	NA	NA	NA	NA	NA	NA	NA	NA	NA	NA	NA	NA	NA	NA	NA	NA
COAL_602_B1	Coalinga_A	GoldenHills	8	36.1015	-120.007	UCB1	29	9.2	34	10.8	NA	NA	NA	NA	NA	NA	NA	NA	NA	NA	NA	NA	NA	NA	NA	NA	NA	NA	NA	NA	NA	NA	NA	NA	NA	NA	NA	NA	NA	NA	NA	NA	NA	NA	NA	NA
COAL_603_C1	Coalinga_A	GoldenHills	8	36.1015	-120.007	UCB1	24	7.6	30	9.5	NA	NA	NA	NA	NA	NA	NA	NA	NA	NA	NA	NA	NA	NA	NA	NA	NA	NA	NA	NA	NA	NA	NA	NA	NA	NA	NA	NA	NA	NA	NA	NA	NA	NA	NA	NA
COAL_604_D1	Coalinga_A	GoldenHills	8	36.1015	-120.007	UCB1	28	8.9	30	9.5	NA	NA	NA	NA	NA	NA	NA	NA	NA	NA	NA	NA	NA	NA	NA	NA	NA	NA	NA	NA	NA	NA	NA	NA	NA	NA	NA	NA	NA	NA	NA	NA	NA	NA	NA	NA
COAL_605_E1	Coalinga_A	GoldenHills	8	36.1015	-120.007	UCB1	31	9.9	32	10.2	NA	NA	NA	NA	NA	NA	NA	NA	NA	NA	NA	NA	NA	NA	NA	NA	NA	NA	NA	NA	NA	NA	NA	NA	NA	NA	NA	NA	NA	NA	NA	NA	NA	NA	NA	NA
COAL_606_F1	Coalinga_A	GoldenHills	8	36.1015	-120.007	UCB1	22	7	26	8.3	NA	NA	NA	NA	NA	NA	NA	NA	NA	NA	NA	NA	NA	NA	NA	NA	NA	NA	NA	NA	NA	NA	NA	NA	NA	NA	NA	NA	NA	NA	NA	NA	NA	NA	NA	NA
COAL_607_G1	Coalinga_A	GoldenHills	8	36.1015	-120.007	UCB1	30	9.5	32	10.2	NA	NA	NA	NA	NA	NA	NA	NA	NA	NA	NA	NA	NA	NA	NA	NA	NA	NA	NA	NA	NA	NA	NA	NA	NA	NA	NA	NA	NA	NA	NA	NA	NA	NA	NA	NA
COAL_608_H1	Coalinga_A	GoldenHills	8	36.1015	-120.007	UCB1	31	9.9	36	11.5	NA	NA	NA	NA	NA	NA	NA	NA	NA	NA	NA	NA	NA	NA	NA	NA	NA	NA	NA	NA	NA	NA	NA	NA	NA	NA	NA	NA	NA	NA	NA	NA	NA	NA	NA	NA
COAL_609_A2	Coalinga_A	GoldenHills	8	36.1015	-120.007	UCB1	34	10.8	37	11.8	NA	NA	NA	NA	NA	NA	NA	NA	NA	NA	NA	NA	NA	NA	NA	NA	NA	NA	NA	NA	NA	NA	NA	NA	NA	NA	NA	NA	NA	NA	NA	NA	NA	NA	NA	NA
COAL_610_B2	Coalinga_A	GoldenHills	8	36.1015	-120.007	UCB1	31	9.9	34	10.8	NA	NA	NA	NA	NA	NA	NA	NA	NA	NA	NA	NA	NA	NA	NA	NA	NA	NA	NA	NA	NA	NA	NA	NA	NA	NA	NA	NA	NA	NA	NA	NA	NA	NA	NA	NA
COAL_611_C2	Coalinga_A	GoldenHills	8	36.1015	-120.007	UCB1	34	10.8	39	12.4	NA	NA	NA	NA	NA	NA	NA	NA	NA	NA	NA	NA	NA	NA	NA	NA	NA	NA	NA	NA	NA	NA	NA	NA	NA	NA	NA	NA	NA	NA	NA	NA	NA	NA	NA	NA
COAL_612_D2	Coalinga_A	GoldenHills	8	36.1015	-120.007	UCB1	27	8.6	28	8.9	NA	NA	NA	NA	NA	NA	NA	NA	NA	NA	NA	NA	NA	NA	NA	NA	NA	NA	NA	NA	NA	NA	NA	NA	NA	NA	NA	NA	NA	NA	NA	NA	NA	NA	NA	NA
COAL_613_E2	Coalinga_A	GoldenHills	8	36.1015	-120.007	UCB1	34	10.8	37	11.8	NA	NA	NA	NA	NA	NA	NA	NA	NA	NA	NA	NA	NA	NA	NA	NA	NA	NA	NA	NA	NA	NA	NA	NA	NA	NA	NA	NA	NA	NA	NA	NA	NA	NA	NA	NA
COAL_614_F2	Coalinga_A	GoldenHills	8	36.1015	-120.007	UCB1	20	6.4	24	7.6	NA	NA	NA	NA	NA	NA	NA	NA	NA	NA	NA	NA	NA	NA	NA	NA	NA	NA	NA	NA	NA	NA	NA	NA	NA	NA	NA	NA	NA	NA	NA	NA	NA	NA	NA	NA
COAL_615_G2	Coalinga_A	GoldenHills	8	36.1015	-120.007	UCB1	20	6.4	23	7.3	NA	NA	NA	NA	NA	NA	NA	NA	NA	NA	NA	NA	NA	NA	NA	NA	NA	NA	NA	NA	NA	NA	NA	NA	NA	NA	NA	NA	NA	NA	NA	NA	NA	NA	NA	NA
COAL_616_H2	Coalinga_A	GoldenHills	8	36.1015	-120.007	UCB1	30	9.5	33	10.5	NA	NA	NA	NA	NA	NA	NA	NA	NA	NA	NA	NA	NA	NA	NA	NA	NA	NA	NA	NA	NA	NA	NA	NA	NA	NA	NA	NA	NA	NA	NA	NA	NA	NA	NA	NA
COAL_617_A3	Coalinga_A	GoldenHills	8	36.1015	-120.007	UCB1	29	9.2	31	9.9	NA	NA	NA	NA	NA	NA	NA	NA	NA	NA	NA	NA	NA	NA	NA	NA	NA	NA	NA	NA	NA	NA	NA	NA	NA	NA	NA	NA	NA	NA	NA	NA	NA	NA	NA	NA
COAL_618_B3	Coalinga_A	GoldenHills	8	36.1015	-120.007	UCB1	32	10.2	36	11.5	NA	NA	NA	NA	NA	NA	NA	NA	NA	NA	NA	NA	NA	NA	NA	NA	NA	NA	NA	NA	NA	NA	NA	NA	NA	NA	NA	NA	NA	NA	NA	NA	NA	NA	NA	NA
COAL_619_C3	Coalinga_A	GoldenHills	8	36.1015	-120.007	UCB1	32	10.2	38	12.1	NA	NA	NA	NA	NA	NA	NA	NA	NA	NA	NA	NA	NA	NA	NA	NA	NA	NA	NA	NA	NA	NA	NA	NA	NA	NA	NA	NA	NA	NA	NA	NA	NA	NA	NA	NA
COAL_620_D3	Coalinga_A	GoldenHills	8	36.1015	-120.007	UCB1	21	6.7	24	7.6	NA	NA	NA	NA	NA	NA	NA	NA	NA	NA	NA	NA	NA	NA	NA	NA	NA	NA	NA	NA	NA	NA	NA	NA	NA	NA	NA	NA	NA	NA	NA	NA	NA	NA	NA	NA
COAL_622_E3	Coalinga_A	GoldenHills	8	36.1015	-120.007	UCB1	35	11.1	38	12.1	NA	NA	NA	NA	NA	NA	NA	NA	NA	NA	NA	NA	NA	NA	NA	NA	NA	NA	NA	NA	NA	NA	NA	NA	NA	NA	NA	NA	NA	NA	NA	NA	NA	NA	NA	NA
COAL_623_F3	Coalinga_A	GoldenHills	8	36.1015	-120.007	UCB1	33	10.5	37	11.8	NA	NA	NA	NA	NA	NA	NA	NA	NA	NA	NA	NA	NA	NA	NA	NA	NA	NA	NA	NA	NA	NA	NA	NA	NA	NA	NA	NA	NA	NA	NA	NA	NA	NA	NA	NA
COAL_624_G3	Coalinga_A	GoldenHills	8	36.1015	-120.007	UCB1	30	9.5	33	10.5	NA	NA	NA	NA	NA	NA	NA	NA	NA	NA	NA	NA	NA	NA	NA	NA	NA	NA	NA	NA	NA	NA	NA	NA	NA	NA	NA	NA	NA	NA	NA	NA	NA	NA	NA	NA
COAL_625_H3	Coalinga_A	GoldenHills	8	36.1015	-120.007	UCB1	31	9.9	36	11.5	NA	NA	NA	NA	NA	NA	NA	NA	NA	NA	NA	NA	NA	NA	NA	NA	NA	NA	NA	NA	NA	NA	NA	NA	NA	NA	NA	NA	NA	NA	NA	NA	NA	NA	NA	NA
COAL_627_A4	Coalinga_A	GoldenHills	8	36.1015	-120.007	UCB1	20	6.4	25	8	NA	NA	NA	NA	NA	NA	NA	NA	NA	NA	NA	NA	NA	NA	NA	NA	NA	NA	NA	NA	NA	NA	NA	NA	NA	NA	NA	NA	NA	NA	NA	NA	NA	NA	NA	NA
COAL_628_B4	Coalinga_A	GoldenHills	8	36.1015	-120.007	UCB1	23	7.3	26	8.3	NA	NA	NA	NA	NA	NA	NA	NA	NA	NA	NA	NA	NA	NA	NA	NA	NA	NA	NA	NA	NA	NA	NA	NA	NA	NA	NA	NA	NA	NA	NA	NA	NA	NA	NA	NA
COAL_629_C4	Coalinga_A	GoldenHills	8	36.1015	-120.007	UCB1	19	6	22	7	NA	NA	NA	NA	NA	NA	NA	NA	NA	NA	NA	NA	NA	NA	NA	NA	NA	NA	NA	NA	NA	NA	NA	NA	NA	NA	NA	NA	NA	NA	NA	NA	NA	NA	NA	NA
COAL_630_D4	Coalinga_A	GoldenHills	8	36.1015	-120.007	UCB1	19	6	23	7.3	NA	NA	NA	NA	NA	NA	NA	NA	NA	NA	NA	NA	NA	NA	NA	NA	NA	NA	NA	NA	NA	NA	NA	NA	NA	NA	NA	NA	NA	NA	NA	NA	NA	NA	NA	NA
COAL_632_E4	Coalinga_A	GoldenHills	8	36.1015	-120.007	UCB1	29	9.2	29	9.2	NA	NA	NA	NA	NA	NA	NA	NA	NA	NA	NA	NA	NA	NA	NA	NA	NA	NA	NA	NA	NA	NA	NA	NA	NA	NA	NA	NA	NA	NA	NA	NA	NA	NA	NA	NA
COAL_633_F4	Coalinga_A	GoldenHills	8	36.1015	-120.007	UCB1	29	9.2	31	9.9	NA	NA	NA	NA	NA	NA	NA	NA	NA	NA	NA	NA	NA	NA	NA	NA	NA	NA	NA	NA	NA	NA	NA	NA	NA	NA	NA	NA	NA	NA	NA	NA	NA	NA	NA	NA
COAL_634_G4	Coalinga_A	GoldenHills	8	36.1015	-120.007	UCB1	25	8	27	8.6	NA	NA	NA	NA	NA	NA	NA	NA	NA	NA	NA	NA	NA	NA	NA	NA	NA	NA	NA	NA	NA	NA	NA	NA	NA	NA	NA	NA	NA	NA	NA	NA	NA	NA	NA	NA
COAL_635_H4	Coalinga_A	GoldenHills	8	36.1015	-120.007	UCB1	28	8.9	31	9.9	NA	NA	NA	NA	NA	NA	NA	NA	NA	NA	NA	NA	NA	NA	NA	NA	NA	NA	NA	NA	NA	NA	NA	NA	NA	NA	NA	NA	NA	NA	NA	NA	NA	NA	NA	NA
COAL_637_A5	Coalinga_A	GoldenHills	8	36.1015	-120.007	UCB1	29	9.2	32	10.2	NA	NA	NA	NA	NA	NA	NA	NA	NA	NA	NA	NA	NA	NA	NA	NA	NA	NA	NA	NA	NA	NA	NA	NA	NA	NA	NA	NA	NA	NA	NA	NA	NA	NA	NA	NA
COAL_638_A7	Coalinga_A	GoldenHills	8	36.1015	-120.007	UCB1	32	10.2	37	11.8	NA	NA	NA	NA	NA	NA	NA	NA	NA	NA	NA	NA	NA	NA	NA	NA	NA	NA	NA	NA	NA	NA	NA	NA	NA	NA	NA	NA	NA	NA	NA	NA	NA	NA	NA	NA
COAL_639_B5	Coalinga_A	GoldenHills	8	36.1015	-120.007	UCB1	31	9.9	34	10.8	NA	NA	NA	NA	NA	NA	NA	NA	NA	NA	NA	NA	NA	NA	NA	NA	NA	NA	NA	NA	NA	NA	NA	NA	NA	NA	NA	NA	NA	NA	NA	NA	NA	NA	NA	NA
COAL_640_C5	Coalinga_A	GoldenHills	8	36.1015	-120.007	UCB1	21	6.7	29	9.2	NA	NA	NA	NA	NA	NA	NA	NA	NA	NA	NA	NA	NA	NA	NA	NA	NA	NA	NA	NA	NA	NA	NA	NA	NA	NA	NA	NA	NA	NA	NA	NA	NA	NA	NA	NA
COAL_641_D5	Coalinga_A	GoldenHills	8	36.1015	-120.007	UCB1	31	9.9	32	10.2	NA	NA	NA	NA	NA	NA	NA	NA	NA	NA	NA	NA	NA	NA	NA	NA	NA	NA	NA	NA	NA	NA	NA	NA	NA	NA	NA	NA	NA	NA	NA	NA	NA	NA	NA	NA
COAL_642_E5	Coalinga_A	GoldenHills	8	36.1015	-120.007	UCB1	21	6.7	24	7.6	NA	NA	NA	NA	NA	NA	NA	NA	NA	NA	NA	NA	NA	NA	NA	NA	NA	NA	NA	NA	NA	NA	NA	NA	NA	NA	NA	NA	NA	NA	NA	NA	NA	NA	NA	NA
COAL_643_F5	Coalinga_A	GoldenHills	8	36.1015	-120.007	UCB1	34	10.8	34	10.8	NA	NA	NA	NA	NA	NA	NA	NA	NA	NA	NA	NA	NA	NA	NA	NA	NA	NA	NA	NA	NA	NA	NA	NA	NA	NA	NA	NA	NA	NA	NA	NA	NA	NA	NA	NA
COAL_644_G5	Coalinga_A	GoldenHills	8	36.1015	-120.007	UCB1	27	8.6	29	9.2	NA	NA	NA	NA	NA	NA	NA	NA	NA	NA	NA	NA	NA	NA	NA	NA	NA	NA	NA	NA	NA	NA	NA	NA	NA	NA	NA	NA	NA	NA	NA	NA	NA	NA	NA	NA
COAL_645_H5	Coalinga_A	GoldenHills	8	36.1015	-120.007	UCB1	33	10.5	34	10.8	NA	NA	NA	NA	NA	NA	NA	NA	NA	NA	NA	NA	NA	NA	NA	NA	NA	NA	NA	NA	NA	NA	NA	NA	NA	NA	NA	NA	NA	NA	NA	NA	NA	NA	NA	NA
COAL_646_A6	Coalinga_A	GoldenHills	8	36.1015	-120.007	UCB1	24	7.6	27	8.6	NA	NA	NA	NA	NA	NA	NA	NA	NA	NA	NA	NA	NA	NA	NA	NA	NA	NA	NA	NA	NA	NA	NA	NA	NA	NA	NA	NA	NA	NA	NA	NA	NA	NA	NA	NA
COAL_647_B6	Coalinga_A	GoldenHills	8	36.1015	-120.007	UCB1	33	10.5	36	11.5	NA	NA	NA	NA	NA	NA	NA	NA	NA	NA	NA	NA	NA	NA	NA	NA	NA	NA	NA	NA	NA	NA	NA	NA	NA	NA	NA	NA	NA	NA	NA	NA	NA	NA	NA	NA
COAL_648_C6	Coalinga_A	GoldenHills	8	36.1015	-120.007	UCB1	36	11.5	38	12.1	NA	NA	NA	NA	NA	NA	NA	NA	NA	NA	NA	NA	NA	NA	NA	NA	NA	NA	NA	NA	NA	NA	NA	NA	NA	NA	NA	NA	NA	NA	NA	NA	NA	NA	NA	NA
COAL_649_D6	Coalinga_A	GoldenHills	8	36.1015	-120.007	UCB1	29	9.2	31	9.9	NA	NA	NA	NA	NA	NA	NA	NA	NA	NA	NA	NA	NA	NA	NA	NA	NA	NA	NA	NA	NA	NA	NA	NA	NA	NA	NA	NA	NA	NA	NA	NA	NA	NA	NA	NA
COAL_650_E6	Coalinga_A	GoldenHills	8	36.1015	-120.007	UCB1	31	9.9	33	10.5	NA	NA	NA	NA	NA	NA	NA	NA	NA	NA	NA	NA	NA	NA	NA	NA	NA	NA	NA	NA	NA	NA	NA	NA	NA	NA	NA	NA	NA	NA	NA	NA	NA	NA	NA	NA
COAL_651_F6	Coalinga_A	GoldenHills	8	36.1015	-120.007	UCB1	30	9.5	36	11.5	NA	NA	NA	NA	NA	NA	NA	NA	NA	NA	NA	NA	NA	NA	NA	NA	NA	NA	NA	NA	NA	NA	NA	NA	NA	NA	NA	NA	NA	NA	NA	NA	NA	NA	NA	NA
COAL_652_G6	Coalinga_A	GoldenHills	8	36.1015	-120.007	UCB1	35	11.1	38	12.1	NA	NA	NA	NA	NA	NA	NA	NA	NA	NA	NA	NA	NA	NA	NA	NA	NA	NA	NA	NA	NA	NA	NA	NA	NA	NA	NA	NA	NA	NA	NA	NA	NA	NA	NA	NA
COAL_653_H6	Coalinga_A	GoldenHills	8	36.1015	-120.007	UCB1	32	10.2	34	10.8	NA	NA	NA	NA	NA	NA	NA	NA	NA	NA	NA	NA	NA	NA	NA	NA	NA	NA	NA	NA	NA	NA	NA	NA	NA	NA	NA	NA	NA	NA	NA	NA	NA	NA	NA	NA
COAL_654_B7	Coalinga_A	GoldenHills	8	36.1015	-120.007	UCB1	30	9.5	35	11.1	NA	NA	NA	NA	NA	NA	NA	NA	NA	NA	NA	NA	NA	NA	NA	NA	NA	NA	NA	NA	NA	NA	NA	NA	NA	NA	NA	NA	NA	NA	NA	NA	NA	NA	NA	NA
COAL_655_C7	Coalinga_A	GoldenHills	8	36.1015	-120.007	UCB1	29	9.2	30	9.5	NA	NA	NA	NA	NA	NA	NA	NA	NA	NA	NA	NA	NA	NA	NA	NA	NA	NA	NA	NA	NA	NA	NA	NA	NA	NA	NA	NA	NA	NA	NA	NA	NA	NA	NA	NA
COAL_656_D7	Coalinga_A	GoldenHills	8	36.1015	-120.007	UCB1	34	10.8	36	11.5	NA	NA	NA	NA	NA	NA	NA	NA	NA	NA	NA	NA	NA	NA	NA	NA	NA	NA	NA	NA	NA	NA	NA	NA	NA	NA	NA	NA	NA	NA	NA	NA	NA	NA	NA	NA
COAL_657_E7	Coalinga_A	GoldenHills	8	36.1015	-120.007	UCB1	30	9.5	34	10.8	NA	NA	NA	NA	NA	NA	NA	NA	NA	NA	NA	NA	NA	NA	NA	NA	NA	NA	NA	NA	NA	NA	NA	NA	NA	NA	NA	NA	NA	NA	NA	NA	NA	NA	NA	NA
COAL_658_F7	Coalinga_A	GoldenHills	8	36.1015	-120.007	UCB1	34	10.8	38	12.1	NA	NA	NA	NA	NA	NA	NA	NA	NA	NA	NA	NA	NA	NA	NA	NA	NA	NA	NA	NA	NA	NA	NA	NA	NA	NA	NA	NA	NA	NA	NA	NA	NA	NA	NA	NA
COAL_659_G7	Coalinga_A	GoldenHills	8	36.1015	-120.007	UCB1	21	6.7	30	9.5	NA	NA	NA	NA	NA	NA	NA	NA	NA	NA	NA	NA	NA	NA	NA	NA	NA	NA	NA	NA	NA	NA	NA	NA	NA	NA	NA	NA	NA	NA	NA	NA	NA	NA	NA	NA
COAL_660_H7	Coalinga_A	GoldenHills	8	36.1015	-120.007	UCB1	32	10.2	40	12.7	NA	NA	NA	NA	NA	NA	NA	NA	NA	NA	NA	NA	NA	NA	NA	NA	NA	NA	NA	NA	NA	NA	NA	NA	NA	NA	NA	NA	NA	NA	NA	NA	NA	NA	NA	NA
COAL_661_A8	Coalinga_A	GoldenHills	8	36.1015	-120.007	UCB1	29	9.2	31	9.9	NA	NA	NA	NA	NA	NA	NA	NA	NA	NA	NA	NA	NA	NA	NA	NA	NA	NA	NA	NA	NA	NA	NA	NA	NA	NA	NA	NA	NA	NA	NA	NA	NA	NA	NA	NA
COAL_662_B8	Coalinga_A	GoldenHills	8	36.1015	-120.007	UCB1	19	6	24	7.6	NA	NA	NA	NA	NA	NA	NA	NA	NA	NA	NA	NA	NA	NA	NA	NA	NA	NA	NA	NA	NA	NA	NA	NA	NA	NA	NA	NA	NA	NA	NA	NA	NA	NA	NA	NA
COAL_663_C8	Coalinga_A	GoldenHills	8	36.1015	-120.007	UCB1	31	9.9	32	10.2	NA	NA	NA	NA	NA	NA	NA	NA	NA	NA	NA	NA	NA	NA	NA	NA	NA	NA	NA	NA	NA	NA	NA	NA	NA	NA	NA	NA	NA	NA	NA	NA	NA	NA	NA	NA
COAL_664_D8	Coalinga_A	GoldenHills	8	36.1015	-120.007	UCB1	21	6.7	24	7.6	NA	NA	NA	NA	NA	NA	NA	NA	NA	NA	NA	NA	NA	NA	NA	NA	NA	NA	NA	NA	NA	NA	NA	NA	NA	NA	NA	NA	NA	NA	NA	NA	NA	NA	NA	NA
COAL_665_E8	Coalinga_A	GoldenHills	8	36.1015	-120.007	UCB1	31	9.9	31	9.9	NA	NA	NA	NA	NA	NA	NA	NA	NA	NA	NA	NA	NA	NA	NA	NA	NA	NA	NA	NA	NA	NA	NA	NA	NA	NA	NA	NA	NA	NA	NA	NA	NA	NA	NA	NA
COAL_666_F8	Coalinga_A	GoldenHills	8	36.1015	-120.007	UCB1	29	9.2	33	10.5	NA	NA	NA	NA	NA	NA	NA	NA	NA	NA	NA	NA	NA	NA	NA	NA	NA	NA	NA	NA	NA	NA	NA	NA	NA	NA	NA	NA	NA	NA	NA	NA	NA	NA	NA	NA
COAL_667_G8	Coalinga_A	GoldenHills	8	36.1015	-120.007	UCB1	34	10.8	36	11.5	NA	NA	NA	NA	NA	NA	NA	NA	NA	NA	NA	NA	NA	NA	NA	NA	NA	NA	NA	NA	NA	NA	NA	NA	NA	NA	NA	NA	NA	NA	NA	NA	NA	NA	NA	NA
COAL_668_H8	Coalinga_A	GoldenHills	8	36.1015	-120.007	UCB1	24	7.6	27	8.6	NA	NA	NA	NA	NA	NA	NA	NA	NA	NA	NA	NA	NA	NA	NA	NA	NA	NA	NA	NA	NA	NA	NA	NA	NA	NA	NA	NA	NA	NA	NA	NA	NA	NA	NA	NA
COAL_669_A9	Coalinga_A	GoldenHills	8	36.1015	-120.007	UCB1	20	6.4	24	7.6	NA	NA	NA	NA	NA	NA	NA	NA	NA	NA	NA	NA	NA	NA	NA	NA	NA	NA	NA	NA	NA	NA	NA	NA	NA	NA	NA	NA	NA	NA	NA	NA	NA	NA	NA	NA
COAL_670_B9	Coalinga_A	GoldenHills	8	36.1015	-120.007	UCB1	22	7	26	8.3	NA	NA	NA	NA	NA	NA	NA	NA	NA	NA	NA	NA	NA	NA	NA	NA	NA	NA	NA	NA	NA	NA	NA	NA	NA	NA	NA	NA	NA	NA	NA	NA	NA	NA	NA	NA
COAL_671_C9	Coalinga_A	GoldenHills	8	36.1015	-120.007	UCB1	28	8.9	30	9.5	NA	NA	NA	NA	NA	NA	NA	NA	NA	NA	NA	NA	NA	NA	NA	NA	NA	NA	NA	NA	NA	NA	NA	NA	NA	NA	NA	NA	NA	NA	NA	NA	NA	NA	NA	NA
COAL_672_D9	Coalinga_A	GoldenHills	8	36.1015	-120.007	UCB1	25	8	28	8.9	NA	NA	NA	NA	NA	NA	NA	NA	NA	NA	NA	NA	NA	NA	NA	NA	NA	NA	NA	NA	NA	NA	NA	NA	NA	NA	NA	NA	NA	NA	NA	NA	NA	NA	NA	NA
COAL_673_E9	Coalinga_A	GoldenHills	8	36.1015	-120.007	UCB1	27	8.6	31	9.9	NA	NA	NA	NA	NA	NA	NA	NA	NA	NA	NA	NA	NA	NA	NA	NA	NA	NA	NA	NA	NA	NA	NA	NA	NA	NA	NA	NA	NA	NA	NA	NA	NA	NA	NA	NA
COAL_674_F9	Coalinga_A	GoldenHills	8	36.1015	-120.007	UCB1	34	10.8	35	11.1	NA	NA	NA	NA	NA	NA	NA	NA	NA	NA	NA	NA	NA	NA	NA	NA	NA	NA	NA	NA	NA	NA	NA	NA	NA	NA	NA	NA	NA	NA	NA	NA	NA	NA	NA	NA
COAL_675_G9	Coalinga_A	GoldenHills	8	36.1015	-120.007	UCB1	34	10.8	37	11.8	NA	NA	NA	NA	NA	NA	NA	NA	NA	NA	NA	NA	NA	NA	NA	NA	NA	NA	NA	NA	NA	NA	NA	NA	NA	NA	NA	NA	NA	NA	NA	NA	NA	NA	NA	NA
COAL_676_H9	Coalinga_A	GoldenHills	8	36.1015	-120.007	UCB1	25	8	28	8.9	NA	NA	NA	NA	NA	NA	NA	NA	NA	NA	NA	NA	NA	NA	NA	NA	NA	NA	NA	NA	NA	NA	NA	NA	NA	NA	NA	NA	NA	NA	NA	NA	NA	NA	NA	NA
COAL_677_A10	Coalinga_A	GoldenHills	8	36.1015	-120.007	UCB1	33	10.5	35	11.1	NA	NA	NA	NA	NA	NA	NA	NA	NA	NA	NA	NA	NA	NA	NA	NA	NA	NA	NA	NA	NA	NA	NA	NA	NA	NA	NA	NA	NA	NA	NA	NA	NA	NA	NA	NA
COAL_678_B10	Coalinga_A	GoldenHills	8	36.1015	-120.007	UCB1	31	9.9	33	10.5	NA	NA	NA	NA	NA	NA	NA	NA	NA	NA	NA	NA	NA	NA	NA	NA	NA	NA	NA	NA	NA	NA	NA	NA	NA	NA	NA	NA	NA	NA	NA	NA	NA	NA	NA	NA
COAL_679_C10	Coalinga_A	GoldenHills	8	36.1015	-120.007	UCB1	19	6	24	7.6	NA	NA	NA	NA	NA	NA	NA	NA	NA	NA	NA	NA	NA	NA	NA	NA	NA	NA	NA	NA	NA	NA	NA	NA	NA	NA	NA	NA	NA	NA	NA	NA	NA	NA	NA	NA
COAL_680_D10	Coalinga_A	GoldenHills	8	36.1015	-120.007	UCB1	31	9.9	32	10.2	NA	NA	NA	NA	NA	NA	NA	NA	NA	NA	NA	NA	NA	NA	NA	NA	NA	NA	NA	NA	NA	NA	NA	NA	NA	NA	NA	NA	NA	NA	NA	NA	NA	NA	NA	NA
COAL_681_E10	Coalinga_A	GoldenHills	8	36.1015	-120.007	UCB1	25	8	28	8.9	NA	NA	NA	NA	NA	NA	NA	NA	NA	NA	NA	NA	NA	NA	NA	NA	NA	NA	NA	NA	NA	NA	NA	NA	NA	NA	NA	NA	NA	NA	NA	NA	NA	NA	NA	NA
COAL_682_F10	Coalinga_A	GoldenHills	8	36.1015	-120.007	UCB1	34	10.8	36	11.5	NA	NA	NA	NA	NA	NA	NA	NA	NA	NA	NA	NA	NA	NA	NA	NA	NA	NA	NA	NA	NA	NA	NA	NA	NA	NA	NA	NA	NA	NA	NA	NA	NA	NA	NA	NA
COAL_683_G10	Coalinga_A	GoldenHills	8	36.1015	-120.007	UCB1	23	7.3	25	8	NA	NA	NA	NA	NA	NA	NA	NA	NA	NA	NA	NA	NA	NA	NA	NA	NA	NA	NA	NA	NA	NA	NA	NA	NA	NA	NA	NA	NA	NA	NA	NA	NA	NA	NA	NA
COAL_684_H10	Coalinga_A	GoldenHills	8	36.1015	-120.007	UCB1	23	7.3	27	8.6	NA	NA	NA	NA	NA	NA	NA	NA	NA	NA	NA	NA	NA	NA	NA	NA	NA	NA	NA	NA	NA	NA	NA	NA	NA	NA	NA	NA	NA	NA	NA	NA	NA	NA	NA	NA
COAL_685_A11	Coalinga_A	GoldenHills	8	36.1015	-120.007	UCB1	23	7.3	26	8.3	NA	NA	NA	NA	NA	NA	NA	NA	NA	NA	NA	NA	NA	NA	NA	NA	NA	NA	NA	NA	NA	NA	NA	NA	NA	NA	NA	NA	NA	NA	NA	NA	NA	NA	NA	NA
COAL_686_B11	Coalinga_A	GoldenHills	8	36.1015	-120.007	UCB1	29	9.2	33	10.5	NA	NA	NA	NA	NA	NA	NA	NA	NA	NA	NA	NA	NA	NA	NA	NA	NA	NA	NA	NA	NA	NA	NA	NA	NA	NA	NA	NA	NA	NA	NA	NA	NA	NA	NA	NA
COAL_687_C11	Coalinga_A	GoldenHills	8	36.1015	-120.007	UCB1	33	10.5	36	11.5	NA	NA	NA	NA	NA	NA	NA	NA	NA	NA	NA	NA	NA	NA	NA	NA	NA	NA	NA	NA	NA	NA	NA	NA	NA	NA	NA	NA	NA	NA	NA	NA	NA	NA	NA	NA
COAL_688_D11	Coalinga_A	GoldenHills	8	36.1015	-120.007	UCB1	28	8.9	30	9.5	NA	NA	NA	NA	NA	NA	NA	NA	NA	NA	NA	NA	NA	NA	NA	NA	NA	NA	NA	NA	NA	NA	NA	NA	NA	NA	NA	NA	NA	NA	NA	NA	NA	NA	NA	NA
COAL_689_E11	Coalinga_A	GoldenHills	8	36.1015	-120.007	UCB1	33	10.5	35	11.1	NA	NA	NA	NA	NA	NA	NA	NA	NA	NA	NA	NA	NA	NA	NA	NA	NA	NA	NA	NA	NA	NA	NA	NA	NA	NA	NA	NA	NA	NA	NA	NA	NA	NA	NA	NA
COAL_690_F11	Coalinga_A	GoldenHills	8	36.1015	-120.007	UCB1	33	10.5	36	11.5	NA	NA	NA	NA	NA	NA	NA	NA	NA	NA	NA	NA	NA	NA	NA	NA	NA	NA	NA	NA	NA	NA	NA	NA	NA	NA	NA	NA	NA	NA	NA	NA	NA	NA	NA	NA
COAL_691_G11	Coalinga_A	GoldenHills	8	36.1015	-120.007	UCB1	27	8.6	29	9.2	NA	NA	NA	NA	NA	NA	NA	NA	NA	NA	NA	NA	NA	NA	NA	NA	NA	NA	NA	NA	NA	NA	NA	NA	NA	NA	NA	NA	NA	NA	NA	NA	NA	NA	NA	NA
COAL_692_H11	Coalinga_A	GoldenHills	8	36.1015	-120.007	UCB1	29	9.2	33	10.5	NA	NA	NA	NA	NA	NA	NA	NA	NA	NA	NA	NA	NA	NA	NA	NA	NA	NA	NA	NA	NA	NA	NA	NA	NA	NA	NA	NA	NA	NA	NA	NA	NA	NA	NA	NA
COAL_693_A12	Coalinga_A	GoldenHills	8	36.1015	-120.007	UCB1	34	10.8	35	11.1	NA	NA	NA	NA	NA	NA	NA	NA	NA	NA	NA	NA	NA	NA	NA	NA	NA	NA	NA	NA	NA	NA	NA	NA	NA	NA	NA	NA	NA	NA	NA	NA	NA	NA	NA	NA
COAL_694_B12	Coalinga_A	GoldenHills	8	36.1015	-120.007	UCB1	31	9.9	33	10.5	NA	NA	NA	NA	NA	NA	NA	NA	NA	NA	NA	NA	NA	NA	NA	NA	NA	NA	NA	NA	NA	NA	NA	NA	NA	NA	NA	NA	NA	NA	NA	NA	NA	NA	NA	NA
COAL_695_C12	Coalinga_A	GoldenHills	8	36.1015	-120.007	UCB1	31	9.9	35	11.1	NA	NA	NA	NA	NA	NA	NA	NA	NA	NA	NA	NA	NA	NA	NA	NA	NA	NA	NA	NA	NA	NA	NA	NA	NA	NA	NA	NA	NA	NA	NA	NA	NA	NA	NA	NA
COAL_696_D12	Coalinga_A	GoldenHills	8	36.1015	-120.007	UCB1	32	10.2	35	11.1	NA	NA	NA	NA	NA	NA	NA	NA	NA	NA	NA	NA	NA	NA	NA	NA	NA	NA	NA	NA	NA	NA	NA	NA	NA	NA	NA	NA	NA	NA	NA	NA	NA	NA	NA	NA
COAL_697_E12	Coalinga_A	GoldenHills	8	36.1015	-120.007	UCB1	31	9.9	35	11.1	NA	NA	NA	NA	NA	NA	NA	NA	NA	NA	NA	NA	NA	NA	NA	NA	NA	NA	NA	NA	NA	NA	NA	NA	NA	NA	NA	NA	NA	NA	NA	NA	NA	NA	NA	NA
COAL_698_F12	Coalinga_A	GoldenHills	8	36.1015	-120.007	UCB1	27	8.6	29	9.2	NA	NA	NA	NA	NA	NA	NA	NA	NA	NA	NA	NA	NA	NA	NA	NA	NA	NA	NA	NA	NA	NA	NA	NA	NA	NA	NA	NA	NA	NA	NA	NA	NA	NA	NA	NA
COAL_699_G12	Coalinga_A	GoldenHills	8	36.1015	-120.007	UCB1	32	10.2	33	10.5	NA	NA	NA	NA	NA	NA	NA	NA	NA	NA	NA	NA	NA	NA	NA	NA	NA	NA	NA	NA	NA	NA	NA	NA	NA	NA	NA	NA	NA	NA	NA	NA	NA	NA	NA	NA
COAL_700_H12	Coalinga_A	GoldenHills	8	36.1015	-120.007	UCB1	32	10.2	34	10.8	NA	NA	NA	NA	NA	NA	NA	NA	NA	NA	NA	NA	NA	NA	NA	NA	NA	NA	NA	NA	NA	NA	NA	NA	NA	NA	NA	NA	NA	NA	NA	NA	NA	NA	NA	NA
COAL_701_A1	Coalinga_A	GoldenHills	8	36.1015	-120.007	UCB1	31	9.9	29	9.2	NA	NA	NA	NA	NA	NA	NA	NA	NA	NA	NA	NA	NA	NA	NA	NA	NA	NA	NA	NA	NA	NA	NA	NA	NA	NA	NA	NA	NA	NA	NA	NA	NA	NA	NA	NA
COAL_702_B1	Coalinga_A	GoldenHills	8	36.1015	-120.007	UCB1	38	12.1	31	9.9	NA	NA	NA	NA	NA	NA	NA	NA	NA	NA	NA	NA	NA	NA	NA	NA	NA	NA	NA	NA	NA	NA	NA	NA	NA	NA	NA	NA	NA	NA	NA	NA	NA	NA	NA	NA
COAL_703_C1	Coalinga_A	GoldenHills	8	36.1015	-120.007	UCB1	28	8.9	26	8.3	NA	NA	NA	NA	NA	NA	NA	NA	NA	NA	NA	NA	NA	NA	NA	NA	NA	NA	NA	NA	NA	NA	NA	NA	NA	NA	NA	NA	NA	NA	NA	NA	NA	NA	NA	NA
COAL_704_D1	Coalinga_A	GoldenHills	8	36.1015	-120.007	UCB1	17	5.4	16	5.1	NA	NA	NA	NA	NA	NA	NA	NA	NA	NA	NA	NA	NA	NA	NA	NA	NA	NA	NA	NA	NA	NA	NA	NA	NA	NA	NA	NA	NA	NA	NA	NA	NA	NA	NA	NA
COAL_705_E1	Coalinga_A	GoldenHills	8	36.1015	-120.007	UCB1	23	7.3	22	7	NA	NA	NA	NA	NA	NA	NA	NA	NA	NA	NA	NA	NA	NA	NA	NA	NA	NA	NA	NA	NA	NA	NA	NA	NA	NA	NA	NA	NA	NA	NA	NA	NA	NA	NA	NA
COAL_706_F1	Coalinga_A	GoldenHills	8	36.1015	-120.007	UCB1	35	11.1	30	9.5	NA	NA	NA	NA	NA	NA	NA	NA	NA	NA	NA	NA	NA	NA	NA	NA	NA	NA	NA	NA	NA	NA	NA	NA	NA	NA	NA	NA	NA	NA	NA	NA	NA	NA	NA	NA
COAL_707_G1	Coalinga_A	GoldenHills	8	36.1015	-120.007	UCB1	23	7.3	19	6	NA	NA	NA	NA	NA	NA	NA	NA	NA	NA	NA	NA	NA	NA	NA	NA	NA	NA	NA	NA	NA	NA	NA	NA	NA	NA	NA	NA	NA	NA	NA	NA	NA	NA	NA	NA
COAL_708_H1	Coalinga_A	GoldenHills	8	36.1015	-120.007	UCB1	37	11.8	32	10.2	NA	NA	NA	NA	NA	NA	NA	NA	NA	NA	NA	NA	NA	NA	NA	NA	NA	NA	NA	NA	NA	NA	NA	NA	NA	NA	NA	NA	NA	NA	NA	NA	NA	NA	NA	NA
COAL_709_A2	Coalinga_A	GoldenHills	8	36.1015	-120.007	UCB1	34	10.8	31	9.9	NA	NA	NA	NA	NA	NA	NA	NA	NA	NA	NA	NA	NA	NA	NA	NA	NA	NA	NA	NA	NA	NA	NA	NA	NA	NA	NA	NA	NA	NA	NA	NA	NA	NA	NA	NA
COAL_710_B2	Coalinga_A	GoldenHills	8	36.1015	-120.007	UCB1	37	11.8	36	11.5	NA	NA	NA	NA	NA	NA	NA	NA	NA	NA	NA	NA	NA	NA	NA	NA	NA	NA	NA	NA	NA	NA	NA	NA	NA	NA	NA	NA	NA	NA	NA	NA	NA	NA	NA	NA
COAL_711_C2	Coalinga_A	GoldenHills	8	36.1015	-120.007	UCB1	38	12.1	33	10.5	NA	NA	NA	NA	NA	NA	NA	NA	NA	NA	NA	NA	NA	NA	NA	NA	NA	NA	NA	NA	NA	NA	NA	NA	NA	NA	NA	NA	NA	NA	NA	NA	NA	NA	NA	NA
COAL_712_D2	Coalinga_A	GoldenHills	8	36.1015	-120.007	UCB1	36	11.5	33	10.5	NA	NA	NA	NA	NA	NA	NA	NA	NA	NA	NA	NA	NA	NA	NA	NA	NA	NA	NA	NA	NA	NA	NA	NA	NA	NA	NA	NA	NA	NA	NA	NA	NA	NA	NA	NA
COAL_713_E2	Coalinga_A	GoldenHills	8	36.1015	-120.007	UCB1	24	7.6	21	6.7	NA	NA	NA	NA	NA	NA	NA	NA	NA	NA	NA	NA	NA	NA	NA	NA	NA	NA	NA	NA	NA	NA	NA	NA	NA	NA	NA	NA	NA	NA	NA	NA	NA	NA	NA	NA
COAL_714_F2	Coalinga_A	GoldenHills	8	36.1015	-120.007	UCB1	26	8.3	22	7	NA	NA	NA	NA	NA	NA	NA	NA	NA	NA	NA	NA	NA	NA	NA	NA	NA	NA	NA	NA	NA	NA	NA	NA	NA	NA	NA	NA	NA	NA	NA	NA	NA	NA	NA	NA
COAL_715_G2	Coalinga_A	GoldenHills	8	36.1015	-120.007	UCB1	24	7.6	22	7	NA	NA	NA	NA	NA	NA	NA	NA	NA	NA	NA	NA	NA	NA	NA	NA	NA	NA	NA	NA	NA	NA	NA	NA	NA	NA	NA	NA	NA	NA	NA	NA	NA	NA	NA	NA
COAL_716_H2	Coalinga_A	GoldenHills	8	36.1015	-120.007	UCB1	33	10.5	32	10.2	NA	NA	NA	NA	NA	NA	NA	NA	NA	NA	NA	NA	NA	NA	NA	NA	NA	NA	NA	NA	NA	NA	NA	NA	NA	NA	NA	NA	NA	NA	NA	NA	NA	NA	NA	NA
COAL_717_A3	Coalinga_A	GoldenHills	8	36.1015	-120.007	UCB1	31	9.9	31	9.9	NA	NA	NA	NA	NA	NA	NA	NA	NA	NA	NA	NA	NA	NA	NA	NA	NA	NA	NA	NA	NA	NA	NA	NA	NA	NA	NA	NA	NA	NA	NA	NA	NA	NA	NA	NA
COAL_718_B3	Coalinga_A	GoldenHills	8	36.1015	-120.007	UCB1	28	8.9	24	7.6	NA	NA	NA	NA	NA	NA	NA	NA	NA	NA	NA	NA	NA	NA	NA	NA	NA	NA	NA	NA	NA	NA	NA	NA	NA	NA	NA	NA	NA	NA	NA	NA	NA	NA	NA	NA
COAL_719_C3	Coalinga_A	GoldenHills	8	36.1015	-120.007	UCB1	40	12.7	36	11.5	NA	NA	NA	NA	NA	NA	NA	NA	NA	NA	NA	NA	NA	NA	NA	NA	NA	NA	NA	NA	NA	NA	NA	NA	NA	NA	NA	NA	NA	NA	NA	NA	NA	NA	NA	NA
COAL_720_D3	Coalinga_A	GoldenHills	8	36.1015	-120.007	UCB1	36	11.5	33	10.5	NA	NA	NA	NA	NA	NA	NA	NA	NA	NA	NA	NA	NA	NA	NA	NA	NA	NA	NA	NA	NA	NA	NA	NA	NA	NA	NA	NA	NA	NA	NA	NA	NA	NA	NA	NA
COAL_722_E3	Coalinga_A	GoldenHills	8	36.1015	-120.007	UCB1	30	9.5	35	11.1	NA	NA	NA	NA	NA	NA	NA	NA	NA	NA	NA	NA	NA	NA	NA	NA	NA	NA	NA	NA	NA	NA	NA	NA	NA	NA	NA	NA	NA	NA	NA	NA	NA	NA	NA	NA
COAL_723_F3	Coalinga_A	GoldenHills	8	36.1015	-120.007	UCB1	23	7.3	26	8.3	NA	NA	NA	NA	NA	NA	NA	NA	NA	NA	NA	NA	NA	NA	NA	NA	NA	NA	NA	NA	NA	NA	NA	NA	NA	NA	NA	NA	NA	NA	NA	NA	NA	NA	NA	NA
COAL_724_G3	Coalinga_A	GoldenHills	8	36.1015	-120.007	UCB1	32	10.2	38	12.1	NA	NA	NA	NA	NA	NA	NA	NA	NA	NA	NA	NA	NA	NA	NA	NA	NA	NA	NA	NA	NA	NA	NA	NA	NA	NA	NA	NA	NA	NA	NA	NA	NA	NA	NA	NA
COAL_725_H3	Coalinga_A	GoldenHills	8	36.1015	-120.007	UCB1	34	10.8	37	11.8	NA	NA	NA	NA	NA	NA	NA	NA	NA	NA	NA	NA	NA	NA	NA	NA	NA	NA	NA	NA	NA	NA	NA	NA	NA	NA	NA	NA	NA	NA	NA	NA	NA	NA	NA	NA
COAL_727_A4	Coalinga_A	GoldenHills	8	36.1015	-120.007	UCB1	34	10.8	37	11.8	NA	NA	NA	NA	NA	NA	NA	NA	NA	NA	NA	NA	NA	NA	NA	NA	NA	NA	NA	NA	NA	NA	NA	NA	NA	NA	NA	NA	NA	NA	NA	NA	NA	NA	NA	NA
COAL_728_B4	Coalinga_A	GoldenHills	8	36.1015	-120.007	UCB1	28	8.9	34	10.8	NA	NA	NA	NA	NA	NA	NA	NA	NA	NA	NA	NA	NA	NA	NA	NA	NA	NA	NA	NA	NA	NA	NA	NA	NA	NA	NA	NA	NA	NA	NA	NA	NA	NA	NA	NA
COAL_729_C4	Coalinga_A	GoldenHills	8	36.1015	-120.007	UCB1	25	8	28	8.9	NA	NA	NA	NA	NA	NA	NA	NA	NA	NA	NA	NA	NA	NA	NA	NA	NA	NA	NA	NA	NA	NA	NA	NA	NA	NA	NA	NA	NA	NA	NA	NA	NA	NA	NA	NA
COAL_730_D4	Coalinga_A	GoldenHills	8	36.1015	-120.007	UCB1	23	7.3	26	8.3	NA	NA	NA	NA	NA	NA	NA	NA	NA	NA	NA	NA	NA	NA	NA	NA	NA	NA	NA	NA	NA	NA	NA	NA	NA	NA	NA	NA	NA	NA	NA	NA	NA	NA	NA	NA
COAL_732_E4	Coalinga_A	GoldenHills	8	36.1015	-120.007	UCB1	32	10.2	37	11.8	NA	NA	NA	NA	NA	NA	NA	NA	NA	NA	NA	NA	NA	NA	NA	NA	NA	NA	NA	NA	NA	NA	NA	NA	NA	NA	NA	NA	NA	NA	NA	NA	NA	NA	NA	NA
COAL_733_F4	Coalinga_A	GoldenHills	8	36.1015	-120.007	UCB1	29	9.2	30	9.5	NA	NA	NA	NA	NA	NA	NA	NA	NA	NA	NA	NA	NA	NA	NA	NA	NA	NA	NA	NA	NA	NA	NA	NA	NA	NA	NA	NA	NA	NA	NA	NA	NA	NA	NA	NA
COAL_734_G4	Coalinga_A	GoldenHills	8	36.1015	-120.007	UCB1	22	7	22	7	NA	NA	NA	NA	NA	NA	NA	NA	NA	NA	NA	NA	NA	NA	NA	NA	NA	NA	NA	NA	NA	NA	NA	NA	NA	NA	NA	NA	NA	NA	NA	NA	NA	NA	NA	NA
COAL_735_H4	Coalinga_A	GoldenHills	8	36.1015	-120.007	UCB1	33	10.5	35	11.1	NA	NA	NA	NA	NA	NA	NA	NA	NA	NA	NA	NA	NA	NA	NA	NA	NA	NA	NA	NA	NA	NA	NA	NA	NA	NA	NA	NA	NA	NA	NA	NA	NA	NA	NA	NA
COAL_737_A5	Coalinga_A	GoldenHills	8	36.1015	-120.007	UCB1	35	11.1	38	12.1	NA	NA	NA	NA	NA	NA	NA	NA	NA	NA	NA	NA	NA	NA	NA	NA	NA	NA	NA	NA	NA	NA	NA	NA	NA	NA	NA	NA	NA	NA	NA	NA	NA	NA	NA	NA
COAL_738_B5	Coalinga_A	GoldenHills	8	36.1015	-120.007	UCB1	34	10.8	36	11.5	NA	NA	NA	NA	NA	NA	NA	NA	NA	NA	NA	NA	NA	NA	NA	NA	NA	NA	NA	NA	NA	NA	NA	NA	NA	NA	NA	NA	NA	NA	NA	NA	NA	NA	NA	NA
COAL_739_C5	Coalinga_A	GoldenHills	8	36.1015	-120.007	UCB1	29	9.2	34	10.8	NA	NA	NA	NA	NA	NA	NA	NA	NA	NA	NA	NA	NA	NA	NA	NA	NA	NA	NA	NA	NA	NA	NA	NA	NA	NA	NA	NA	NA	NA	NA	NA	NA	NA	NA	NA
COAL_740_D5	Coalinga_A	GoldenHills	8	36.1015	-120.007	UCB1	31	9.9	35	11.1	NA	NA	NA	NA	NA	NA	NA	NA	NA	NA	NA	NA	NA	NA	NA	NA	NA	NA	NA	NA	NA	NA	NA	NA	NA	NA	NA	NA	NA	NA	NA	NA	NA	NA	NA	NA
COAL_741_E5	Coalinga_A	GoldenHills	8	36.1015	-120.007	UCB1	28	8.9	31	9.9	NA	NA	NA	NA	NA	NA	NA	NA	NA	NA	NA	NA	NA	NA	NA	NA	NA	NA	NA	NA	NA	NA	NA	NA	NA	NA	NA	NA	NA	NA	NA	NA	NA	NA	NA	NA
COAL_742_F5	Coalinga_A	GoldenHills	8	36.1015	-120.007	UCB1	31	9.9	35	11.1	NA	NA	NA	NA	NA	NA	NA	NA	NA	NA	NA	NA	NA	NA	NA	NA	NA	NA	NA	NA	NA	NA	NA	NA	NA	NA	NA	NA	NA	NA	NA	NA	NA	NA	NA	NA
COAL_743_G5	Coalinga_A	GoldenHills	8	36.1015	-120.007	UCB1	34	10.8	35	11.1	NA	NA	NA	NA	NA	NA	NA	NA	NA	NA	NA	NA	NA	NA	NA	NA	NA	NA	NA	NA	NA	NA	NA	NA	NA	NA	NA	NA	NA	NA	NA	NA	NA	NA	NA	NA
COAL_744_H5	Coalinga_A	GoldenHills	8	36.1015	-120.007	UCB1	21	6.7	23	7.3	NA	NA	NA	NA	NA	NA	NA	NA	NA	NA	NA	NA	NA	NA	NA	NA	NA	NA	NA	NA	NA	NA	NA	NA	NA	NA	NA	NA	NA	NA	NA	NA	NA	NA	NA	NA
COAL_745_A6	Coalinga_A	GoldenHills	8	36.1015	-120.007	UCB1	32	10.2	34	10.8	NA	NA	NA	NA	NA	NA	NA	NA	NA	NA	NA	NA	NA	NA	NA	NA	NA	NA	NA	NA	NA	NA	NA	NA	NA	NA	NA	NA	NA	NA	NA	NA	NA	NA	NA	NA
COAL_746_B6	Coalinga_A	GoldenHills	8	36.1015	-120.007	UCB1	15	4.8	19	6	NA	NA	NA	NA	NA	NA	NA	NA	NA	NA	NA	NA	NA	NA	NA	NA	NA	NA	NA	NA	NA	NA	NA	NA	NA	NA	NA	NA	NA	NA	NA	NA	NA	NA	NA	NA
COAL_747_C6	Coalinga_A	GoldenHills	8	36.1015	-120.007	UCB1	28	8.9	34	10.8	NA	NA	NA	NA	NA	NA	NA	NA	NA	NA	NA	NA	NA	NA	NA	NA	NA	NA	NA	NA	NA	NA	NA	NA	NA	NA	NA	NA	NA	NA	NA	NA	NA	NA	NA	NA
COAL_748_D6	Coalinga_A	GoldenHills	8	36.1015	-120.007	UCB1	28	8.9	30	9.5	NA	NA	NA	NA	NA	NA	NA	NA	NA	NA	NA	NA	NA	NA	NA	NA	NA	NA	NA	NA	NA	NA	NA	NA	NA	NA	NA	NA	NA	NA	NA	NA	NA	NA	NA	NA
COAL_749_E6	Coalinga_A	GoldenHills	8	36.1015	-120.007	UCB1	25	8	32	10.2	NA	NA	NA	NA	NA	NA	NA	NA	NA	NA	NA	NA	NA	NA	NA	NA	NA	NA	NA	NA	NA	NA	NA	NA	NA	NA	NA	NA	NA	NA	NA	NA	NA	NA	NA	NA
COAL_750_F6	Coalinga_A	GoldenHills	8	36.1015	-120.007	UCB1	29	9.2	32	10.2	NA	NA	NA	NA	NA	NA	NA	NA	NA	NA	NA	NA	NA	NA	NA	NA	NA	NA	NA	NA	NA	NA	NA	NA	NA	NA	NA	NA	NA	NA	NA	NA	NA	NA	NA	NA
COAL_751_G6	Coalinga_A	GoldenHills	8	36.1015	-120.007	UCB1	19	6	21	6.7	NA	NA	NA	NA	NA	NA	NA	NA	NA	NA	NA	NA	NA	NA	NA	NA	NA	NA	NA	NA	NA	NA	NA	NA	NA	NA	NA	NA	NA	NA	NA	NA	NA	NA	NA	NA
COAL_752_H6	Coalinga_A	GoldenHills	8	36.1015	-120.007	UCB1	20	6.4	24	7.6	NA	NA	NA	NA	NA	NA	NA	NA	NA	NA	NA	NA	NA	NA	NA	NA	NA	NA	NA	NA	NA	NA	NA	NA	NA	NA	NA	NA	NA	NA	NA	NA	NA	NA	NA	NA
COAL_753_A7	Coalinga_A	GoldenHills	8	36.1015	-120.007	UCB1	20	6.4	22	7	NA	NA	NA	NA	NA	NA	NA	NA	NA	NA	NA	NA	NA	NA	NA	NA	NA	NA	NA	NA	NA	NA	NA	NA	NA	NA	NA	NA	NA	NA	NA	NA	NA	NA	NA	NA
COAL_754_B7	Coalinga_A	GoldenHills	8	36.1015	-120.007	UCB1	31	9.9	34	10.8	NA	NA	NA	NA	NA	NA	NA	NA	NA	NA	NA	NA	NA	NA	NA	NA	NA	NA	NA	NA	NA	NA	NA	NA	NA	NA	NA	NA	NA	NA	NA	NA	NA	NA	NA	NA
COAL_755_C7	Coalinga_A	GoldenHills	8	36.1015	-120.007	UCB1	28	8.9	32	10.2	NA	NA	NA	NA	NA	NA	NA	NA	NA	NA	NA	NA	NA	NA	NA	NA	NA	NA	NA	NA	NA	NA	NA	NA	NA	NA	NA	NA	NA	NA	NA	NA	NA	NA	NA	NA
COAL_756_D7	Coalinga_A	GoldenHills	8	36.1015	-120.007	UCB1	28	8.9	33	10.5	NA	NA	NA	NA	NA	NA	NA	NA	NA	NA	NA	NA	NA	NA	NA	NA	NA	NA	NA	NA	NA	NA	NA	NA	NA	NA	NA	NA	NA	NA	NA	NA	NA	NA	NA	NA
COAL_757_E7	Coalinga_A	GoldenHills	8	36.1015	-120.007	UCB1	29	9.2	32	10.2	NA	NA	NA	NA	NA	NA	NA	NA	NA	NA	NA	NA	NA	NA	NA	NA	NA	NA	NA	NA	NA	NA	NA	NA	NA	NA	NA	NA	NA	NA	NA	NA	NA	NA	NA	NA
COAL_758_F7	Coalinga_A	GoldenHills	8	36.1015	-120.007	UCB1	25	8	30	9.5	NA	NA	NA	NA	NA	NA	NA	NA	NA	NA	NA	NA	NA	NA	NA	NA	NA	NA	NA	NA	NA	NA	NA	NA	NA	NA	NA	NA	NA	NA	NA	NA	NA	NA	NA	NA
COAL_759_G7	Coalinga_A	GoldenHills	8	36.1015	-120.007	UCB1	21	6.7	25	8	NA	NA	NA	NA	NA	NA	NA	NA	NA	NA	NA	NA	NA	NA	NA	NA	NA	NA	NA	NA	NA	NA	NA	NA	NA	NA	NA	NA	NA	NA	NA	NA	NA	NA	NA	NA
COAL_760_H7	Coalinga_A	GoldenHills	8	36.1015	-120.007	UCB1	27	8.6	32	10.2	NA	NA	NA	NA	NA	NA	NA	NA	NA	NA	NA	NA	NA	NA	NA	NA	NA	NA	NA	NA	NA	NA	NA	NA	NA	NA	NA	NA	NA	NA	NA	NA	NA	NA	NA	NA
COAL_761_A8	Coalinga_A	GoldenHills	8	36.1015	-120.007	UCB1	36	11.5	36	11.5	NA	NA	NA	NA	NA	NA	NA	NA	NA	NA	NA	NA	NA	NA	NA	NA	NA	NA	NA	NA	NA	NA	NA	NA	NA	NA	NA	NA	NA	NA	NA	NA	NA	NA	NA	NA
COAL_762_B8	Coalinga_A	GoldenHills	8	36.1015	-120.007	UCB1	36	11.5	36	11.5	NA	NA	NA	NA	NA	NA	NA	NA	NA	NA	NA	NA	NA	NA	NA	NA	NA	NA	NA	NA	NA	NA	NA	NA	NA	NA	NA	NA	NA	NA	NA	NA	NA	NA	NA	NA
COAL_763_C8	Coalinga_A	GoldenHills	8	36.1015	-120.007	UCB1	30	9.5	31	9.9	NA	NA	NA	NA	NA	NA	NA	NA	NA	NA	NA	NA	NA	NA	NA	NA	NA	NA	NA	NA	NA	NA	NA	NA	NA	NA	NA	NA	NA	NA	NA	NA	NA	NA	NA	NA
COAL_764_D8	Coalinga_A	GoldenHills	8	36.1015	-120.007	UCB1	31	9.9	35	11.1	NA	NA	NA	NA	NA	NA	NA	NA	NA	NA	NA	NA	NA	NA	NA	NA	NA	NA	NA	NA	NA	NA	NA	NA	NA	NA	NA	NA	NA	NA	NA	NA	NA	NA	NA	NA
COAL_765_E8	Coalinga_A	GoldenHills	8	36.1015	-120.007	UCB1	28	8.9	32	10.2	NA	NA	NA	NA	NA	NA	NA	NA	NA	NA	NA	NA	NA	NA	NA	NA	NA	NA	NA	NA	NA	NA	NA	NA	NA	NA	NA	NA	NA	NA	NA	NA	NA	NA	NA	NA
COAL_766_F8	Coalinga_A	GoldenHills	8	36.1015	-120.007	UCB1	23	7.3	27	8.6	NA	NA	NA	NA	NA	NA	NA	NA	NA	NA	NA	NA	NA	NA	NA	NA	NA	NA	NA	NA	NA	NA	NA	NA	NA	NA	NA	NA	NA	NA	NA	NA	NA	NA	NA	NA
COAL_767_G8	Coalinga_A	GoldenHills	8	36.1015	-120.007	UCB1	34	10.8	32	10.2	NA	NA	NA	NA	NA	NA	NA	NA	NA	NA	NA	NA	NA	NA	NA	NA	NA	NA	NA	NA	NA	NA	NA	NA	NA	NA	NA	NA	NA	NA	NA	NA	NA	NA	NA	NA
COAL_768_H8	Coalinga_A	GoldenHills	8	36.1015	-120.007	UCB1	29	9.2	33	10.5	NA	NA	NA	NA	NA	NA	NA	NA	NA	NA	NA	NA	NA	NA	NA	NA	NA	NA	NA	NA	NA	NA	NA	NA	NA	NA	NA	NA	NA	NA	NA	NA	NA	NA	NA	NA
COAL_769_A9	Coalinga_A	GoldenHills	8	36.1015	-120.007	UCB1	21	6.7	23	7.3	NA	NA	NA	NA	NA	NA	NA	NA	NA	NA	NA	NA	NA	NA	NA	NA	NA	NA	NA	NA	NA	NA	NA	NA	NA	NA	NA	NA	NA	NA	NA	NA	NA	NA	NA	NA
COAL_770_B9	Coalinga_A	GoldenHills	8	36.1015	-120.007	UCB1	18	5.7	25	8	NA	NA	NA	NA	NA	NA	NA	NA	NA	NA	NA	NA	NA	NA	NA	NA	NA	NA	NA	NA	NA	NA	NA	NA	NA	NA	NA	NA	NA	NA	NA	NA	NA	NA	NA	NA
COAL_771_C9	Coalinga_A	GoldenHills	8	36.1015	-120.007	UCB1	29	9.2	30	9.5	NA	NA	NA	NA	NA	NA	NA	NA	NA	NA	NA	NA	NA	NA	NA	NA	NA	NA	NA	NA	NA	NA	NA	NA	NA	NA	NA	NA	NA	NA	NA	NA	NA	NA	NA	NA
COAL_772_D9	Coalinga_A	GoldenHills	8	36.1015	-120.007	UCB1	26	8.3	29	9.2	NA	NA	NA	NA	NA	NA	NA	NA	NA	NA	NA	NA	NA	NA	NA	NA	NA	NA	NA	NA	NA	NA	NA	NA	NA	NA	NA	NA	NA	NA	NA	NA	NA	NA	NA	NA
COAL_773_E9	Coalinga_A	GoldenHills	8	36.1015	-120.007	UCB1	24	7.6	27	8.6	NA	NA	NA	NA	NA	NA	NA	NA	NA	NA	NA	NA	NA	NA	NA	NA	NA	NA	NA	NA	NA	NA	NA	NA	NA	NA	NA	NA	NA	NA	NA	NA	NA	NA	NA	NA
COAL_774_F9	Coalinga_A	GoldenHills	8	36.1015	-120.007	UCB1	31	9.9	33	10.5	NA	NA	NA	NA	NA	NA	NA	NA	NA	NA	NA	NA	NA	NA	NA	NA	NA	NA	NA	NA	NA	NA	NA	NA	NA	NA	NA	NA	NA	NA	NA	NA	NA	NA	NA	NA
COAL_775_G9	Coalinga_A	GoldenHills	8	36.1015	-120.007	UCB1	31	9.9	36	11.5	NA	NA	NA	NA	NA	NA	NA	NA	NA	NA	NA	NA	NA	NA	NA	NA	NA	NA	NA	NA	NA	NA	NA	NA	NA	NA	NA	NA	NA	NA	NA	NA	NA	NA	NA	NA
COAL_776_H9	Coalinga_A	GoldenHills	8	36.1015	-120.007	UCB1	32	10.2	32	10.2	NA	NA	NA	NA	NA	NA	NA	NA	NA	NA	NA	NA	NA	NA	NA	NA	NA	NA	NA	NA	NA	NA	NA	NA	NA	NA	NA	NA	NA	NA	NA	NA	NA	NA	NA	NA
COAL_777_A10	Coalinga_A	GoldenHills	8	36.1015	-120.007	UCB1	17	5.4	21	6.7	NA	NA	NA	NA	NA	NA	NA	NA	NA	NA	NA	NA	NA	NA	NA	NA	NA	NA	NA	NA	NA	NA	NA	NA	NA	NA	NA	NA	NA	NA	NA	NA	NA	NA	NA	NA
COAL_778_B10	Coalinga_A	GoldenHills	8	36.1015	-120.007	UCB1	32	10.2	36	11.5	NA	NA	NA	NA	NA	NA	NA	NA	NA	NA	NA	NA	NA	NA	NA	NA	NA	NA	NA	NA	NA	NA	NA	NA	NA	NA	NA	NA	NA	NA	NA	NA	NA	NA	NA	NA
COAL_779_C10	Coalinga_A	GoldenHills	8	36.1015	-120.007	UCB1	26	8.3	27	8.6	NA	NA	NA	NA	NA	NA	NA	NA	NA	NA	NA	NA	NA	NA	NA	NA	NA	NA	NA	NA	NA	NA	NA	NA	NA	NA	NA	NA	NA	NA	NA	NA	NA	NA	NA	NA
COAL_780_D10	Coalinga_A	GoldenHills	8	36.1015	-120.007	UCB1	32	10.2	32	10.2	NA	NA	NA	NA	NA	NA	NA	NA	NA	NA	NA	NA	NA	NA	NA	NA	NA	NA	NA	NA	NA	NA	NA	NA	NA	NA	NA	NA	NA	NA	NA	NA	NA	NA	NA	NA
COAL_781_E10	Coalinga_A	GoldenHills	8	36.1015	-120.007	UCB1	19	6	25	8	NA	NA	NA	NA	NA	NA	NA	NA	NA	NA	NA	NA	NA	NA	NA	NA	NA	NA	NA	NA	NA	NA	NA	NA	NA	NA	NA	NA	NA	NA	NA	NA	NA	NA	NA	NA
COAL_782_F10	Coalinga_A	GoldenHills	8	36.1015	-120.007	UCB1	31	9.9	37	11.8	NA	NA	NA	NA	NA	NA	NA	NA	NA	NA	NA	NA	NA	NA	NA	NA	NA	NA	NA	NA	NA	NA	NA	NA	NA	NA	NA	NA	NA	NA	NA	NA	NA	NA	NA	NA
COAL_783_G10	Coalinga_A	GoldenHills	8	36.1015	-120.007	UCB1	23	7.3	27	8.6	NA	NA	NA	NA	NA	NA	NA	NA	NA	NA	NA	NA	NA	NA	NA	NA	NA	NA	NA	NA	NA	NA	NA	NA	NA	NA	NA	NA	NA	NA	NA	NA	NA	NA	NA	NA
COAL_784_H10	Coalinga_A	GoldenHills	8	36.1015	-120.007	UCB1	33	10.5	42	13.4	NA	NA	NA	NA	NA	NA	NA	NA	NA	NA	NA	NA	NA	NA	NA	NA	NA	NA	NA	NA	NA	NA	NA	NA	NA	NA	NA	NA	NA	NA	NA	NA	NA	NA	NA	NA
COAL_785_A11	Coalinga_A	GoldenHills	8	36.1015	-120.007	UCB1	32	10.2	33	10.5	NA	NA	NA	NA	NA	NA	NA	NA	NA	NA	NA	NA	NA	NA	NA	NA	NA	NA	NA	NA	NA	NA	NA	NA	NA	NA	NA	NA	NA	NA	NA	NA	NA	NA	NA	NA
COAL_786_B11	Coalinga_A	GoldenHills	8	36.1015	-120.007	UCB1	29	9.2	29	9.2	NA	NA	NA	NA	NA	NA	NA	NA	NA	NA	NA	NA	NA	NA	NA	NA	NA	NA	NA	NA	NA	NA	NA	NA	NA	NA	NA	NA	NA	NA	NA	NA	NA	NA	NA	NA
COAL_787_C11	Coalinga_A	GoldenHills	8	36.1015	-120.007	UCB1	18	5.7	22	7	NA	NA	NA	NA	NA	NA	NA	NA	NA	NA	NA	NA	NA	NA	NA	NA	NA	NA	NA	NA	NA	NA	NA	NA	NA	NA	NA	NA	NA	NA	NA	NA	NA	NA	NA	NA
COAL_788_D11	Coalinga_A	GoldenHills	8	36.1015	-120.007	UCB1	33	10.5	36	11.5	NA	NA	NA	NA	NA	NA	NA	NA	NA	NA	NA	NA	NA	NA	NA	NA	NA	NA	NA	NA	NA	NA	NA	NA	NA	NA	NA	NA	NA	NA	NA	NA	NA	NA	NA	NA
COAL_789_E11	Coalinga_A	GoldenHills	8	36.1015	-120.007	UCB1	30	9.5	32	10.2	NA	NA	NA	NA	NA	NA	NA	NA	NA	NA	NA	NA	NA	NA	NA	NA	NA	NA	NA	NA	NA	NA	NA	NA	NA	NA	NA	NA	NA	NA	NA	NA	NA	NA	NA	NA
COAL_790_F11	Coalinga_A	GoldenHills	8	36.1015	-120.007	UCB1	36	11.5	38	12.1	NA	NA	NA	NA	NA	NA	NA	NA	NA	NA	NA	NA	NA	NA	NA	NA	NA	NA	NA	NA	NA	NA	NA	NA	NA	NA	NA	NA	NA	NA	NA	NA	NA	NA	NA	NA
COAL_791_G11	Coalinga_A	GoldenHills	8	36.1015	-120.007	UCB1	32	10.2	33	10.5	NA	NA	NA	NA	NA	NA	NA	NA	NA	NA	NA	NA	NA	NA	NA	NA	NA	NA	NA	NA	NA	NA	NA	NA	NA	NA	NA	NA	NA	NA	NA	NA	NA	NA	NA	NA
COAL_792_H11	Coalinga_A	GoldenHills	8	36.1015	-120.007	UCB1	26	8.3	31	9.9	NA	NA	NA	NA	NA	NA	NA	NA	NA	NA	NA	NA	NA	NA	NA	NA	NA	NA	NA	NA	NA	NA	NA	NA	NA	NA	NA	NA	NA	NA	NA	NA	NA	NA	NA	NA
COAL_793_A12	Coalinga_A	GoldenHills	8	36.1015	-120.007	UCB1	36	11.5	38	12.1	NA	NA	NA	NA	NA	NA	NA	NA	NA	NA	NA	NA	NA	NA	NA	NA	NA	NA	NA	NA	NA	NA	NA	NA	NA	NA	NA	NA	NA	NA	NA	NA	NA	NA	NA	NA
COAL_794_B12	Coalinga_A	GoldenHills	8	36.1015	-120.007	UCB1	31	9.9	33	10.5	NA	NA	NA	NA	NA	NA	NA	NA	NA	NA	NA	NA	NA	NA	NA	NA	NA	NA	NA	NA	NA	NA	NA	NA	NA	NA	NA	NA	NA	NA	NA	NA	NA	NA	NA	NA
COAL_795_C12	Coalinga_A	GoldenHills	8	36.1015	-120.007	UCB1	25	8	28	8.9	NA	NA	NA	NA	NA	NA	NA	NA	NA	NA	NA	NA	NA	NA	NA	NA	NA	NA	NA	NA	NA	NA	NA	NA	NA	NA	NA	NA	NA	NA	NA	NA	NA	NA	NA	NA
COAL_796_D12	Coalinga_A	GoldenHills	8	36.1015	-120.007	UCB1	31	9.9	35	11.1	NA	NA	NA	NA	NA	NA	NA	NA	NA	NA	NA	NA	NA	NA	NA	NA	NA	NA	NA	NA	NA	NA	NA	NA	NA	NA	NA	NA	NA	NA	NA	NA	NA	NA	NA	NA
COAL_797_E12	Coalinga_A	GoldenHills	8	36.1015	-120.007	UCB1	25	8	31	9.9	NA	NA	NA	NA	NA	NA	NA	NA	NA	NA	NA	NA	NA	NA	NA	NA	NA	NA	NA	NA	NA	NA	NA	NA	NA	NA	NA	NA	NA	NA	NA	NA	NA	NA	NA	NA
COAL_798_F12	Coalinga_A	GoldenHills	8	36.1015	-120.007	UCB1	28	8.9	30	9.5	NA	NA	NA	NA	NA	NA	NA	NA	NA	NA	NA	NA	NA	NA	NA	NA	NA	NA	NA	NA	NA	NA	NA	NA	NA	NA	NA	NA	NA	NA	NA	NA	NA	NA	NA	NA
COAL_799_G12	Coalinga_A	GoldenHills	8	36.1015	-120.007	UCB1	20	6.4	22	7	NA	NA	NA	NA	NA	NA	NA	NA	NA	NA	NA	NA	NA	NA	NA	NA	NA	NA	NA	NA	NA	NA	NA	NA	NA	NA	NA	NA	NA	NA	NA	NA	NA	NA	NA	NA
COAL_800_H12	Coalinga_A	GoldenHills	8	36.1015	-120.007	UCB1	23	7.3	26	8.3	NA	NA	NA	NA	NA	NA	NA	NA	NA	NA	NA	NA	NA	NA	NA	NA	NA	NA	NA	NA	NA	NA	NA	NA	NA	NA	NA	NA	NA	NA	NA	NA	NA	NA	NA	NA
COAL_801_A1	Coalinga_A	GoldenHills	8	36.1015	-120.007	UCB1	25	8	28	8.9	NA	NA	NA	NA	NA	NA	NA	NA	NA	NA	NA	NA	NA	NA	NA	NA	NA	NA	NA	NA	NA	NA	NA	NA	NA	NA	NA	NA	NA	NA	NA	NA	NA	NA	NA	NA
COAL_802_B1	Coalinga_A	GoldenHills	8	36.1015	-120.007	UCB1	31	9.9	31	9.9	NA	NA	NA	NA	NA	NA	NA	NA	NA	NA	NA	NA	NA	NA	NA	NA	NA	NA	NA	NA	NA	NA	NA	NA	NA	NA	NA	NA	NA	NA	NA	NA	NA	NA	NA	NA
COAL_803_C1	Coalinga_A	GoldenHills	8	36.1015	-120.007	UCB1	26	8.3	29	9.2	NA	NA	NA	NA	NA	NA	NA	NA	NA	NA	NA	NA	NA	NA	NA	NA	NA	NA	NA	NA	NA	NA	NA	NA	NA	NA	NA	NA	NA	NA	NA	NA	NA	NA	NA	NA
COAL_804_D1	Coalinga_A	GoldenHills	8	36.1015	-120.007	UCB1	21	6.7	26	8.3	NA	NA	NA	NA	NA	NA	NA	NA	NA	NA	NA	NA	NA	NA	NA	NA	NA	NA	NA	NA	NA	NA	NA	NA	NA	NA	NA	NA	NA	NA	NA	NA	NA	NA	NA	NA
COAL_805_E1	Coalinga_A	GoldenHills	8	36.1015	-120.007	UCB1	21	6.7	24	7.6	NA	NA	NA	NA	NA	NA	NA	NA	NA	NA	NA	NA	NA	NA	NA	NA	NA	NA	NA	NA	NA	NA	NA	NA	NA	NA	NA	NA	NA	NA	NA	NA	NA	NA	NA	NA
COAL_806_F1	Coalinga_A	GoldenHills	8	36.1015	-120.007	UCB1	25	8	31	9.9	NA	NA	NA	NA	NA	NA	NA	NA	NA	NA	NA	NA	NA	NA	NA	NA	NA	NA	NA	NA	NA	NA	NA	NA	NA	NA	NA	NA	NA	NA	NA	NA	NA	NA	NA	NA
COAL_807_G1	Coalinga_A	GoldenHills	8	36.1015	-120.007	UCB1	19	6	23	7.3	NA	NA	NA	NA	NA	NA	NA	NA	NA	NA	NA	NA	NA	NA	NA	NA	NA	NA	NA	NA	NA	NA	NA	NA	NA	NA	NA	NA	NA	NA	NA	NA	NA	NA	NA	NA
COAL_808_H1	Coalinga_A	GoldenHills	8	36.1015	-120.007	UCB1	23	7.3	25	8	NA	NA	NA	NA	NA	NA	NA	NA	NA	NA	NA	NA	NA	NA	NA	NA	NA	NA	NA	NA	NA	NA	NA	NA	NA	NA	NA	NA	NA	NA	NA	NA	NA	NA	NA	NA
COAL_809_A2	Coalinga_A	GoldenHills	8	36.1015	-120.007	UCB1	26	8.3	29	9.2	NA	NA	NA	NA	NA	NA	NA	NA	NA	NA	NA	NA	NA	NA	NA	NA	NA	NA	NA	NA	NA	NA	NA	NA	NA	NA	NA	NA	NA	NA	NA	NA	NA	NA	NA	NA
COAL_810_B2	Coalinga_A	GoldenHills	8	36.1015	-120.007	UCB1	31	9.9	34	10.8	NA	NA	NA	NA	NA	NA	NA	NA	NA	NA	NA	NA	NA	NA	NA	NA	NA	NA	NA	NA	NA	NA	NA	NA	NA	NA	NA	NA	NA	NA	NA	NA	NA	NA	NA	NA
COAL_811_C2	Coalinga_A	GoldenHills	8	36.1015	-120.007	UCB1	21	6.7	23	7.3	NA	NA	NA	NA	NA	NA	NA	NA	NA	NA	NA	NA	NA	NA	NA	NA	NA	NA	NA	NA	NA	NA	NA	NA	NA	NA	NA	NA	NA	NA	NA	NA	NA	NA	NA	NA
COAL_812_D2	Coalinga_A	GoldenHills	8	36.1015	-120.007	UCB1	30	9.5	34	10.8	NA	NA	NA	NA	NA	NA	NA	NA	NA	NA	NA	NA	NA	NA	NA	NA	NA	NA	NA	NA	NA	NA	NA	NA	NA	NA	NA	NA	NA	NA	NA	NA	NA	NA	NA	NA
COAL_813_E2	Coalinga_A	GoldenHills	8	36.1015	-120.007	UCB1	27	8.6	29	9.2	NA	NA	NA	NA	NA	NA	NA	NA	NA	NA	NA	NA	NA	NA	NA	NA	NA	NA	NA	NA	NA	NA	NA	NA	NA	NA	NA	NA	NA	NA	NA	NA	NA	NA	NA	NA
COAL_814_F2	Coalinga_A	GoldenHills	8	36.1015	-120.007	UCB1	26	8.3	29	9.2	NA	NA	NA	NA	NA	NA	NA	NA	NA	NA	NA	NA	NA	NA	NA	NA	NA	NA	NA	NA	NA	NA	NA	NA	NA	NA	NA	NA	NA	NA	NA	NA	NA	NA	NA	NA
COAL_815_G2	Coalinga_A	GoldenHills	8	36.1015	-120.007	UCB1	23	7.3	27	8.6	NA	NA	NA	NA	NA	NA	NA	NA	NA	NA	NA	NA	NA	NA	NA	NA	NA	NA	NA	NA	NA	NA	NA	NA	NA	NA	NA	NA	NA	NA	NA	NA	NA	NA	NA	NA
COAL_816_H2	Coalinga_A	GoldenHills	8	36.1015	-120.007	UCB1	27	8.6	33	10.5	NA	NA	NA	NA	NA	NA	NA	NA	NA	NA	NA	NA	NA	NA	NA	NA	NA	NA	NA	NA	NA	NA	NA	NA	NA	NA	NA	NA	NA	NA	NA	NA	NA	NA	NA	NA
COAL_817_A3	Coalinga_A	GoldenHills	8	36.1015	-120.007	UCB1	32	10.2	34	10.8	NA	NA	NA	NA	NA	NA	NA	NA	NA	NA	NA	NA	NA	NA	NA	NA	NA	NA	NA	NA	NA	NA	NA	NA	NA	NA	NA	NA	NA	NA	NA	NA	NA	NA	NA	NA
COAL_818_B3	Coalinga_A	GoldenHills	8	36.1015	-120.007	UCB1	28	8.9	30	9.5	NA	NA	NA	NA	NA	NA	NA	NA	NA	NA	NA	NA	NA	NA	NA	NA	NA	NA	NA	NA	NA	NA	NA	NA	NA	NA	NA	NA	NA	NA	NA	NA	NA	NA	NA	NA
COAL_819_C3	Coalinga_A	GoldenHills	8	36.1015	-120.007	UCB1	25	8	30	9.5	NA	NA	NA	NA	NA	NA	NA	NA	NA	NA	NA	NA	NA	NA	NA	NA	NA	NA	NA	NA	NA	NA	NA	NA	NA	NA	NA	NA	NA	NA	NA	NA	NA	NA	NA	NA
COAL_820_D3	Coalinga_A	GoldenHills	8	36.1015	-120.007	UCB1	25	8	27	8.6	NA	NA	NA	NA	NA	NA	NA	NA	NA	NA	NA	NA	NA	NA	NA	NA	NA	NA	NA	NA	NA	NA	NA	NA	NA	NA	NA	NA	NA	NA	NA	NA	NA	NA	NA	NA
COAL_822_E3	Coalinga_A	GoldenHills	8	36.1015	-120.007	UCB1	21	6.7	25	8	NA	NA	NA	NA	NA	NA	NA	NA	NA	NA	NA	NA	NA	NA	NA	NA	NA	NA	NA	NA	NA	NA	NA	NA	NA	NA	NA	NA	NA	NA	NA	NA	NA	NA	NA	NA
COAL_823_F3	Coalinga_A	GoldenHills	8	36.1015	-120.007	UCB1	26	8.3	29	9.2	NA	NA	NA	NA	NA	NA	NA	NA	NA	NA	NA	NA	NA	NA	NA	NA	NA	NA	NA	NA	NA	NA	NA	NA	NA	NA	NA	NA	NA	NA	NA	NA	NA	NA	NA	NA
COAL_824_G3	Coalinga_A	GoldenHills	8	36.1015	-120.007	UCB1	31	9.9	30	9.5	NA	NA	NA	NA	NA	NA	NA	NA	NA	NA	NA	NA	NA	NA	NA	NA	NA	NA	NA	NA	NA	NA	NA	NA	NA	NA	NA	NA	NA	NA	NA	NA	NA	NA	NA	NA
COAL_825_H3	Coalinga_A	GoldenHills	8	36.1015	-120.007	UCB1	27	8.6	26	8.3	NA	NA	NA	NA	NA	NA	NA	NA	NA	NA	NA	NA	NA	NA	NA	NA	NA	NA	NA	NA	NA	NA	NA	NA	NA	NA	NA	NA	NA	NA	NA	NA	NA	NA	NA	NA
COAL_827_A4	Coalinga_A	GoldenHills	8	36.1015	-120.007	UCB1	23	7.3	26	8.3	NA	NA	NA	NA	NA	NA	NA	NA	NA	NA	NA	NA	NA	NA	NA	NA	NA	NA	NA	NA	NA	NA	NA	NA	NA	NA	NA	NA	NA	NA	NA	NA	NA	NA	NA	NA
COAL_828_B4	Coalinga_A	GoldenHills	8	36.1015	-120.007	UCB1	22	7	24	7.6	NA	NA	NA	NA	NA	NA	NA	NA	NA	NA	NA	NA	NA	NA	NA	NA	NA	NA	NA	NA	NA	NA	NA	NA	NA	NA	NA	NA	NA	NA	NA	NA	NA	NA	NA	NA
COAL_829_C4	Coalinga_A	GoldenHills	8	36.1015	-120.007	UCB1	25	8	28	8.9	NA	NA	NA	NA	NA	NA	NA	NA	NA	NA	NA	NA	NA	NA	NA	NA	NA	NA	NA	NA	NA	NA	NA	NA	NA	NA	NA	NA	NA	NA	NA	NA	NA	NA	NA	NA
COAL_830_D4	Coalinga_A	GoldenHills	8	36.1015	-120.007	UCB1	30	9.5	32	10.2	NA	NA	NA	NA	NA	NA	NA	NA	NA	NA	NA	NA	NA	NA	NA	NA	NA	NA	NA	NA	NA	NA	NA	NA	NA	NA	NA	NA	NA	NA	NA	NA	NA	NA	NA	NA
COAL_832_E4	Coalinga_A	GoldenHills	8	36.1015	-120.007	UCB1	30	9.5	33	10.5	NA	NA	NA	NA	NA	NA	NA	NA	NA	NA	NA	NA	NA	NA	NA	NA	NA	NA	NA	NA	NA	NA	NA	NA	NA	NA	NA	NA	NA	NA	NA	NA	NA	NA	NA	NA
COAL_833_F4	Coalinga_A	GoldenHills	8	36.1015	-120.007	UCB1	31	9.9	35	11.1	NA	NA	NA	NA	NA	NA	NA	NA	NA	NA	NA	NA	NA	NA	NA	NA	NA	NA	NA	NA	NA	NA	NA	NA	NA	NA	NA	NA	NA	NA	NA	NA	NA	NA	NA	NA
COAL_834_G4	Coalinga_A	GoldenHills	8	36.1015	-120.007	UCB1	23	7.3	26	8.3	NA	NA	NA	NA	NA	NA	NA	NA	NA	NA	NA	NA	NA	NA	NA	NA	NA	NA	NA	NA	NA	NA	NA	NA	NA	NA	NA	NA	NA	NA	NA	NA	NA	NA	NA	NA
COAL_835_H4	Coalinga_A	GoldenHills	8	36.1015	-120.007	UCB1	17	5.4	24	7.6	NA	NA	NA	NA	NA	NA	NA	NA	NA	NA	NA	NA	NA	NA	NA	NA	NA	NA	NA	NA	NA	NA	NA	NA	NA	NA	NA	NA	NA	NA	NA	NA	NA	NA	NA	NA
COAL_837_A5	Coalinga_A	GoldenHills	8	36.1015	-120.007	UCB1	31	9.9	33	10.5	NA	NA	NA	NA	NA	NA	NA	NA	NA	NA	NA	NA	NA	NA	NA	NA	NA	NA	NA	NA	NA	NA	NA	NA	NA	NA	NA	NA	NA	NA	NA	NA	NA	NA	NA	NA
COAL_838_B5	Coalinga_A	GoldenHills	8	36.1015	-120.007	UCB1	35	11.1	35	11.1	NA	NA	NA	NA	NA	NA	NA	NA	NA	NA	NA	NA	NA	NA	NA	NA	NA	NA	NA	NA	NA	NA	NA	NA	NA	NA	NA	NA	NA	NA	NA	NA	NA	NA	NA	NA
COAL_839_C5	Coalinga_A	GoldenHills	8	36.1015	-120.007	UCB1	31	9.9	37	11.8	NA	NA	NA	NA	NA	NA	NA	NA	NA	NA	NA	NA	NA	NA	NA	NA	NA	NA	NA	NA	NA	NA	NA	NA	NA	NA	NA	NA	NA	NA	NA	NA	NA	NA	NA	NA
COAL_840_D5	Coalinga_A	GoldenHills	8	36.1015	-120.007	UCB1	21	6.7	27	8.6	NA	NA	NA	NA	NA	NA	NA	NA	NA	NA	NA	NA	NA	NA	NA	NA	NA	NA	NA	NA	NA	NA	NA	NA	NA	NA	NA	NA	NA	NA	NA	NA	NA	NA	NA	NA
COAL_841_E5	Coalinga_A	GoldenHills	8	36.1015	-120.007	UCB1	30	9.5	33	10.5	NA	NA	NA	NA	NA	NA	NA	NA	NA	NA	NA	NA	NA	NA	NA	NA	NA	NA	NA	NA	NA	NA	NA	NA	NA	NA	NA	NA	NA	NA	NA	NA	NA	NA	NA	NA
COAL_842_F5	Coalinga_A	GoldenHills	8	36.1015	-120.007	UCB1	19	6	26	8.3	NA	NA	NA	NA	NA	NA	NA	NA	NA	NA	NA	NA	NA	NA	NA	NA	NA	NA	NA	NA	NA	NA	NA	NA	NA	NA	NA	NA	NA	NA	NA	NA	NA	NA	NA	NA
COAL_843_G5	Coalinga_A	GoldenHills	8	36.1015	-120.007	UCB1	20	6.4	20	6.4	NA	NA	NA	NA	NA	NA	NA	NA	NA	NA	NA	NA	NA	NA	NA	NA	NA	NA	NA	NA	NA	NA	NA	NA	NA	NA	NA	NA	NA	NA	NA	NA	NA	NA	NA	NA
COAL_844_H5	Coalinga_A	GoldenHills	8	36.1015	-120.007	UCB1	24	7.6	30	9.5	NA	NA	NA	NA	NA	NA	NA	NA	NA	NA	NA	NA	NA	NA	NA	NA	NA	NA	NA	NA	NA	NA	NA	NA	NA	NA	NA	NA	NA	NA	NA	NA	NA	NA	NA	NA
COAL_845_A6	Coalinga_A	GoldenHills	8	36.1015	-120.007	UCB1	26	8.3	27	8.6	NA	NA	NA	NA	NA	NA	NA	NA	NA	NA	NA	NA	NA	NA	NA	NA	NA	NA	NA	NA	NA	NA	NA	NA	NA	NA	NA	NA	NA	NA	NA	NA	NA	NA	NA	NA
COAL_846_B6	Coalinga_A	GoldenHills	8	36.1015	-120.007	UCB1	30	9.5	32	10.2	NA	NA	NA	NA	NA	NA	NA	NA	NA	NA	NA	NA	NA	NA	NA	NA	NA	NA	NA	NA	NA	NA	NA	NA	NA	NA	NA	NA	NA	NA	NA	NA	NA	NA	NA	NA
COAL_847_C6	Coalinga_A	GoldenHills	8	36.1015	-120.007	UCB1	19	6	23	7.3	NA	NA	NA	NA	NA	NA	NA	NA	NA	NA	NA	NA	NA	NA	NA	NA	NA	NA	NA	NA	NA	NA	NA	NA	NA	NA	NA	NA	NA	NA	NA	NA	NA	NA	NA	NA
COAL_848_D6	Coalinga_A	GoldenHills	8	36.1015	-120.007	UCB1	14	4.5	18	5.7	NA	NA	NA	NA	NA	NA	NA	NA	NA	NA	NA	NA	NA	NA	NA	NA	NA	NA	NA	NA	NA	NA	NA	NA	NA	NA	NA	NA	NA	NA	NA	NA	NA	NA	NA	NA
COAL_849_E6	Coalinga_A	GoldenHills	8	36.1015	-120.007	UCB1	29	9.2	32	10.2	NA	NA	NA	NA	NA	NA	NA	NA	NA	NA	NA	NA	NA	NA	NA	NA	NA	NA	NA	NA	NA	NA	NA	NA	NA	NA	NA	NA	NA	NA	NA	NA	NA	NA	NA	NA
COAL_850_F6	Coalinga_A	GoldenHills	8	36.1015	-120.007	UCB1	31	9.9	32	10.2	NA	NA	NA	NA	NA	NA	NA	NA	NA	NA	NA	NA	NA	NA	NA	NA	NA	NA	NA	NA	NA	NA	NA	NA	NA	NA	NA	NA	NA	NA	NA	NA	NA	NA	NA	NA
COAL_851_G6	Coalinga_A	GoldenHills	8	36.1015	-120.007	UCB1	32	10.2	33	10.5	NA	NA	NA	NA	NA	NA	NA	NA	NA	NA	NA	NA	NA	NA	NA	NA	NA	NA	NA	NA	NA	NA	NA	NA	NA	NA	NA	NA	NA	NA	NA	NA	NA	NA	NA	NA
COAL_852_H6	Coalinga_A	GoldenHills	8	36.1015	-120.007	UCB1	30	9.5	33	10.5	NA	NA	NA	NA	NA	NA	NA	NA	NA	NA	NA	NA	NA	NA	NA	NA	NA	NA	NA	NA	NA	NA	NA	NA	NA	NA	NA	NA	NA	NA	NA	NA	NA	NA	NA	NA
COAL_853_A7	Coalinga_A	GoldenHills	8	36.1015	-120.007	UCB1	22	7	24	7.6	NA	NA	NA	NA	NA	NA	NA	NA	NA	NA	NA	NA	NA	NA	NA	NA	NA	NA	NA	NA	NA	NA	NA	NA	NA	NA	NA	NA	NA	NA	NA	NA	NA	NA	NA	NA
COAL_854_B7	Coalinga_A	GoldenHills	8	36.1015	-120.007	UCB1	17	5.4	18	5.7	NA	NA	NA	NA	NA	NA	NA	NA	NA	NA	NA	NA	NA	NA	NA	NA	NA	NA	NA	NA	NA	NA	NA	NA	NA	NA	NA	NA	NA	NA	NA	NA	NA	NA	NA	NA
COAL_855_C7	Coalinga_A	GoldenHills	8	36.1015	-120.007	UCB1	22	7	24	7.6	NA	NA	NA	NA	NA	NA	NA	NA	NA	NA	NA	NA	NA	NA	NA	NA	NA	NA	NA	NA	NA	NA	NA	NA	NA	NA	NA	NA	NA	NA	NA	NA	NA	NA	NA	NA
COAL_856_D7	Coalinga_A	GoldenHills	8	36.1015	-120.007	UCB1	29	9.2	29	9.2	NA	NA	NA	NA	NA	NA	NA	NA	NA	NA	NA	NA	NA	NA	NA	NA	NA	NA	NA	NA	NA	NA	NA	NA	NA	NA	NA	NA	NA	NA	NA	NA	NA	NA	NA	NA
COAL_857_E7	Coalinga_A	GoldenHills	8	36.1015	-120.007	UCB1	32	10.2	36	11.5	NA	NA	NA	NA	NA	NA	NA	NA	NA	NA	NA	NA	NA	NA	NA	NA	NA	NA	NA	NA	NA	NA	NA	NA	NA	NA	NA	NA	NA	NA	NA	NA	NA	NA	NA	NA
COAL_858_F7	Coalinga_A	GoldenHills	8	36.1015	-120.007	UCB1	31	9.9	33	10.5	NA	NA	NA	NA	NA	NA	NA	NA	NA	NA	NA	NA	NA	NA	NA	NA	NA	NA	NA	NA	NA	NA	NA	NA	NA	NA	NA	NA	NA	NA	NA	NA	NA	NA	NA	NA
COAL_859_G7	Coalinga_A	GoldenHills	8	36.1015	-120.007	UCB1	26	8.3	27	8.6	NA	NA	NA	NA	NA	NA	NA	NA	NA	NA	NA	NA	NA	NA	NA	NA	NA	NA	NA	NA	NA	NA	NA	NA	NA	NA	NA	NA	NA	NA	NA	NA	NA	NA	NA	NA
COAL_860_H7	Coalinga_A	GoldenHills	8	36.1015	-120.007	UCB1	27	8.6	27	8.6	NA	NA	NA	NA	NA	NA	NA	NA	NA	NA	NA	NA	NA	NA	NA	NA	NA	NA	NA	NA	NA	NA	NA	NA	NA	NA	NA	NA	NA	NA	NA	NA	NA	NA	NA	NA
COAL_861_A8	Coalinga_A	GoldenHills	8	36.1015	-120.007	UCB1	20	6.4	23	7.3	NA	NA	NA	NA	NA	NA	NA	NA	NA	NA	NA	NA	NA	NA	NA	NA	NA	NA	NA	NA	NA	NA	NA	NA	NA	NA	NA	NA	NA	NA	NA	NA	NA	NA	NA	NA
COAL_862_B8	Coalinga_A	GoldenHills	8	36.1015	-120.007	UCB1	28	8.9	32	10.2	NA	NA	NA	NA	NA	NA	NA	NA	NA	NA	NA	NA	NA	NA	NA	NA	NA	NA	NA	NA	NA	NA	NA	NA	NA	NA	NA	NA	NA	NA	NA	NA	NA	NA	NA	NA
COAL_863_C8	Coalinga_A	GoldenHills	8	36.1015	-120.007	UCB1	21	6.7	26	8.3	NA	NA	NA	NA	NA	NA	NA	NA	NA	NA	NA	NA	NA	NA	NA	NA	NA	NA	NA	NA	NA	NA	NA	NA	NA	NA	NA	NA	NA	NA	NA	NA	NA	NA	NA	NA
COAL_864_D8	Coalinga_A	GoldenHills	8	36.1015	-120.007	UCB1	22	7	25	8	NA	NA	NA	NA	NA	NA	NA	NA	NA	NA	NA	NA	NA	NA	NA	NA	NA	NA	NA	NA	NA	NA	NA	NA	NA	NA	NA	NA	NA	NA	NA	NA	NA	NA	NA	NA
COAL_865_E8	Coalinga_A	GoldenHills	8	36.1015	-120.007	UCB1	35	11.1	36	11.5	NA	NA	NA	NA	NA	NA	NA	NA	NA	NA	NA	NA	NA	NA	NA	NA	NA	NA	NA	NA	NA	NA	NA	NA	NA	NA	NA	NA	NA	NA	NA	NA	NA	NA	NA	NA
COAL_866_F8	Coalinga_A	GoldenHills	8	36.1015	-120.007	UCB1	32	10.2	35	11.1	NA	NA	NA	NA	NA	NA	NA	NA	NA	NA	NA	NA	NA	NA	NA	NA	NA	NA	NA	NA	NA	NA	NA	NA	NA	NA	NA	NA	NA	NA	NA	NA	NA	NA	NA	NA
COAL_867_G8	Coalinga_A	GoldenHills	8	36.1015	-120.007	UCB1	20	6.4	24	7.6	NA	NA	NA	NA	NA	NA	NA	NA	NA	NA	NA	NA	NA	NA	NA	NA	NA	NA	NA	NA	NA	NA	NA	NA	NA	NA	NA	NA	NA	NA	NA	NA	NA	NA	NA	NA
COAL_868_H8	Coalinga_A	GoldenHills	8	36.1015	-120.007	UCB1	29	9.2	32	10.2	NA	NA	NA	NA	NA	NA	NA	NA	NA	NA	NA	NA	NA	NA	NA	NA	NA	NA	NA	NA	NA	NA	NA	NA	NA	NA	NA	NA	NA	NA	NA	NA	NA	NA	NA	NA
COAL_869_A9	Coalinga_A	GoldenHills	8	36.1015	-120.007	UCB1	16	5.1	20	6.4	NA	NA	NA	NA	NA	NA	NA	NA	NA	NA	NA	NA	NA	NA	NA	NA	NA	NA	NA	NA	NA	NA	NA	NA	NA	NA	NA	NA	NA	NA	NA	NA	NA	NA	NA	NA
COAL_870_B9	Coalinga_A	GoldenHills	8	36.1015	-120.007	UCB1	26	8.3	27	8.6	NA	NA	NA	NA	NA	NA	NA	NA	NA	NA	NA	NA	NA	NA	NA	NA	NA	NA	NA	NA	NA	NA	NA	NA	NA	NA	NA	NA	NA	NA	NA	NA	NA	NA	NA	NA
COAL_871_C9	Coalinga_A	GoldenHills	8	36.1015	-120.007	UCB1	20	6.4	25	8	NA	NA	NA	NA	NA	NA	NA	NA	NA	NA	NA	NA	NA	NA	NA	NA	NA	NA	NA	NA	NA	NA	NA	NA	NA	NA	NA	NA	NA	NA	NA	NA	NA	NA	NA	NA
COAL_872_D9	Coalinga_A	GoldenHills	8	36.1015	-120.007	UCB1	28	8.9	32	10.2	NA	NA	NA	NA	NA	NA	NA	NA	NA	NA	NA	NA	NA	NA	NA	NA	NA	NA	NA	NA	NA	NA	NA	NA	NA	NA	NA	NA	NA	NA	NA	NA	NA	NA	NA	NA
COAL_873_E9	Coalinga_A	GoldenHills	8	36.1015	-120.007	UCB1	32	10.2	37	11.8	NA	NA	NA	NA	NA	NA	NA	NA	NA	NA	NA	NA	NA	NA	NA	NA	NA	NA	NA	NA	NA	NA	NA	NA	NA	NA	NA	NA	NA	NA	NA	NA	NA	NA	NA	NA
COAL_874_F9	Coalinga_A	GoldenHills	8	36.1015	-120.007	UCB1	27	8.6	34	10.8	NA	NA	NA	NA	NA	NA	NA	NA	NA	NA	NA	NA	NA	NA	NA	NA	NA	NA	NA	NA	NA	NA	NA	NA	NA	NA	NA	NA	NA	NA	NA	NA	NA	NA	NA	NA
COAL_875_G9	Coalinga_A	GoldenHills	8	36.1015	-120.007	UCB1	33	10.5	37	11.8	NA	NA	NA	NA	NA	NA	NA	NA	NA	NA	NA	NA	NA	NA	NA	NA	NA	NA	NA	NA	NA	NA	NA	NA	NA	NA	NA	NA	NA	NA	NA	NA	NA	NA	NA	NA
COAL_876_H9	Coalinga_A	GoldenHills	8	36.1015	-120.007	UCB1	26	8.3	30	9.5	NA	NA	NA	NA	NA	NA	NA	NA	NA	NA	NA	NA	NA	NA	NA	NA	NA	NA	NA	NA	NA	NA	NA	NA	NA	NA	NA	NA	NA	NA	NA	NA	NA	NA	NA	NA
COAL_877_A10	Coalinga_A	GoldenHills	8	36.1015	-120.007	UCB1	26	8.3	28	8.9	NA	NA	NA	NA	NA	NA	NA	NA	NA	NA	NA	NA	NA	NA	NA	NA	NA	NA	NA	NA	NA	NA	NA	NA	NA	NA	NA	NA	NA	NA	NA	NA	NA	NA	NA	NA
COAL_878_B10	Coalinga_A	GoldenHills	8	36.1015	-120.007	UCB1	28	8.9	33	10.5	NA	NA	NA	NA	NA	NA	NA	NA	NA	NA	NA	NA	NA	NA	NA	NA	NA	NA	NA	NA	NA	NA	NA	NA	NA	NA	NA	NA	NA	NA	NA	NA	NA	NA	NA	NA
COAL_879_C10	Coalinga_A	GoldenHills	8	36.1015	-120.007	UCB1	16	5.1	19	6	NA	NA	NA	NA	NA	NA	NA	NA	NA	NA	NA	NA	NA	NA	NA	NA	NA	NA	NA	NA	NA	NA	NA	NA	NA	NA	NA	NA	NA	NA	NA	NA	NA	NA	NA	NA
COAL_880_D10	Coalinga_A	GoldenHills	8	36.1015	-120.007	UCB1	24	7.6	28	8.9	NA	NA	NA	NA	NA	NA	NA	NA	NA	NA	NA	NA	NA	NA	NA	NA	NA	NA	NA	NA	NA	NA	NA	NA	NA	NA	NA	NA	NA	NA	NA	NA	NA	NA	NA	NA
COAL_881_E10	Coalinga_A	GoldenHills	8	36.1015	-120.007	UCB1	22	7	28	8.9	NA	NA	NA	NA	NA	NA	NA	NA	NA	NA	NA	NA	NA	NA	NA	NA	NA	NA	NA	NA	NA	NA	NA	NA	NA	NA	NA	NA	NA	NA	NA	NA	NA	NA	NA	NA
COAL_882_F10	Coalinga_A	GoldenHills	8	36.1015	-120.007	UCB1	24	7.6	24	7.6	NA	NA	NA	NA	NA	NA	NA	NA	NA	NA	NA	NA	NA	NA	NA	NA	NA	NA	NA	NA	NA	NA	NA	NA	NA	NA	NA	NA	NA	NA	NA	NA	NA	NA	NA	NA
COAL_883_G10	Coalinga_A	GoldenHills	8	36.1015	-120.007	UCB1	18	5.7	23	7.3	NA	NA	NA	NA	NA	NA	NA	NA	NA	NA	NA	NA	NA	NA	NA	NA	NA	NA	NA	NA	NA	NA	NA	NA	NA	NA	NA	NA	NA	NA	NA	NA	NA	NA	NA	NA
COAL_884_H10	Coalinga_A	GoldenHills	8	36.1015	-120.007	UCB1	23	7.3	24	7.6	NA	NA	NA	NA	NA	NA	NA	NA	NA	NA	NA	NA	NA	NA	NA	NA	NA	NA	NA	NA	NA	NA	NA	NA	NA	NA	NA	NA	NA	NA	NA	NA	NA	NA	NA	NA
COAL_885_A11	Coalinga_A	GoldenHills	8	36.1015	-120.007	UCB1	22	7	23	7.3	NA	NA	NA	NA	NA	NA	NA	NA	NA	NA	NA	NA	NA	NA	NA	NA	NA	NA	NA	NA	NA	NA	NA	NA	NA	NA	NA	NA	NA	NA	NA	NA	NA	NA	NA	NA
COAL_886_B11	Coalinga_A	GoldenHills	8	36.1015	-120.007	UCB1	30	9.5	36	11.5	NA	NA	NA	NA	NA	NA	NA	NA	NA	NA	NA	NA	NA	NA	NA	NA	NA	NA	NA	NA	NA	NA	NA	NA	NA	NA	NA	NA	NA	NA	NA	NA	NA	NA	NA	NA
COAL_887_C11	Coalinga_A	GoldenHills	8	36.1015	-120.007	UCB1	26	8.3	32	10.2	NA	NA	NA	NA	NA	NA	NA	NA	NA	NA	NA	NA	NA	NA	NA	NA	NA	NA	NA	NA	NA	NA	NA	NA	NA	NA	NA	NA	NA	NA	NA	NA	NA	NA	NA	NA
COAL_888_D11	Coalinga_A	GoldenHills	8	36.1015	-120.007	UCB1	31	9.9	35	11.1	NA	NA	NA	NA	NA	NA	NA	NA	NA	NA	NA	NA	NA	NA	NA	NA	NA	NA	NA	NA	NA	NA	NA	NA	NA	NA	NA	NA	NA	NA	NA	NA	NA	NA	NA	NA
COAL_889_E11	Coalinga_A	GoldenHills	8	36.1015	-120.007	UCB1	16	5.1	19	6	NA	NA	NA	NA	NA	NA	NA	NA	NA	NA	NA	NA	NA	NA	NA	NA	NA	NA	NA	NA	NA	NA	NA	NA	NA	NA	NA	NA	NA	NA	NA	NA	NA	NA	NA	NA
COAL_890_F11	Coalinga_A	GoldenHills	8	36.1015	-120.007	UCB1	27	8.6	30	9.5	NA	NA	NA	NA	NA	NA	NA	NA	NA	NA	NA	NA	NA	NA	NA	NA	NA	NA	NA	NA	NA	NA	NA	NA	NA	NA	NA	NA	NA	NA	NA	NA	NA	NA	NA	NA
COAL_891_G11	Coalinga_A	GoldenHills	8	36.1015	-120.007	UCB1	20	6.4	23	7.3	NA	NA	NA	NA	NA	NA	NA	NA	NA	NA	NA	NA	NA	NA	NA	NA	NA	NA	NA	NA	NA	NA	NA	NA	NA	NA	NA	NA	NA	NA	NA	NA	NA	NA	NA	NA
COAL_892_H11	Coalinga_A	GoldenHills	8	36.1015	-120.007	UCB1	31	9.9	34	10.8	NA	NA	NA	NA	NA	NA	NA	NA	NA	NA	NA	NA	NA	NA	NA	NA	NA	NA	NA	NA	NA	NA	NA	NA	NA	NA	NA	NA	NA	NA	NA	NA	NA	NA	NA	NA
COAL_893_A12	Coalinga_A	GoldenHills	8	36.1015	-120.007	UCB1	17	5.4	20	6.4	NA	NA	NA	NA	NA	NA	NA	NA	NA	NA	NA	NA	NA	NA	NA	NA	NA	NA	NA	NA	NA	NA	NA	NA	NA	NA	NA	NA	NA	NA	NA	NA	NA	NA	NA	NA
COAL_894_B12	Coalinga_A	GoldenHills	8	36.1015	-120.007	UCB1	28	8.9	33	10.5	NA	NA	NA	NA	NA	NA	NA	NA	NA	NA	NA	NA	NA	NA	NA	NA	NA	NA	NA	NA	NA	NA	NA	NA	NA	NA	NA	NA	NA	NA	NA	NA	NA	NA	NA	NA
COAL_895_C12	Coalinga_A	GoldenHills	8	36.1015	-120.007	UCB1	19	6	23	7.3	NA	NA	NA	NA	NA	NA	NA	NA	NA	NA	NA	NA	NA	NA	NA	NA	NA	NA	NA	NA	NA	NA	NA	NA	NA	NA	NA	NA	NA	NA	NA	NA	NA	NA	NA	NA
COAL_896_D12	Coalinga_A	GoldenHills	8	36.1015	-120.007	UCB1	33	10.5	37	11.8	NA	NA	NA	NA	NA	NA	NA	NA	NA	NA	NA	NA	NA	NA	NA	NA	NA	NA	NA	NA	NA	NA	NA	NA	NA	NA	NA	NA	NA	NA	NA	NA	NA	NA	NA	NA
COAL_897_E12	Coalinga_A	GoldenHills	8	36.1015	-120.007	UCB1	14	4.5	19	6	NA	NA	NA	NA	NA	NA	NA	NA	NA	NA	NA	NA	NA	NA	NA	NA	NA	NA	NA	NA	NA	NA	NA	NA	NA	NA	NA	NA	NA	NA	NA	NA	NA	NA	NA	NA
COAL_898_F12	Coalinga_A	GoldenHills	8	36.1015	-120.007	UCB1	24	7.6	27	8.6	NA	NA	NA	NA	NA	NA	NA	NA	NA	NA	NA	NA	NA	NA	NA	NA	NA	NA	NA	NA	NA	NA	NA	NA	NA	NA	NA	NA	NA	NA	NA	NA	NA	NA	NA	NA
COAL_899_G12	Coalinga_A	GoldenHills	8	36.1015	-120.007	UCB1	33	10.5	40	12.7	NA	NA	NA	NA	NA	NA	NA	NA	NA	NA	NA	NA	NA	NA	NA	NA	NA	NA	NA	NA	NA	NA	NA	NA	NA	NA	NA	NA	NA	NA	NA	NA	NA	NA	NA	NA
COAL_900_H12	Coalinga_A	GoldenHills	8	36.1015	-120.007	UCB1	25	8	27	8.6	NA	NA	NA	NA	NA	NA	NA	NA	NA	NA	NA	NA	NA	NA	NA	NA	NA	NA	NA	NA	NA	NA	NA	NA	NA	NA	NA	NA	NA	NA	NA	NA	NA	NA	NA	NA
CORC_1_A1	Corcoran	GoldenHills	8	36.0975	-119.599	UCB1	34	10.8	33	10.5	NA	NA	NA	NA	NA	NA	NA	NA	NA	NA	NA	NA	NA	NA	NA	NA	NA	NA	NA	NA	NA	NA	NA	NA	NA	NA	NA	NA	NA	NA	NA	NA	NA	NA	NA	NA
CORC_10_B2	Corcoran	GoldenHills	8	36.0975	-119.599	UCB1	40	12.7	39	12.4	NA	NA	NA	NA	NA	NA	NA	NA	NA	NA	NA	NA	NA	NA	NA	NA	NA	NA	NA	NA	NA	NA	NA	NA	NA	NA	NA	NA	NA	NA	NA	NA	NA	NA	NA	NA
CORC_100_A1	Corcoran	GoldenHills	8	36.0975	-119.599	UCB1	30	9.5	34	10.8	NA	NA	NA	NA	NA	NA	NA	NA	NA	NA	NA	NA	NA	NA	NA	NA	NA	NA	NA	NA	NA	NA	NA	NA	NA	NA	NA	NA	NA	NA	NA	NA	NA	NA	NA	NA
CORC_101_B1	Corcoran	GoldenHills	8	36.0975	-119.599	UCB1	48	15.3	45	14.3	NA	NA	NA	NA	NA	NA	NA	NA	NA	NA	NA	NA	NA	NA	NA	NA	NA	NA	NA	NA	NA	NA	NA	NA	NA	NA	NA	NA	NA	NA	NA	NA	NA	NA	NA	NA
CORC_102_C1	Corcoran	GoldenHills	8	36.0975	-119.599	UCB1	35	11.1	38	12.1	NA	NA	NA	NA	NA	NA	NA	NA	NA	NA	NA	NA	NA	NA	NA	NA	NA	NA	NA	NA	NA	NA	NA	NA	NA	NA	NA	NA	NA	NA	NA	NA	NA	NA	NA	NA
CORC_103_D1	Corcoran	GoldenHills	8	36.0975	-119.599	UCB1	49	15.6	47	15	NA	NA	NA	NA	NA	NA	NA	NA	NA	NA	NA	NA	NA	NA	NA	NA	NA	NA	NA	NA	NA	NA	NA	NA	NA	NA	NA	NA	NA	NA	NA	NA	NA	NA	NA	NA
CORC_104_E1	Corcoran	GoldenHills	8	36.0975	-119.599	UCB1	44	14	46	14.6	NA	NA	NA	NA	NA	NA	NA	NA	NA	NA	NA	NA	NA	NA	NA	NA	NA	NA	NA	NA	NA	NA	NA	NA	NA	NA	NA	NA	NA	NA	NA	NA	NA	NA	NA	NA
CORC_105_F1	Corcoran	GoldenHills	8	36.0975	-119.599	UCB1	46	14.6	43	13.7	NA	NA	NA	NA	NA	NA	NA	NA	NA	NA	NA	NA	NA	NA	NA	NA	NA	NA	NA	NA	NA	NA	NA	NA	NA	NA	NA	NA	NA	NA	NA	NA	NA	NA	NA	NA
CORC_106_G1	Corcoran	GoldenHills	8	36.0975	-119.599	UCB1	38	12.1	37	11.8	NA	NA	NA	NA	NA	NA	NA	NA	NA	NA	NA	NA	NA	NA	NA	NA	NA	NA	NA	NA	NA	NA	NA	NA	NA	NA	NA	NA	NA	NA	NA	NA	NA	NA	NA	NA
CORC_107_H1	Corcoran	GoldenHills	8	36.0975	-119.599	UCB1	46	14.6	41	13.1	NA	NA	NA	NA	NA	NA	NA	NA	NA	NA	NA	NA	NA	NA	NA	NA	NA	NA	NA	NA	NA	NA	NA	NA	NA	NA	NA	NA	NA	NA	NA	NA	NA	NA	NA	NA
CORC_108_A2	Corcoran	GoldenHills	8	36.0975	-119.599	UCB1	47	15	48	15.3	NA	NA	NA	NA	NA	NA	NA	NA	NA	NA	NA	NA	NA	NA	NA	NA	NA	NA	NA	NA	NA	NA	NA	NA	NA	NA	NA	NA	NA	NA	NA	NA	NA	NA	NA	NA
CORC_109_B2	Corcoran	GoldenHills	8	36.0975	-119.599	UCB1	46	14.6	48	15.3	NA	NA	NA	NA	NA	NA	NA	NA	NA	NA	NA	NA	NA	NA	NA	NA	NA	NA	NA	NA	NA	NA	NA	NA	NA	NA	NA	NA	NA	NA	NA	NA	NA	NA	NA	NA
CORC_11_C2	Corcoran	GoldenHills	8	36.0975	-119.599	UCB1	37	11.8	34	10.8	NA	NA	NA	NA	NA	NA	NA	NA	NA	NA	NA	NA	NA	NA	NA	NA	NA	NA	NA	NA	NA	NA	NA	NA	NA	NA	NA	NA	NA	NA	NA	NA	NA	NA	NA	NA
CORC_110_C2	Corcoran	GoldenHills	8	36.0975	-119.599	UCB1	43	13.7	42	13.4	NA	NA	NA	NA	NA	NA	NA	NA	NA	NA	NA	NA	NA	NA	NA	NA	NA	NA	NA	NA	NA	NA	NA	NA	NA	NA	NA	NA	NA	NA	NA	NA	NA	NA	NA	NA
CORC_111_D2	Corcoran	GoldenHills	8	36.0975	-119.599	UCB1	40	12.7	41	13.1	NA	NA	NA	NA	NA	NA	NA	NA	NA	NA	NA	NA	NA	NA	NA	NA	NA	NA	NA	NA	NA	NA	NA	NA	NA	NA	NA	NA	NA	NA	NA	NA	NA	NA	NA	NA
CORC_112_E2	Corcoran	GoldenHills	8	36.0975	-119.599	UCB1	40	12.7	40	12.7	NA	NA	NA	NA	NA	NA	NA	NA	NA	NA	NA	NA	NA	NA	NA	NA	NA	NA	NA	NA	NA	NA	NA	NA	NA	NA	NA	NA	NA	NA	NA	NA	NA	NA	NA	NA
CORC_113_F2	Corcoran	GoldenHills	8	36.0975	-119.599	UCB1	28	8.9	28	8.9	NA	NA	NA	NA	NA	NA	NA	NA	NA	NA	NA	NA	NA	NA	NA	NA	NA	NA	NA	NA	NA	NA	NA	NA	NA	NA	NA	NA	NA	NA	NA	NA	NA	NA	NA	NA
CORC_114_G2	Corcoran	GoldenHills	8	36.0975	-119.599	UCB1	36	11.5	38	12.1	NA	NA	NA	NA	NA	NA	NA	NA	NA	NA	NA	NA	NA	NA	NA	NA	NA	NA	NA	NA	NA	NA	NA	NA	NA	NA	NA	NA	NA	NA	NA	NA	NA	NA	NA	NA
CORC_115_H2	Corcoran	GoldenHills	8	36.0975	-119.599	UCB1	35	11.1	37	11.8	NA	NA	NA	NA	NA	NA	NA	NA	NA	NA	NA	NA	NA	NA	NA	NA	NA	NA	NA	NA	NA	NA	NA	NA	NA	NA	NA	NA	NA	NA	NA	NA	NA	NA	NA	NA
CORC_116_A3	Corcoran	GoldenHills	8	36.0975	-119.599	UCB1	37	11.8	35	11.1	NA	NA	NA	NA	NA	NA	NA	NA	NA	NA	NA	NA	NA	NA	NA	NA	NA	NA	NA	NA	NA	NA	NA	NA	NA	NA	NA	NA	NA	NA	NA	NA	NA	NA	NA	NA
CORC_117_B3	Corcoran	GoldenHills	8	36.0975	-119.599	UCB1	38	12.1	37	11.8	NA	NA	NA	NA	NA	NA	NA	NA	NA	NA	NA	NA	NA	NA	NA	NA	NA	NA	NA	NA	NA	NA	NA	NA	NA	NA	NA	NA	NA	NA	NA	NA	NA	NA	NA	NA
CORC_118_C3	Corcoran	GoldenHills	8	36.0975	-119.599	UCB1	34	10.8	36	11.5	NA	NA	NA	NA	NA	NA	NA	NA	NA	NA	NA	NA	NA	NA	NA	NA	NA	NA	NA	NA	NA	NA	NA	NA	NA	NA	NA	NA	NA	NA	NA	NA	NA	NA	NA	NA
CORC_119_D3	Corcoran	GoldenHills	8	36.0975	-119.599	UCB1	45	14.3	39	12.4	NA	NA	NA	NA	NA	NA	NA	NA	NA	NA	NA	NA	NA	NA	NA	NA	NA	NA	NA	NA	NA	NA	NA	NA	NA	NA	NA	NA	NA	NA	NA	NA	NA	NA	NA	NA
CORC_12_D2	Corcoran	GoldenHills	8	36.0975	-119.599	UCB1	38	12.1	42	13.4	NA	NA	NA	NA	NA	NA	NA	NA	NA	NA	NA	NA	NA	NA	NA	NA	NA	NA	NA	NA	NA	NA	NA	NA	NA	NA	NA	NA	NA	NA	NA	NA	NA	NA	NA	NA
CORC_120_E3	Corcoran	GoldenHills	8	36.0975	-119.599	UCB1	44	14	40	12.7	NA	NA	NA	NA	NA	NA	NA	NA	NA	NA	NA	NA	NA	NA	NA	NA	NA	NA	NA	NA	NA	NA	NA	NA	NA	NA	NA	NA	NA	NA	NA	NA	NA	NA	NA	NA
CORC_121_F3	Corcoran	GoldenHills	8	36.0975	-119.599	UCB1	49	15.6	46	14.6	NA	NA	NA	NA	NA	NA	NA	NA	NA	NA	NA	NA	NA	NA	NA	NA	NA	NA	NA	NA	NA	NA	NA	NA	NA	NA	NA	NA	NA	NA	NA	NA	NA	NA	NA	NA
CORC_122_G3	Corcoran	GoldenHills	8	36.0975	-119.599	UCB1	47	15	47	15	NA	NA	NA	NA	NA	NA	NA	NA	NA	NA	NA	NA	NA	NA	NA	NA	NA	NA	NA	NA	NA	NA	NA	NA	NA	NA	NA	NA	NA	NA	NA	NA	NA	NA	NA	NA
CORC_123_H3	Corcoran	GoldenHills	8	36.0975	-119.599	UCB1	48	15.3	42	13.4	NA	NA	NA	NA	NA	NA	NA	NA	NA	NA	NA	NA	NA	NA	NA	NA	NA	NA	NA	NA	NA	NA	NA	NA	NA	NA	NA	NA	NA	NA	NA	NA	NA	NA	NA	NA
CORC_125_A4	Corcoran	GoldenHills	8	36.0975	-119.599	UCB1	49	15.6	49	15.6	NA	NA	NA	NA	NA	NA	NA	NA	NA	NA	NA	NA	NA	NA	NA	NA	NA	NA	NA	NA	NA	NA	NA	NA	NA	NA	NA	NA	NA	NA	NA	NA	NA	NA	NA	NA
CORC_126_B4	Corcoran	GoldenHills	8	36.0975	-119.599	UCB1	38	12.1	39	12.4	NA	NA	NA	NA	NA	NA	NA	NA	NA	NA	NA	NA	NA	NA	NA	NA	NA	NA	NA	NA	NA	NA	NA	NA	NA	NA	NA	NA	NA	NA	NA	NA	NA	NA	NA	NA
CORC_127_C4	Corcoran	GoldenHills	8	36.0975	-119.599	UCB1	38	12.1	45	14.3	NA	NA	NA	NA	NA	NA	NA	NA	NA	NA	NA	NA	NA	NA	NA	NA	NA	NA	NA	NA	NA	NA	NA	NA	NA	NA	NA	NA	NA	NA	NA	NA	NA	NA	NA	NA
CORC_128_D4	Corcoran	GoldenHills	8	36.0975	-119.599	UCB1	30	9.5	35	11.1	NA	NA	NA	NA	NA	NA	NA	NA	NA	NA	NA	NA	NA	NA	NA	NA	NA	NA	NA	NA	NA	NA	NA	NA	NA	NA	NA	NA	NA	NA	NA	NA	NA	NA	NA	NA
CORC_129_E4	Corcoran	GoldenHills	8	36.0975	-119.599	UCB1	54	17.2	47	15	NA	NA	NA	NA	NA	NA	NA	NA	NA	NA	NA	NA	NA	NA	NA	NA	NA	NA	NA	NA	NA	NA	NA	NA	NA	NA	NA	NA	NA	NA	NA	NA	NA	NA	NA	NA
CORC_13_E2	Corcoran	GoldenHills	8	36.0975	-119.599	UCB1	50	15.9	48	15.3	NA	NA	NA	NA	NA	NA	NA	NA	NA	NA	NA	NA	NA	NA	NA	NA	NA	NA	NA	NA	NA	NA	NA	NA	NA	NA	NA	NA	NA	NA	NA	NA	NA	NA	NA	NA
CORC_131_F4	Corcoran	GoldenHills	8	36.0975	-119.599	UCB1	42	13.4	40	12.7	NA	NA	NA	NA	NA	NA	NA	NA	NA	NA	NA	NA	NA	NA	NA	NA	NA	NA	NA	NA	NA	NA	NA	NA	NA	NA	NA	NA	NA	NA	NA	NA	NA	NA	NA	NA
CORC_132_G4	Corcoran	GoldenHills	8	36.0975	-119.599	UCB1	45	14.3	44	14	NA	NA	NA	NA	NA	NA	NA	NA	NA	NA	NA	NA	NA	NA	NA	NA	NA	NA	NA	NA	NA	NA	NA	NA	NA	NA	NA	NA	NA	NA	NA	NA	NA	NA	NA	NA
CORC_133_H4	Corcoran	GoldenHills	8	36.0975	-119.599	UCB1	39	12.4	40	12.7	NA	NA	NA	NA	NA	NA	NA	NA	NA	NA	NA	NA	NA	NA	NA	NA	NA	NA	NA	NA	NA	NA	NA	NA	NA	NA	NA	NA	NA	NA	NA	NA	NA	NA	NA	NA
CORC_134_A5	Corcoran	GoldenHills	8	36.0975	-119.599	UCB1	42	13.4	41	13.1	NA	NA	NA	NA	NA	NA	NA	NA	NA	NA	NA	NA	NA	NA	NA	NA	NA	NA	NA	NA	NA	NA	NA	NA	NA	NA	NA	NA	NA	NA	NA	NA	NA	NA	NA	NA
CORC_135_B5	Corcoran	GoldenHills	8	36.0975	-119.599	UCB1	36	11.5	35	11.1	NA	NA	NA	NA	NA	NA	NA	NA	NA	NA	NA	NA	NA	NA	NA	NA	NA	NA	NA	NA	NA	NA	NA	NA	NA	NA	NA	NA	NA	NA	NA	NA	NA	NA	NA	NA
CORC_137_C5	Corcoran	GoldenHills	8	36.0975	-119.599	UCB1	43	13.7	40	12.7	NA	NA	NA	NA	NA	NA	NA	NA	NA	NA	NA	NA	NA	NA	NA	NA	NA	NA	NA	NA	NA	NA	NA	NA	NA	NA	NA	NA	NA	NA	NA	NA	NA	NA	NA	NA
CORC_138_D5	Corcoran	GoldenHills	8	36.0975	-119.599	UCB1	43	13.7	40	12.7	NA	NA	NA	NA	NA	NA	NA	NA	NA	NA	NA	NA	NA	NA	NA	NA	NA	NA	NA	NA	NA	NA	NA	NA	NA	NA	NA	NA	NA	NA	NA	NA	NA	NA	NA	NA
CORC_139_E5	Corcoran	GoldenHills	8	36.0975	-119.599	UCB1	36	11.5	34	10.8	NA	NA	NA	NA	NA	NA	NA	NA	NA	NA	NA	NA	NA	NA	NA	NA	NA	NA	NA	NA	NA	NA	NA	NA	NA	NA	NA	NA	NA	NA	NA	NA	NA	NA	NA	NA
CORC_14_F2	Corcoran	GoldenHills	8	36.0975	-119.599	UCB1	41	13.1	38	12.1	NA	NA	NA	NA	NA	NA	NA	NA	NA	NA	NA	NA	NA	NA	NA	NA	NA	NA	NA	NA	NA	NA	NA	NA	NA	NA	NA	NA	NA	NA	NA	NA	NA	NA	NA	NA
CORC_140_F5	Corcoran	GoldenHills	8	36.0975	-119.599	UCB1	32	10.2	32	10.2	NA	NA	NA	NA	NA	NA	NA	NA	NA	NA	NA	NA	NA	NA	NA	NA	NA	NA	NA	NA	NA	NA	NA	NA	NA	NA	NA	NA	NA	NA	NA	NA	NA	NA	NA	NA
CORC_141_G5	Corcoran	GoldenHills	8	36.0975	-119.599	UCB1	38	12.1	37	11.8	NA	NA	NA	NA	NA	NA	NA	NA	NA	NA	NA	NA	NA	NA	NA	NA	NA	NA	NA	NA	NA	NA	NA	NA	NA	NA	NA	NA	NA	NA	NA	NA	NA	NA	NA	NA
CORC_142_H5	Corcoran	GoldenHills	8	36.0975	-119.599	UCB1	37	11.8	36	11.5	NA	NA	NA	NA	NA	NA	NA	NA	NA	NA	NA	NA	NA	NA	NA	NA	NA	NA	NA	NA	NA	NA	NA	NA	NA	NA	NA	NA	NA	NA	NA	NA	NA	NA	NA	NA
CORC_143_A6	Corcoran	GoldenHills	8	36.0975	-119.599	UCB1	43	13.7	39	12.4	NA	NA	NA	NA	NA	NA	NA	NA	NA	NA	NA	NA	NA	NA	NA	NA	NA	NA	NA	NA	NA	NA	NA	NA	NA	NA	NA	NA	NA	NA	NA	NA	NA	NA	NA	NA
CORC_144_B6	Corcoran	GoldenHills	8	36.0975	-119.599	UCB1	42	13.4	40	12.7	NA	NA	NA	NA	NA	NA	NA	NA	NA	NA	NA	NA	NA	NA	NA	NA	NA	NA	NA	NA	NA	NA	NA	NA	NA	NA	NA	NA	NA	NA	NA	NA	NA	NA	NA	NA
CORC_145_C6	Corcoran	GoldenHills	8	36.0975	-119.599	UCB1	45	14.3	43	13.7	NA	NA	NA	NA	NA	NA	NA	NA	NA	NA	NA	NA	NA	NA	NA	NA	NA	NA	NA	NA	NA	NA	NA	NA	NA	NA	NA	NA	NA	NA	NA	NA	NA	NA	NA	NA
CORC_146_D6	Corcoran	GoldenHills	8	36.0975	-119.599	UCB1	36	11.5	40	12.7	NA	NA	NA	NA	NA	NA	NA	NA	NA	NA	NA	NA	NA	NA	NA	NA	NA	NA	NA	NA	NA	NA	NA	NA	NA	NA	NA	NA	NA	NA	NA	NA	NA	NA	NA	NA
CORC_147_E6	Corcoran	GoldenHills	8	36.0975	-119.599	UCB1	47	15	44	14	NA	NA	NA	NA	NA	NA	NA	NA	NA	NA	NA	NA	NA	NA	NA	NA	NA	NA	NA	NA	NA	NA	NA	NA	NA	NA	NA	NA	NA	NA	NA	NA	NA	NA	NA	NA
CORC_148_F6	Corcoran	GoldenHills	8	36.0975	-119.599	UCB1	34	10.8	34	10.8	NA	NA	NA	NA	NA	NA	NA	NA	NA	NA	NA	NA	NA	NA	NA	NA	NA	NA	NA	NA	NA	NA	NA	NA	NA	NA	NA	NA	NA	NA	NA	NA	NA	NA	NA	NA
CORC_149_G6	Corcoran	GoldenHills	8	36.0975	-119.599	UCB1	43	13.7	40	12.7	NA	NA	NA	NA	NA	NA	NA	NA	NA	NA	NA	NA	NA	NA	NA	NA	NA	NA	NA	NA	NA	NA	NA	NA	NA	NA	NA	NA	NA	NA	NA	NA	NA	NA	NA	NA
CORC_15_G2	Corcoran	GoldenHills	8	36.0975	-119.599	UCB1	37	11.8	39	12.4	NA	NA	NA	NA	NA	NA	NA	NA	NA	NA	NA	NA	NA	NA	NA	NA	NA	NA	NA	NA	NA	NA	NA	NA	NA	NA	NA	NA	NA	NA	NA	NA	NA	NA	NA	NA
CORC_150_H6	Corcoran	GoldenHills	8	36.0975	-119.599	UCB1	45	14.3	43	13.7	NA	NA	NA	NA	NA	NA	NA	NA	NA	NA	NA	NA	NA	NA	NA	NA	NA	NA	NA	NA	NA	NA	NA	NA	NA	NA	NA	NA	NA	NA	NA	NA	NA	NA	NA	NA
CORC_151_A7	Corcoran	GoldenHills	8	36.0975	-119.599	UCB1	51	16.2	46	14.6	NA	NA	NA	NA	NA	NA	NA	NA	NA	NA	NA	NA	NA	NA	NA	NA	NA	NA	NA	NA	NA	NA	NA	NA	NA	NA	NA	NA	NA	NA	NA	NA	NA	NA	NA	NA
CORC_152_B7	Corcoran	GoldenHills	8	36.0975	-119.599	UCB1	50	15.9	50	15.9	NA	NA	NA	NA	NA	NA	NA	NA	NA	NA	NA	NA	NA	NA	NA	NA	NA	NA	NA	NA	NA	NA	NA	NA	NA	NA	NA	NA	NA	NA	NA	NA	NA	NA	NA	NA
CORC_153_C7	Corcoran	GoldenHills	8	36.0975	-119.599	UCB1	47	15	45	14.3	NA	NA	NA	NA	NA	NA	NA	NA	NA	NA	NA	NA	NA	NA	NA	NA	NA	NA	NA	NA	NA	NA	NA	NA	NA	NA	NA	NA	NA	NA	NA	NA	NA	NA	NA	NA
CORC_154_D7	Corcoran	GoldenHills	8	36.0975	-119.599	UCB1	42	13.4	42	13.4	NA	NA	NA	NA	NA	NA	NA	NA	NA	NA	NA	NA	NA	NA	NA	NA	NA	NA	NA	NA	NA	NA	NA	NA	NA	NA	NA	NA	NA	NA	NA	NA	NA	NA	NA	NA
CORC_155_E7	Corcoran	GoldenHills	8	36.0975	-119.599	UCB1	48	15.3	47	15	NA	NA	NA	NA	NA	NA	NA	NA	NA	NA	NA	NA	NA	NA	NA	NA	NA	NA	NA	NA	NA	NA	NA	NA	NA	NA	NA	NA	NA	NA	NA	NA	NA	NA	NA	NA
CORC_156_F7	Corcoran	GoldenHills	8	36.0975	-119.599	UCB1	45	14.3	45	14.3	NA	NA	NA	NA	NA	NA	NA	NA	NA	NA	NA	NA	NA	NA	NA	NA	NA	NA	NA	NA	NA	NA	NA	NA	NA	NA	NA	NA	NA	NA	NA	NA	NA	NA	NA	NA
CORC_157_G7	Corcoran	GoldenHills	8	36.0975	-119.599	UCB1	48	15.3	47	15	NA	NA	NA	NA	NA	NA	NA	NA	NA	NA	NA	NA	NA	NA	NA	NA	NA	NA	NA	NA	NA	NA	NA	NA	NA	NA	NA	NA	NA	NA	NA	NA	NA	NA	NA	NA
CORC_158_H7	Corcoran	GoldenHills	8	36.0975	-119.599	UCB1	45	14.3	43	13.7	NA	NA	NA	NA	NA	NA	NA	NA	NA	NA	NA	NA	NA	NA	NA	NA	NA	NA	NA	NA	NA	NA	NA	NA	NA	NA	NA	NA	NA	NA	NA	NA	NA	NA	NA	NA
CORC_159_A8	Corcoran	GoldenHills	8	36.0975	-119.599	UCB1	45	14.3	44	14	NA	NA	NA	NA	NA	NA	NA	NA	NA	NA	NA	NA	NA	NA	NA	NA	NA	NA	NA	NA	NA	NA	NA	NA	NA	NA	NA	NA	NA	NA	NA	NA	NA	NA	NA	NA
CORC_16_H2	Corcoran	GoldenHills	8	36.0975	-119.599	UCB1	36	11.5	36	11.5	NA	NA	NA	NA	NA	NA	NA	NA	NA	NA	NA	NA	NA	NA	NA	NA	NA	NA	NA	NA	NA	NA	NA	NA	NA	NA	NA	NA	NA	NA	NA	NA	NA	NA	NA	NA
CORC_160_B8	Corcoran	GoldenHills	8	36.0975	-119.599	UCB1	39	12.4	40	12.7	NA	NA	NA	NA	NA	NA	NA	NA	NA	NA	NA	NA	NA	NA	NA	NA	NA	NA	NA	NA	NA	NA	NA	NA	NA	NA	NA	NA	NA	NA	NA	NA	NA	NA	NA	NA
CORC_161_C8	Corcoran	GoldenHills	8	36.0975	-119.599	UCB1	47	15	48	15.3	NA	NA	NA	NA	NA	NA	NA	NA	NA	NA	NA	NA	NA	NA	NA	NA	NA	NA	NA	NA	NA	NA	NA	NA	NA	NA	NA	NA	NA	NA	NA	NA	NA	NA	NA	NA
CORC_162_D8	Corcoran	GoldenHills	8	36.0975	-119.599	UCB1	44	14	42	13.4	NA	NA	NA	NA	NA	NA	NA	NA	NA	NA	NA	NA	NA	NA	NA	NA	NA	NA	NA	NA	NA	NA	NA	NA	NA	NA	NA	NA	NA	NA	NA	NA	NA	NA	NA	NA
CORC_163_E8	Corcoran	GoldenHills	8	36.0975	-119.599	UCB1	50	15.9	48	15.3	NA	NA	NA	NA	NA	NA	NA	NA	NA	NA	NA	NA	NA	NA	NA	NA	NA	NA	NA	NA	NA	NA	NA	NA	NA	NA	NA	NA	NA	NA	NA	NA	NA	NA	NA	NA
CORC_164_F8	Corcoran	GoldenHills	8	36.0975	-119.599	UCB1	34	10.8	39	12.4	NA	NA	NA	NA	NA	NA	NA	NA	NA	NA	NA	NA	NA	NA	NA	NA	NA	NA	NA	NA	NA	NA	NA	NA	NA	NA	NA	NA	NA	NA	NA	NA	NA	NA	NA	NA
CORC_165_G8	Corcoran	GoldenHills	8	36.0975	-119.599	UCB1	56	17.8	51	16.2	NA	NA	NA	NA	NA	NA	NA	NA	NA	NA	NA	NA	NA	NA	NA	NA	NA	NA	NA	NA	NA	NA	NA	NA	NA	NA	NA	NA	NA	NA	NA	NA	NA	NA	NA	NA
CORC_166_H8	Corcoran	GoldenHills	8	36.0975	-119.599	UCB1	53	16.9	44	14	NA	NA	NA	NA	NA	NA	NA	NA	NA	NA	NA	NA	NA	NA	NA	NA	NA	NA	NA	NA	NA	NA	NA	NA	NA	NA	NA	NA	NA	NA	NA	NA	NA	NA	NA	NA
CORC_167_A9	Corcoran	GoldenHills	8	36.0975	-119.599	UCB1	47	15	44	14	NA	NA	NA	NA	NA	NA	NA	NA	NA	NA	NA	NA	NA	NA	NA	NA	NA	NA	NA	NA	NA	NA	NA	NA	NA	NA	NA	NA	NA	NA	NA	NA	NA	NA	NA	NA
CORC_168_B9	Corcoran	GoldenHills	8	36.0975	-119.599	UCB1	35	11.1	34	10.8	NA	NA	NA	NA	NA	NA	NA	NA	NA	NA	NA	NA	NA	NA	NA	NA	NA	NA	NA	NA	NA	NA	NA	NA	NA	NA	NA	NA	NA	NA	NA	NA	NA	NA	NA	NA
CORC_169_C9	Corcoran	GoldenHills	8	36.0975	-119.599	UCB1	38	12.1	37	11.8	NA	NA	NA	NA	NA	NA	NA	NA	NA	NA	NA	NA	NA	NA	NA	NA	NA	NA	NA	NA	NA	NA	NA	NA	NA	NA	NA	NA	NA	NA	NA	NA	NA	NA	NA	NA
CORC_17_A3	Corcoran	GoldenHills	8	36.0975	-119.599	UCB1	41	13.1	39	12.4	NA	NA	NA	NA	NA	NA	NA	NA	NA	NA	NA	NA	NA	NA	NA	NA	NA	NA	NA	NA	NA	NA	NA	NA	NA	NA	NA	NA	NA	NA	NA	NA	NA	NA	NA	NA
CORC_170_D9	Corcoran	GoldenHills	8	36.0975	-119.599	UCB1	41	13.1	42	13.4	NA	NA	NA	NA	NA	NA	NA	NA	NA	NA	NA	NA	NA	NA	NA	NA	NA	NA	NA	NA	NA	NA	NA	NA	NA	NA	NA	NA	NA	NA	NA	NA	NA	NA	NA	NA
CORC_171_E9	Corcoran	GoldenHills	8	36.0975	-119.599	UCB1	41	13.1	41	13.1	NA	NA	NA	NA	NA	NA	NA	NA	NA	NA	NA	NA	NA	NA	NA	NA	NA	NA	NA	NA	NA	NA	NA	NA	NA	NA	NA	NA	NA	NA	NA	NA	NA	NA	NA	NA
CORC_172_F9	Corcoran	GoldenHills	8	36.0975	-119.599	UCB1	49	15.6	45	14.3	NA	NA	NA	NA	NA	NA	NA	NA	NA	NA	NA	NA	NA	NA	NA	NA	NA	NA	NA	NA	NA	NA	NA	NA	NA	NA	NA	NA	NA	NA	NA	NA	NA	NA	NA	NA
CORC_173_G9	Corcoran	GoldenHills	8	36.0975	-119.599	UCB1	33	10.5	35	11.1	NA	NA	NA	NA	NA	NA	NA	NA	NA	NA	NA	NA	NA	NA	NA	NA	NA	NA	NA	NA	NA	NA	NA	NA	NA	NA	NA	NA	NA	NA	NA	NA	NA	NA	NA	NA
CORC_174_H9	Corcoran	GoldenHills	8	36.0975	-119.599	UCB1	46	14.6	43	13.7	NA	NA	NA	NA	NA	NA	NA	NA	NA	NA	NA	NA	NA	NA	NA	NA	NA	NA	NA	NA	NA	NA	NA	NA	NA	NA	NA	NA	NA	NA	NA	NA	NA	NA	NA	NA
CORC_175_A10	Corcoran	GoldenHills	8	36.0975	-119.599	UCB1	35	11.1	33	10.5	NA	NA	NA	NA	NA	NA	NA	NA	NA	NA	NA	NA	NA	NA	NA	NA	NA	NA	NA	NA	NA	NA	NA	NA	NA	NA	NA	NA	NA	NA	NA	NA	NA	NA	NA	NA
CORC_176_B10	Corcoran	GoldenHills	8	36.0975	-119.599	UCB1	48	15.3	45	14.3	NA	NA	NA	NA	NA	NA	NA	NA	NA	NA	NA	NA	NA	NA	NA	NA	NA	NA	NA	NA	NA	NA	NA	NA	NA	NA	NA	NA	NA	NA	NA	NA	NA	NA	NA	NA
CORC_177_C10	Corcoran	GoldenHills	8	36.0975	-119.599	UCB1	29	9.2	28	8.9	NA	NA	NA	NA	NA	NA	NA	NA	NA	NA	NA	NA	NA	NA	NA	NA	NA	NA	NA	NA	NA	NA	NA	NA	NA	NA	NA	NA	NA	NA	NA	NA	NA	NA	NA	NA
CORC_178_D10	Corcoran	GoldenHills	8	36.0975	-119.599	UCB1	51	16.2	44	14	NA	NA	NA	NA	NA	NA	NA	NA	NA	NA	NA	NA	NA	NA	NA	NA	NA	NA	NA	NA	NA	NA	NA	NA	NA	NA	NA	NA	NA	NA	NA	NA	NA	NA	NA	NA
CORC_179_E10	Corcoran	GoldenHills	8	36.0975	-119.599	UCB1	48	15.3	44	14	NA	NA	NA	NA	NA	NA	NA	NA	NA	NA	NA	NA	NA	NA	NA	NA	NA	NA	NA	NA	NA	NA	NA	NA	NA	NA	NA	NA	NA	NA	NA	NA	NA	NA	NA	NA
CORC_18_B3	Corcoran	GoldenHills	8	36.0975	-119.599	UCB1	39	12.4	37	11.8	NA	NA	NA	NA	NA	NA	NA	NA	NA	NA	NA	NA	NA	NA	NA	NA	NA	NA	NA	NA	NA	NA	NA	NA	NA	NA	NA	NA	NA	NA	NA	NA	NA	NA	NA	NA
CORC_180_F10	Corcoran	GoldenHills	8	36.0975	-119.599	UCB1	40	12.7	40	12.7	NA	NA	NA	NA	NA	NA	NA	NA	NA	NA	NA	NA	NA	NA	NA	NA	NA	NA	NA	NA	NA	NA	NA	NA	NA	NA	NA	NA	NA	NA	NA	NA	NA	NA	NA	NA
CORC_181_G10	Corcoran	GoldenHills	8	36.0975	-119.599	UCB1	48	15.3	44	14	NA	NA	NA	NA	NA	NA	NA	NA	NA	NA	NA	NA	NA	NA	NA	NA	NA	NA	NA	NA	NA	NA	NA	NA	NA	NA	NA	NA	NA	NA	NA	NA	NA	NA	NA	NA
CORC_182_H10	Corcoran	GoldenHills	8	36.0975	-119.599	UCB1	43	13.7	40	12.7	NA	NA	NA	NA	NA	NA	NA	NA	NA	NA	NA	NA	NA	NA	NA	NA	NA	NA	NA	NA	NA	NA	NA	NA	NA	NA	NA	NA	NA	NA	NA	NA	NA	NA	NA	NA
CORC_183_A11	Corcoran	GoldenHills	8	36.0975	-119.599	UCB1	39	12.4	40	12.7	NA	NA	NA	NA	NA	NA	NA	NA	NA	NA	NA	NA	NA	NA	NA	NA	NA	NA	NA	NA	NA	NA	NA	NA	NA	NA	NA	NA	NA	NA	NA	NA	NA	NA	NA	NA
CORC_184_B11	Corcoran	GoldenHills	8	36.0975	-119.599	UCB1	45	14.3	44	14	NA	NA	NA	NA	NA	NA	NA	NA	NA	NA	NA	NA	NA	NA	NA	NA	NA	NA	NA	NA	NA	NA	NA	NA	NA	NA	NA	NA	NA	NA	NA	NA	NA	NA	NA	NA
CORC_185_C11	Corcoran	GoldenHills	8	36.0975	-119.599	UCB1	49	15.6	44	14	NA	NA	NA	NA	NA	NA	NA	NA	NA	NA	NA	NA	NA	NA	NA	NA	NA	NA	NA	NA	NA	NA	NA	NA	NA	NA	NA	NA	NA	NA	NA	NA	NA	NA	NA	NA
CORC_186_D11	Corcoran	GoldenHills	8	36.0975	-119.599	UCB1	52	16.6	50	15.9	NA	NA	NA	NA	NA	NA	NA	NA	NA	NA	NA	NA	NA	NA	NA	NA	NA	NA	NA	NA	NA	NA	NA	NA	NA	NA	NA	NA	NA	NA	NA	NA	NA	NA	NA	NA
CORC_187_E11	Corcoran	GoldenHills	8	36.0975	-119.599	UCB1	32	10.2	33	10.5	NA	NA	NA	NA	NA	NA	NA	NA	NA	NA	NA	NA	NA	NA	NA	NA	NA	NA	NA	NA	NA	NA	NA	NA	NA	NA	NA	NA	NA	NA	NA	NA	NA	NA	NA	NA
CORC_188_F11	Corcoran	GoldenHills	8	36.0975	-119.599	UCB1	49	15.6	48	15.3	NA	NA	NA	NA	NA	NA	NA	NA	NA	NA	NA	NA	NA	NA	NA	NA	NA	NA	NA	NA	NA	NA	NA	NA	NA	NA	NA	NA	NA	NA	NA	NA	NA	NA	NA	NA
CORC_189_G11	Corcoran	GoldenHills	8	36.0975	-119.599	UCB1	50	15.9	50	15.9	NA	NA	NA	NA	NA	NA	NA	NA	NA	NA	NA	NA	NA	NA	NA	NA	NA	NA	NA	NA	NA	NA	NA	NA	NA	NA	NA	NA	NA	NA	NA	NA	NA	NA	NA	NA
CORC_19_C3	Corcoran	GoldenHills	8	36.0975	-119.599	UCB1	37	11.8	34	10.8	NA	NA	NA	NA	NA	NA	NA	NA	NA	NA	NA	NA	NA	NA	NA	NA	NA	NA	NA	NA	NA	NA	NA	NA	NA	NA	NA	NA	NA	NA	NA	NA	NA	NA	NA	NA
CORC_190_H11	Corcoran	GoldenHills	8	36.0975	-119.599	UCB1	41	13.1	38	12.1	NA	NA	NA	NA	NA	NA	NA	NA	NA	NA	NA	NA	NA	NA	NA	NA	NA	NA	NA	NA	NA	NA	NA	NA	NA	NA	NA	NA	NA	NA	NA	NA	NA	NA	NA	NA
CORC_191_A12	Corcoran	GoldenHills	8	36.0975	-119.599	UCB1	51	16.2	45	14.3	NA	NA	NA	NA	NA	NA	NA	NA	NA	NA	NA	NA	NA	NA	NA	NA	NA	NA	NA	NA	NA	NA	NA	NA	NA	NA	NA	NA	NA	NA	NA	NA	NA	NA	NA	NA
CORC_192_B12	Corcoran	GoldenHills	8	36.0975	-119.599	UCB1	37	11.8	41	13.1	NA	NA	NA	NA	NA	NA	NA	NA	NA	NA	NA	NA	NA	NA	NA	NA	NA	NA	NA	NA	NA	NA	NA	NA	NA	NA	NA	NA	NA	NA	NA	NA	NA	NA	NA	NA
CORC_193_C12	Corcoran	GoldenHills	8	36.0975	-119.599	UCB1	48	15.3	44	14	NA	NA	NA	NA	NA	NA	NA	NA	NA	NA	NA	NA	NA	NA	NA	NA	NA	NA	NA	NA	NA	NA	NA	NA	NA	NA	NA	NA	NA	NA	NA	NA	NA	NA	NA	NA
CORC_194_D12	Corcoran	GoldenHills	8	36.0975	-119.599	UCB1	45	14.3	42	13.4	NA	NA	NA	NA	NA	NA	NA	NA	NA	NA	NA	NA	NA	NA	NA	NA	NA	NA	NA	NA	NA	NA	NA	NA	NA	NA	NA	NA	NA	NA	NA	NA	NA	NA	NA	NA
CORC_195_E12	Corcoran	GoldenHills	8	36.0975	-119.599	UCB1	37	11.8	37	11.8	NA	NA	NA	NA	NA	NA	NA	NA	NA	NA	NA	NA	NA	NA	NA	NA	NA	NA	NA	NA	NA	NA	NA	NA	NA	NA	NA	NA	NA	NA	NA	NA	NA	NA	NA	NA
CORC_196_F12	Corcoran	GoldenHills	8	36.0975	-119.599	UCB1	33	10.5	33	10.5	NA	NA	NA	NA	NA	NA	NA	NA	NA	NA	NA	NA	NA	NA	NA	NA	NA	NA	NA	NA	NA	NA	NA	NA	NA	NA	NA	NA	NA	NA	NA	NA	NA	NA	NA	NA
CORC_197_G12	Corcoran	GoldenHills	8	36.0975	-119.599	UCB1	39	12.4	40	12.7	NA	NA	NA	NA	NA	NA	NA	NA	NA	NA	NA	NA	NA	NA	NA	NA	NA	NA	NA	NA	NA	NA	NA	NA	NA	NA	NA	NA	NA	NA	NA	NA	NA	NA	NA	NA
CORC_198_H12	Corcoran	GoldenHills	8	36.0975	-119.599	UCB1	40	12.7	41	13.1	NA	NA	NA	NA	NA	NA	NA	NA	NA	NA	NA	NA	NA	NA	NA	NA	NA	NA	NA	NA	NA	NA	NA	NA	NA	NA	NA	NA	NA	NA	NA	NA	NA	NA	NA	NA
CORC_199_A1	Corcoran	GoldenHills	8	36.0975	-119.599	UCB1	35	11.1	35	11.1	NA	NA	NA	NA	NA	NA	NA	NA	NA	NA	NA	NA	NA	NA	NA	NA	NA	NA	NA	NA	NA	NA	NA	NA	NA	NA	NA	NA	NA	NA	NA	NA	NA	NA	NA	NA
CORC_2_B1	Corcoran	GoldenHills	8	36.0975	-119.599	UCB1	50	15.9	47	15	NA	NA	NA	NA	NA	NA	NA	NA	NA	NA	NA	NA	NA	NA	NA	NA	NA	NA	NA	NA	NA	NA	NA	NA	NA	NA	NA	NA	NA	NA	NA	NA	NA	NA	NA	NA
CORC_20_D3	Corcoran	GoldenHills	8	36.0975	-119.599	UCB1	38	12.1	36	11.5	NA	NA	NA	NA	NA	NA	NA	NA	NA	NA	NA	NA	NA	NA	NA	NA	NA	NA	NA	NA	NA	NA	NA	NA	NA	NA	NA	NA	NA	NA	NA	NA	NA	NA	NA	NA
CORC_200_B1	Corcoran	GoldenHills	8	36.0975	-119.599	UCB1	42	13.4	39	12.4	NA	NA	NA	NA	NA	NA	NA	NA	NA	NA	NA	NA	NA	NA	NA	NA	NA	NA	NA	NA	NA	NA	NA	NA	NA	NA	NA	NA	NA	NA	NA	NA	NA	NA	NA	NA
CORC_201_C1	Corcoran	GoldenHills	8	36.0975	-119.599	UCB1	32	10.2	35	11.1	NA	NA	NA	NA	NA	NA	NA	NA	NA	NA	NA	NA	NA	NA	NA	NA	NA	NA	NA	NA	NA	NA	NA	NA	NA	NA	NA	NA	NA	NA	NA	NA	NA	NA	NA	NA
CORC_202_D1	Corcoran	GoldenHills	8	36.0975	-119.599	UCB1	50	15.9	48	15.3	NA	NA	NA	NA	NA	NA	NA	NA	NA	NA	NA	NA	NA	NA	NA	NA	NA	NA	NA	NA	NA	NA	NA	NA	NA	NA	NA	NA	NA	NA	NA	NA	NA	NA	NA	NA
CORC_203_E1	Corcoran	GoldenHills	8	36.0975	-119.599	UCB1	39	12.4	42	13.4	NA	NA	NA	NA	NA	NA	NA	NA	NA	NA	NA	NA	NA	NA	NA	NA	NA	NA	NA	NA	NA	NA	NA	NA	NA	NA	NA	NA	NA	NA	NA	NA	NA	NA	NA	NA
CORC_204_F1	Corcoran	GoldenHills	8	36.0975	-119.599	UCB1	23	7.3	22	7	NA	NA	NA	NA	NA	NA	NA	NA	NA	NA	NA	NA	NA	NA	NA	NA	NA	NA	NA	NA	NA	NA	NA	NA	NA	NA	NA	NA	NA	NA	NA	NA	NA	NA	NA	NA
CORC_205_G1	Corcoran	GoldenHills	8	36.0975	-119.599	UCB1	45	14.3	47	15	NA	NA	NA	NA	NA	NA	NA	NA	NA	NA	NA	NA	NA	NA	NA	NA	NA	NA	NA	NA	NA	NA	NA	NA	NA	NA	NA	NA	NA	NA	NA	NA	NA	NA	NA	NA
CORC_206_H1	Corcoran	GoldenHills	8	36.0975	-119.599	UCB1	47	15	44	14	NA	NA	NA	NA	NA	NA	NA	NA	NA	NA	NA	NA	NA	NA	NA	NA	NA	NA	NA	NA	NA	NA	NA	NA	NA	NA	NA	NA	NA	NA	NA	NA	NA	NA	NA	NA
CORC_207_A2	Corcoran	GoldenHills	8	36.0975	-119.599	UCB1	36	11.5	41	13.1	NA	NA	NA	NA	NA	NA	NA	NA	NA	NA	NA	NA	NA	NA	NA	NA	NA	NA	NA	NA	NA	NA	NA	NA	NA	NA	NA	NA	NA	NA	NA	NA	NA	NA	NA	NA
CORC_208_B2	Corcoran	GoldenHills	8	36.0975	-119.599	UCB1	49	15.6	51	16.2	NA	NA	NA	NA	NA	NA	NA	NA	NA	NA	NA	NA	NA	NA	NA	NA	NA	NA	NA	NA	NA	NA	NA	NA	NA	NA	NA	NA	NA	NA	NA	NA	NA	NA	NA	NA
CORC_209_C2	Corcoran	GoldenHills	8	36.0975	-119.599	UCB1	33	10.5	34	10.8	NA	NA	NA	NA	NA	NA	NA	NA	NA	NA	NA	NA	NA	NA	NA	NA	NA	NA	NA	NA	NA	NA	NA	NA	NA	NA	NA	NA	NA	NA	NA	NA	NA	NA	NA	NA
CORC_21_E3	Corcoran	GoldenHills	8	36.0975	-119.599	UCB1	46	14.6	45	14.3	NA	NA	NA	NA	NA	NA	NA	NA	NA	NA	NA	NA	NA	NA	NA	NA	NA	NA	NA	NA	NA	NA	NA	NA	NA	NA	NA	NA	NA	NA	NA	NA	NA	NA	NA	NA
CORC_210_D2	Corcoran	GoldenHills	8	36.0975	-119.599	UCB1	49	15.6	50	15.9	NA	NA	NA	NA	NA	NA	NA	NA	NA	NA	NA	NA	NA	NA	NA	NA	NA	NA	NA	NA	NA	NA	NA	NA	NA	NA	NA	NA	NA	NA	NA	NA	NA	NA	NA	NA
CORC_211_E2	Corcoran	GoldenHills	8	36.0975	-119.599	UCB1	45	14.3	45	14.3	NA	NA	NA	NA	NA	NA	NA	NA	NA	NA	NA	NA	NA	NA	NA	NA	NA	NA	NA	NA	NA	NA	NA	NA	NA	NA	NA	NA	NA	NA	NA	NA	NA	NA	NA	NA
CORC_212_F2	Corcoran	GoldenHills	8	36.0975	-119.599	UCB1	46	14.6	44	14	NA	NA	NA	NA	NA	NA	NA	NA	NA	NA	NA	NA	NA	NA	NA	NA	NA	NA	NA	NA	NA	NA	NA	NA	NA	NA	NA	NA	NA	NA	NA	NA	NA	NA	NA	NA
CORC_213_G2	Corcoran	GoldenHills	8	36.0975	-119.599	UCB1	47	15	47	15	NA	NA	NA	NA	NA	NA	NA	NA	NA	NA	NA	NA	NA	NA	NA	NA	NA	NA	NA	NA	NA	NA	NA	NA	NA	NA	NA	NA	NA	NA	NA	NA	NA	NA	NA	NA
CORC_214_H2	Corcoran	GoldenHills	8	36.0975	-119.599	UCB1	40	12.7	37	11.8	NA	NA	NA	NA	NA	NA	NA	NA	NA	NA	NA	NA	NA	NA	NA	NA	NA	NA	NA	NA	NA	NA	NA	NA	NA	NA	NA	NA	NA	NA	NA	NA	NA	NA	NA	NA
CORC_215_A3	Corcoran	GoldenHills	8	36.0975	-119.599	UCB1	33	10.5	36	11.5	NA	NA	NA	NA	NA	NA	NA	NA	NA	NA	NA	NA	NA	NA	NA	NA	NA	NA	NA	NA	NA	NA	NA	NA	NA	NA	NA	NA	NA	NA	NA	NA	NA	NA	NA	NA
CORC_216_B3	Corcoran	GoldenHills	8	36.0975	-119.599	UCB1	45	14.3	37	11.8	NA	NA	NA	NA	NA	NA	NA	NA	NA	NA	NA	NA	NA	NA	NA	NA	NA	NA	NA	NA	NA	NA	NA	NA	NA	NA	NA	NA	NA	NA	NA	NA	NA	NA	NA	NA
CORC_217_C3	Corcoran	GoldenHills	8	36.0975	-119.599	UCB1	46	14.6	45	14.3	NA	NA	NA	NA	NA	NA	NA	NA	NA	NA	NA	NA	NA	NA	NA	NA	NA	NA	NA	NA	NA	NA	NA	NA	NA	NA	NA	NA	NA	NA	NA	NA	NA	NA	NA	NA
CORC_218_D3	Corcoran	GoldenHills	8	36.0975	-119.599	UCB1	46	14.6	48	15.3	NA	NA	NA	NA	NA	NA	NA	NA	NA	NA	NA	NA	NA	NA	NA	NA	NA	NA	NA	NA	NA	NA	NA	NA	NA	NA	NA	NA	NA	NA	NA	NA	NA	NA	NA	NA
CORC_219_E3	Corcoran	GoldenHills	8	36.0975	-119.599	UCB1	35	11.1	39	12.4	NA	NA	NA	NA	NA	NA	NA	NA	NA	NA	NA	NA	NA	NA	NA	NA	NA	NA	NA	NA	NA	NA	NA	NA	NA	NA	NA	NA	NA	NA	NA	NA	NA	NA	NA	NA
CORC_22_F3	Corcoran	GoldenHills	8	36.0975	-119.599	UCB1	30	9.5	32	10.2	NA	NA	NA	NA	NA	NA	NA	NA	NA	NA	NA	NA	NA	NA	NA	NA	NA	NA	NA	NA	NA	NA	NA	NA	NA	NA	NA	NA	NA	NA	NA	NA	NA	NA	NA	NA
CORC_220_F3	Corcoran	GoldenHills	8	36.0975	-119.599	UCB1	32	10.2	39	12.4	NA	NA	NA	NA	NA	NA	NA	NA	NA	NA	NA	NA	NA	NA	NA	NA	NA	NA	NA	NA	NA	NA	NA	NA	NA	NA	NA	NA	NA	NA	NA	NA	NA	NA	NA	NA
CORC_221_G5	Corcoran	GoldenHills	8	36.0975	-119.599	UCB1	37	11.8	38	12.1	NA	NA	NA	NA	NA	NA	NA	NA	NA	NA	NA	NA	NA	NA	NA	NA	NA	NA	NA	NA	NA	NA	NA	NA	NA	NA	NA	NA	NA	NA	NA	NA	NA	NA	NA	NA
CORC_222_F5	Corcoran	GoldenHills	8	36.0975	-119.599	UCB1	42	13.4	40	12.7	NA	NA	NA	NA	NA	NA	NA	NA	NA	NA	NA	NA	NA	NA	NA	NA	NA	NA	NA	NA	NA	NA	NA	NA	NA	NA	NA	NA	NA	NA	NA	NA	NA	NA	NA	NA
CORC_223_E5	Corcoran	GoldenHills	8	36.0975	-119.599	UCB1	41	13.1	40	12.7	NA	NA	NA	NA	NA	NA	NA	NA	NA	NA	NA	NA	NA	NA	NA	NA	NA	NA	NA	NA	NA	NA	NA	NA	NA	NA	NA	NA	NA	NA	NA	NA	NA	NA	NA	NA
CORC_224_D5	Corcoran	GoldenHills	8	36.0975	-119.599	UCB1	40	12.7	39	12.4	NA	NA	NA	NA	NA	NA	NA	NA	NA	NA	NA	NA	NA	NA	NA	NA	NA	NA	NA	NA	NA	NA	NA	NA	NA	NA	NA	NA	NA	NA	NA	NA	NA	NA	NA	NA
CORC_225_C5	Corcoran	GoldenHills	8	36.0975	-119.599	UCB1	47	15	43	13.7	NA	NA	NA	NA	NA	NA	NA	NA	NA	NA	NA	NA	NA	NA	NA	NA	NA	NA	NA	NA	NA	NA	NA	NA	NA	NA	NA	NA	NA	NA	NA	NA	NA	NA	NA	NA
CORC_226_B5	Corcoran	GoldenHills	8	36.0975	-119.599	UCB1	33	10.5	34	10.8	NA	NA	NA	NA	NA	NA	NA	NA	NA	NA	NA	NA	NA	NA	NA	NA	NA	NA	NA	NA	NA	NA	NA	NA	NA	NA	NA	NA	NA	NA	NA	NA	NA	NA	NA	NA
CORC_227_A5	Corcoran	GoldenHills	8	36.0975	-119.599	UCB1	50	15.9	48	15.3	NA	NA	NA	NA	NA	NA	NA	NA	NA	NA	NA	NA	NA	NA	NA	NA	NA	NA	NA	NA	NA	NA	NA	NA	NA	NA	NA	NA	NA	NA	NA	NA	NA	NA	NA	NA
CORC_228_H4	Corcoran	GoldenHills	8	36.0975	-119.599	UCB1	34	10.8	35	11.1	NA	NA	NA	NA	NA	NA	NA	NA	NA	NA	NA	NA	NA	NA	NA	NA	NA	NA	NA	NA	NA	NA	NA	NA	NA	NA	NA	NA	NA	NA	NA	NA	NA	NA	NA	NA
CORC_229_G4	Corcoran	GoldenHills	8	36.0975	-119.599	UCB1	53	16.9	54	17.2	NA	NA	NA	NA	NA	NA	NA	NA	NA	NA	NA	NA	NA	NA	NA	NA	NA	NA	NA	NA	NA	NA	NA	NA	NA	NA	NA	NA	NA	NA	NA	NA	NA	NA	NA	NA
CORC_23_G3	Corcoran	GoldenHills	8	36.0975	-119.599	UCB1	49	15.6	47	15	NA	NA	NA	NA	NA	NA	NA	NA	NA	NA	NA	NA	NA	NA	NA	NA	NA	NA	NA	NA	NA	NA	NA	NA	NA	NA	NA	NA	NA	NA	NA	NA	NA	NA	NA	NA
CORC_231_F4	Corcoran	GoldenHills	8	36.0975	-119.599	UCB1	59	18.8	56	17.8	NA	NA	NA	NA	NA	NA	NA	NA	NA	NA	NA	NA	NA	NA	NA	NA	NA	NA	NA	NA	NA	NA	NA	NA	NA	NA	NA	NA	NA	NA	NA	NA	NA	NA	NA	NA
CORC_232_E4	Corcoran	GoldenHills	8	36.0975	-119.599	UCB1	45	14.3	46	14.6	NA	NA	NA	NA	NA	NA	NA	NA	NA	NA	NA	NA	NA	NA	NA	NA	NA	NA	NA	NA	NA	NA	NA	NA	NA	NA	NA	NA	NA	NA	NA	NA	NA	NA	NA	NA
CORC_233_D4	Corcoran	GoldenHills	8	36.0975	-119.599	UCB1	46	14.6	50	15.9	NA	NA	NA	NA	NA	NA	NA	NA	NA	NA	NA	NA	NA	NA	NA	NA	NA	NA	NA	NA	NA	NA	NA	NA	NA	NA	NA	NA	NA	NA	NA	NA	NA	NA	NA	NA
CORC_235_C4	Corcoran	GoldenHills	8	36.0975	-119.599	UCB1	45	14.3	42	13.4	NA	NA	NA	NA	NA	NA	NA	NA	NA	NA	NA	NA	NA	NA	NA	NA	NA	NA	NA	NA	NA	NA	NA	NA	NA	NA	NA	NA	NA	NA	NA	NA	NA	NA	NA	NA
CORC_237_B4	Corcoran	GoldenHills	8	36.0975	-119.599	UCB1	48	15.3	50	15.9	NA	NA	NA	NA	NA	NA	NA	NA	NA	NA	NA	NA	NA	NA	NA	NA	NA	NA	NA	NA	NA	NA	NA	NA	NA	NA	NA	NA	NA	NA	NA	NA	NA	NA	NA	NA
CORC_238_A4	Corcoran	GoldenHills	8	36.0975	-119.599	UCB1	33	10.5	44	14	NA	NA	NA	NA	NA	NA	NA	NA	NA	NA	NA	NA	NA	NA	NA	NA	NA	NA	NA	NA	NA	NA	NA	NA	NA	NA	NA	NA	NA	NA	NA	NA	NA	NA	NA	NA
CORC_239_H3	Corcoran	GoldenHills	8	36.0975	-119.599	UCB1	53	16.9	51	16.2	NA	NA	NA	NA	NA	NA	NA	NA	NA	NA	NA	NA	NA	NA	NA	NA	NA	NA	NA	NA	NA	NA	NA	NA	NA	NA	NA	NA	NA	NA	NA	NA	NA	NA	NA	NA
CORC_240_G3	Corcoran	GoldenHills	8	36.0975	-119.599	UCB1	38	12.1	37	11.8	NA	NA	NA	NA	NA	NA	NA	NA	NA	NA	NA	NA	NA	NA	NA	NA	NA	NA	NA	NA	NA	NA	NA	NA	NA	NA	NA	NA	NA	NA	NA	NA	NA	NA	NA	NA
CORC_241_H5	Corcoran	GoldenHills	8	36.0975	-119.599	UCB1	32	10.2	31	9.9	NA	NA	NA	NA	NA	NA	NA	NA	NA	NA	NA	NA	NA	NA	NA	NA	NA	NA	NA	NA	NA	NA	NA	NA	NA	NA	NA	NA	NA	NA	NA	NA	NA	NA	NA	NA
CORC_242_A6	Corcoran	GoldenHills	8	36.0975	-119.599	UCB1	35	11.1	37	11.8	NA	NA	NA	NA	NA	NA	NA	NA	NA	NA	NA	NA	NA	NA	NA	NA	NA	NA	NA	NA	NA	NA	NA	NA	NA	NA	NA	NA	NA	NA	NA	NA	NA	NA	NA	NA
CORC_243_B6	Corcoran	GoldenHills	8	36.0975	-119.599	UCB1	39	12.4	37	11.8	NA	NA	NA	NA	NA	NA	NA	NA	NA	NA	NA	NA	NA	NA	NA	NA	NA	NA	NA	NA	NA	NA	NA	NA	NA	NA	NA	NA	NA	NA	NA	NA	NA	NA	NA	NA
CORC_244_C6	Corcoran	GoldenHills	8	36.0975	-119.599	UCB1	42	13.4	37	11.8	NA	NA	NA	NA	NA	NA	NA	NA	NA	NA	NA	NA	NA	NA	NA	NA	NA	NA	NA	NA	NA	NA	NA	NA	NA	NA	NA	NA	NA	NA	NA	NA	NA	NA	NA	NA
CORC_245_D6	Corcoran	GoldenHills	8	36.0975	-119.599	UCB1	39	12.4	35	11.1	NA	NA	NA	NA	NA	NA	NA	NA	NA	NA	NA	NA	NA	NA	NA	NA	NA	NA	NA	NA	NA	NA	NA	NA	NA	NA	NA	NA	NA	NA	NA	NA	NA	NA	NA	NA
CORC_246_E6	Corcoran	GoldenHills	8	36.0975	-119.599	UCB1	42	13.4	40	12.7	NA	NA	NA	NA	NA	NA	NA	NA	NA	NA	NA	NA	NA	NA	NA	NA	NA	NA	NA	NA	NA	NA	NA	NA	NA	NA	NA	NA	NA	NA	NA	NA	NA	NA	NA	NA
CORC_247_F6	Corcoran	GoldenHills	8	36.0975	-119.599	UCB1	48	15.3	44	14	NA	NA	NA	NA	NA	NA	NA	NA	NA	NA	NA	NA	NA	NA	NA	NA	NA	NA	NA	NA	NA	NA	NA	NA	NA	NA	NA	NA	NA	NA	NA	NA	NA	NA	NA	NA
CORC_248_G6	Corcoran	GoldenHills	8	36.0975	-119.599	UCB1	38	12.1	31	9.9	NA	NA	NA	NA	NA	NA	NA	NA	NA	NA	NA	NA	NA	NA	NA	NA	NA	NA	NA	NA	NA	NA	NA	NA	NA	NA	NA	NA	NA	NA	NA	NA	NA	NA	NA	NA
CORC_249_H6	Corcoran	GoldenHills	8	36.0975	-119.599	UCB1	47	15	43	13.7	NA	NA	NA	NA	NA	NA	NA	NA	NA	NA	NA	NA	NA	NA	NA	NA	NA	NA	NA	NA	NA	NA	NA	NA	NA	NA	NA	NA	NA	NA	NA	NA	NA	NA	NA	NA
CORC_25_H3	Corcoran	GoldenHills	8	36.0975	-119.599	UCB1	30	9.5	30	9.5	NA	NA	NA	NA	NA	NA	NA	NA	NA	NA	NA	NA	NA	NA	NA	NA	NA	NA	NA	NA	NA	NA	NA	NA	NA	NA	NA	NA	NA	NA	NA	NA	NA	NA	NA	NA
CORC_250_A7	Corcoran	GoldenHills	8	36.0975	-119.599	UCB1	50	15.9	44	14	NA	NA	NA	NA	NA	NA	NA	NA	NA	NA	NA	NA	NA	NA	NA	NA	NA	NA	NA	NA	NA	NA	NA	NA	NA	NA	NA	NA	NA	NA	NA	NA	NA	NA	NA	NA
CORC_251_B7	Corcoran	GoldenHills	8	36.0975	-119.599	UCB1	45	14.3	41	13.1	NA	NA	NA	NA	NA	NA	NA	NA	NA	NA	NA	NA	NA	NA	NA	NA	NA	NA	NA	NA	NA	NA	NA	NA	NA	NA	NA	NA	NA	NA	NA	NA	NA	NA	NA	NA
CORC_252_C7	Corcoran	GoldenHills	8	36.0975	-119.599	UCB1	51	16.2	50	15.9	NA	NA	NA	NA	NA	NA	NA	NA	NA	NA	NA	NA	NA	NA	NA	NA	NA	NA	NA	NA	NA	NA	NA	NA	NA	NA	NA	NA	NA	NA	NA	NA	NA	NA	NA	NA
CORC_253_D7	Corcoran	GoldenHills	8	36.0975	-119.599	UCB1	46	14.6	42	13.4	NA	NA	NA	NA	NA	NA	NA	NA	NA	NA	NA	NA	NA	NA	NA	NA	NA	NA	NA	NA	NA	NA	NA	NA	NA	NA	NA	NA	NA	NA	NA	NA	NA	NA	NA	NA
CORC_254_E7	Corcoran	GoldenHills	8	36.0975	-119.599	UCB1	43	13.7	47	15	NA	NA	NA	NA	NA	NA	NA	NA	NA	NA	NA	NA	NA	NA	NA	NA	NA	NA	NA	NA	NA	NA	NA	NA	NA	NA	NA	NA	NA	NA	NA	NA	NA	NA	NA	NA
CORC_255_F7	Corcoran	GoldenHills	8	36.0975	-119.599	UCB1	43	13.7	43	13.7	NA	NA	NA	NA	NA	NA	NA	NA	NA	NA	NA	NA	NA	NA	NA	NA	NA	NA	NA	NA	NA	NA	NA	NA	NA	NA	NA	NA	NA	NA	NA	NA	NA	NA	NA	NA
CORC_256_G7	Corcoran	GoldenHills	8	36.0975	-119.599	UCB1	53	16.9	54	17.2	NA	NA	NA	NA	NA	NA	NA	NA	NA	NA	NA	NA	NA	NA	NA	NA	NA	NA	NA	NA	NA	NA	NA	NA	NA	NA	NA	NA	NA	NA	NA	NA	NA	NA	NA	NA
CORC_257_H7	Corcoran	GoldenHills	8	36.0975	-119.599	UCB1	46	14.6	47	15	NA	NA	NA	NA	NA	NA	NA	NA	NA	NA	NA	NA	NA	NA	NA	NA	NA	NA	NA	NA	NA	NA	NA	NA	NA	NA	NA	NA	NA	NA	NA	NA	NA	NA	NA	NA
CORC_258_A8	Corcoran	GoldenHills	8	36.0975	-119.599	UCB1	50	15.9	47	15	NA	NA	NA	NA	NA	NA	NA	NA	NA	NA	NA	NA	NA	NA	NA	NA	NA	NA	NA	NA	NA	NA	NA	NA	NA	NA	NA	NA	NA	NA	NA	NA	NA	NA	NA	NA
CORC_259_B8	Corcoran	GoldenHills	8	36.0975	-119.599	UCB1	34	10.8	37	11.8	NA	NA	NA	NA	NA	NA	NA	NA	NA	NA	NA	NA	NA	NA	NA	NA	NA	NA	NA	NA	NA	NA	NA	NA	NA	NA	NA	NA	NA	NA	NA	NA	NA	NA	NA	NA
CORC_26_A4	Corcoran	GoldenHills	8	36.0975	-119.599	UCB1	41	13.1	39	12.4	NA	NA	NA	NA	NA	NA	NA	NA	NA	NA	NA	NA	NA	NA	NA	NA	NA	NA	NA	NA	NA	NA	NA	NA	NA	NA	NA	NA	NA	NA	NA	NA	NA	NA	NA	NA
CORC_260_C8	Corcoran	GoldenHills	8	36.0975	-119.599	UCB1	51	16.2	50	15.9	NA	NA	NA	NA	NA	NA	NA	NA	NA	NA	NA	NA	NA	NA	NA	NA	NA	NA	NA	NA	NA	NA	NA	NA	NA	NA	NA	NA	NA	NA	NA	NA	NA	NA	NA	NA
CORC_261_D8	Corcoran	GoldenHills	8	36.0975	-119.599	UCB1	49	15.6	49	15.6	NA	NA	NA	NA	NA	NA	NA	NA	NA	NA	NA	NA	NA	NA	NA	NA	NA	NA	NA	NA	NA	NA	NA	NA	NA	NA	NA	NA	NA	NA	NA	NA	NA	NA	NA	NA
CORC_262_E8	Corcoran	GoldenHills	8	36.0975	-119.599	UCB1	48	15.3	51	16.2	NA	NA	NA	NA	NA	NA	NA	NA	NA	NA	NA	NA	NA	NA	NA	NA	NA	NA	NA	NA	NA	NA	NA	NA	NA	NA	NA	NA	NA	NA	NA	NA	NA	NA	NA	NA
CORC_263_F8	Corcoran	GoldenHills	8	36.0975	-119.599	UCB1	45	14.3	44	14	NA	NA	NA	NA	NA	NA	NA	NA	NA	NA	NA	NA	NA	NA	NA	NA	NA	NA	NA	NA	NA	NA	NA	NA	NA	NA	NA	NA	NA	NA	NA	NA	NA	NA	NA	NA
CORC_264_G8	Corcoran	GoldenHills	8	36.0975	-119.599	UCB1	46	14.6	45	14.3	NA	NA	NA	NA	NA	NA	NA	NA	NA	NA	NA	NA	NA	NA	NA	NA	NA	NA	NA	NA	NA	NA	NA	NA	NA	NA	NA	NA	NA	NA	NA	NA	NA	NA	NA	NA
CORC_265_H8	Corcoran	GoldenHills	8	36.0975	-119.599	UCB1	51	16.2	47	15	NA	NA	NA	NA	NA	NA	NA	NA	NA	NA	NA	NA	NA	NA	NA	NA	NA	NA	NA	NA	NA	NA	NA	NA	NA	NA	NA	NA	NA	NA	NA	NA	NA	NA	NA	NA
CORC_266_A9	Corcoran	GoldenHills	8	36.0975	-119.599	UCB1	49	15.6	45	14.3	NA	NA	NA	NA	NA	NA	NA	NA	NA	NA	NA	NA	NA	NA	NA	NA	NA	NA	NA	NA	NA	NA	NA	NA	NA	NA	NA	NA	NA	NA	NA	NA	NA	NA	NA	NA
CORC_267_B9	Corcoran	GoldenHills	8	36.0975	-119.599	UCB1	52	16.6	50	15.9	NA	NA	NA	NA	NA	NA	NA	NA	NA	NA	NA	NA	NA	NA	NA	NA	NA	NA	NA	NA	NA	NA	NA	NA	NA	NA	NA	NA	NA	NA	NA	NA	NA	NA	NA	NA
CORC_268_C9	Corcoran	GoldenHills	8	36.0975	-119.599	UCB1	32	10.2	36	11.5	NA	NA	NA	NA	NA	NA	NA	NA	NA	NA	NA	NA	NA	NA	NA	NA	NA	NA	NA	NA	NA	NA	NA	NA	NA	NA	NA	NA	NA	NA	NA	NA	NA	NA	NA	NA
CORC_269_D9	Corcoran	GoldenHills	8	36.0975	-119.599	UCB1	37	11.8	40	12.7	NA	NA	NA	NA	NA	NA	NA	NA	NA	NA	NA	NA	NA	NA	NA	NA	NA	NA	NA	NA	NA	NA	NA	NA	NA	NA	NA	NA	NA	NA	NA	NA	NA	NA	NA	NA
CORC_27_B4	Corcoran	GoldenHills	8	36.0975	-119.599	UCB1	47	15	44	14	NA	NA	NA	NA	NA	NA	NA	NA	NA	NA	NA	NA	NA	NA	NA	NA	NA	NA	NA	NA	NA	NA	NA	NA	NA	NA	NA	NA	NA	NA	NA	NA	NA	NA	NA	NA
CORC_270_E9	Corcoran	GoldenHills	8	36.0975	-119.599	UCB1	50	15.9	44	14	NA	NA	NA	NA	NA	NA	NA	NA	NA	NA	NA	NA	NA	NA	NA	NA	NA	NA	NA	NA	NA	NA	NA	NA	NA	NA	NA	NA	NA	NA	NA	NA	NA	NA	NA	NA
CORC_271_F9	Corcoran	GoldenHills	8	36.0975	-119.599	UCB1	35	11.1	40	12.7	NA	NA	NA	NA	NA	NA	NA	NA	NA	NA	NA	NA	NA	NA	NA	NA	NA	NA	NA	NA	NA	NA	NA	NA	NA	NA	NA	NA	NA	NA	NA	NA	NA	NA	NA	NA
CORC_272_G9	Corcoran	GoldenHills	8	36.0975	-119.599	UCB1	37	11.8	39	12.4	NA	NA	NA	NA	NA	NA	NA	NA	NA	NA	NA	NA	NA	NA	NA	NA	NA	NA	NA	NA	NA	NA	NA	NA	NA	NA	NA	NA	NA	NA	NA	NA	NA	NA	NA	NA
CORC_273_H9	Corcoran	GoldenHills	8	36.0975	-119.599	UCB1	48	15.3	43	13.7	NA	NA	NA	NA	NA	NA	NA	NA	NA	NA	NA	NA	NA	NA	NA	NA	NA	NA	NA	NA	NA	NA	NA	NA	NA	NA	NA	NA	NA	NA	NA	NA	NA	NA	NA	NA
CORC_274_A10	Corcoran	GoldenHills	8	36.0975	-119.599	UCB1	44	14	42	13.4	NA	NA	NA	NA	NA	NA	NA	NA	NA	NA	NA	NA	NA	NA	NA	NA	NA	NA	NA	NA	NA	NA	NA	NA	NA	NA	NA	NA	NA	NA	NA	NA	NA	NA	NA	NA
CORC_275_B10	Corcoran	GoldenHills	8	36.0975	-119.599	UCB1	46	14.6	47	15	NA	NA	NA	NA	NA	NA	NA	NA	NA	NA	NA	NA	NA	NA	NA	NA	NA	NA	NA	NA	NA	NA	NA	NA	NA	NA	NA	NA	NA	NA	NA	NA	NA	NA	NA	NA
CORC_276_C10	Corcoran	GoldenHills	8	36.0975	-119.599	UCB1	42	13.4	40	12.7	NA	NA	NA	NA	NA	NA	NA	NA	NA	NA	NA	NA	NA	NA	NA	NA	NA	NA	NA	NA	NA	NA	NA	NA	NA	NA	NA	NA	NA	NA	NA	NA	NA	NA	NA	NA
CORC_277_D10	Corcoran	GoldenHills	8	36.0975	-119.599	UCB1	44	14	42	13.4	NA	NA	NA	NA	NA	NA	NA	NA	NA	NA	NA	NA	NA	NA	NA	NA	NA	NA	NA	NA	NA	NA	NA	NA	NA	NA	NA	NA	NA	NA	NA	NA	NA	NA	NA	NA
CORC_278_E10	Corcoran	GoldenHills	8	36.0975	-119.599	UCB1	48	15.3	46	14.6	NA	NA	NA	NA	NA	NA	NA	NA	NA	NA	NA	NA	NA	NA	NA	NA	NA	NA	NA	NA	NA	NA	NA	NA	NA	NA	NA	NA	NA	NA	NA	NA	NA	NA	NA	NA
CORC_279_F10	Corcoran	GoldenHills	8	36.0975	-119.599	UCB1	40	12.7	40	12.7	NA	NA	NA	NA	NA	NA	NA	NA	NA	NA	NA	NA	NA	NA	NA	NA	NA	NA	NA	NA	NA	NA	NA	NA	NA	NA	NA	NA	NA	NA	NA	NA	NA	NA	NA	NA
CORC_28_C4	Corcoran	GoldenHills	8	36.0975	-119.599	UCB1	40	12.7	39	12.4	NA	NA	NA	NA	NA	NA	NA	NA	NA	NA	NA	NA	NA	NA	NA	NA	NA	NA	NA	NA	NA	NA	NA	NA	NA	NA	NA	NA	NA	NA	NA	NA	NA	NA	NA	NA
CORC_280_G10	Corcoran	GoldenHills	8	36.0975	-119.599	UCB1	42	13.4	43	13.7	NA	NA	NA	NA	NA	NA	NA	NA	NA	NA	NA	NA	NA	NA	NA	NA	NA	NA	NA	NA	NA	NA	NA	NA	NA	NA	NA	NA	NA	NA	NA	NA	NA	NA	NA	NA
CORC_281_H10	Corcoran	GoldenHills	8	36.0975	-119.599	UCB1	41	13.1	39	12.4	NA	NA	NA	NA	NA	NA	NA	NA	NA	NA	NA	NA	NA	NA	NA	NA	NA	NA	NA	NA	NA	NA	NA	NA	NA	NA	NA	NA	NA	NA	NA	NA	NA	NA	NA	NA
CORC_282_A11	Corcoran	GoldenHills	8	36.0975	-119.599	UCB1	41	13.1	41	13.1	NA	NA	NA	NA	NA	NA	NA	NA	NA	NA	NA	NA	NA	NA	NA	NA	NA	NA	NA	NA	NA	NA	NA	NA	NA	NA	NA	NA	NA	NA	NA	NA	NA	NA	NA	NA
CORC_283_B11	Corcoran	GoldenHills	8	36.0975	-119.599	UCB1	40	12.7	36	11.5	NA	NA	NA	NA	NA	NA	NA	NA	NA	NA	NA	NA	NA	NA	NA	NA	NA	NA	NA	NA	NA	NA	NA	NA	NA	NA	NA	NA	NA	NA	NA	NA	NA	NA	NA	NA
CORC_284_C11	Corcoran	GoldenHills	8	36.0975	-119.599	UCB1	47	15	45	14.3	NA	NA	NA	NA	NA	NA	NA	NA	NA	NA	NA	NA	NA	NA	NA	NA	NA	NA	NA	NA	NA	NA	NA	NA	NA	NA	NA	NA	NA	NA	NA	NA	NA	NA	NA	NA
CORC_285_D11	Corcoran	GoldenHills	8	36.0975	-119.599	UCB1	40	12.7	37	11.8	NA	NA	NA	NA	NA	NA	NA	NA	NA	NA	NA	NA	NA	NA	NA	NA	NA	NA	NA	NA	NA	NA	NA	NA	NA	NA	NA	NA	NA	NA	NA	NA	NA	NA	NA	NA
CORC_286_E11	Corcoran	GoldenHills	8	36.0975	-119.599	UCB1	47	15	42	13.4	NA	NA	NA	NA	NA	NA	NA	NA	NA	NA	NA	NA	NA	NA	NA	NA	NA	NA	NA	NA	NA	NA	NA	NA	NA	NA	NA	NA	NA	NA	NA	NA	NA	NA	NA	NA
CORC_287_F11	Corcoran	GoldenHills	8	36.0975	-119.599	UCB1	44	14	39	12.4	NA	NA	NA	NA	NA	NA	NA	NA	NA	NA	NA	NA	NA	NA	NA	NA	NA	NA	NA	NA	NA	NA	NA	NA	NA	NA	NA	NA	NA	NA	NA	NA	NA	NA	NA	NA
CORC_288_G11	Corcoran	GoldenHills	8	36.0975	-119.599	UCB1	52	16.6	51	16.2	NA	NA	NA	NA	NA	NA	NA	NA	NA	NA	NA	NA	NA	NA	NA	NA	NA	NA	NA	NA	NA	NA	NA	NA	NA	NA	NA	NA	NA	NA	NA	NA	NA	NA	NA	NA
CORC_289_H11	Corcoran	GoldenHills	8	36.0975	-119.599	UCB1	35	11.1	33	10.5	NA	NA	NA	NA	NA	NA	NA	NA	NA	NA	NA	NA	NA	NA	NA	NA	NA	NA	NA	NA	NA	NA	NA	NA	NA	NA	NA	NA	NA	NA	NA	NA	NA	NA	NA	NA
CORC_29_D4	Corcoran	GoldenHills	8	36.0975	-119.599	UCB1	31	9.9	35	11.1	NA	NA	NA	NA	NA	NA	NA	NA	NA	NA	NA	NA	NA	NA	NA	NA	NA	NA	NA	NA	NA	NA	NA	NA	NA	NA	NA	NA	NA	NA	NA	NA	NA	NA	NA	NA
CORC_290_A12	Corcoran	GoldenHills	8	36.0975	-119.599	UCB1	50	15.9	46	14.6	NA	NA	NA	NA	NA	NA	NA	NA	NA	NA	NA	NA	NA	NA	NA	NA	NA	NA	NA	NA	NA	NA	NA	NA	NA	NA	NA	NA	NA	NA	NA	NA	NA	NA	NA	NA
CORC_291_B12	Corcoran	GoldenHills	8	36.0975	-119.599	UCB1	39	12.4	38	12.1	NA	NA	NA	NA	NA	NA	NA	NA	NA	NA	NA	NA	NA	NA	NA	NA	NA	NA	NA	NA	NA	NA	NA	NA	NA	NA	NA	NA	NA	NA	NA	NA	NA	NA	NA	NA
CORC_292_C12	Corcoran	GoldenHills	8	36.0975	-119.599	UCB1	31	9.9	32	10.2	NA	NA	NA	NA	NA	NA	NA	NA	NA	NA	NA	NA	NA	NA	NA	NA	NA	NA	NA	NA	NA	NA	NA	NA	NA	NA	NA	NA	NA	NA	NA	NA	NA	NA	NA	NA
CORC_293_D12	Corcoran	GoldenHills	8	36.0975	-119.599	UCB1	38	12.1	36	11.5	NA	NA	NA	NA	NA	NA	NA	NA	NA	NA	NA	NA	NA	NA	NA	NA	NA	NA	NA	NA	NA	NA	NA	NA	NA	NA	NA	NA	NA	NA	NA	NA	NA	NA	NA	NA
CORC_294_E12	Corcoran	GoldenHills	8	36.0975	-119.599	UCB1	44	14	43	13.7	NA	NA	NA	NA	NA	NA	NA	NA	NA	NA	NA	NA	NA	NA	NA	NA	NA	NA	NA	NA	NA	NA	NA	NA	NA	NA	NA	NA	NA	NA	NA	NA	NA	NA	NA	NA
CORC_295_F12	Corcoran	GoldenHills	8	36.0975	-119.599	UCB1	42	13.4	42	13.4	NA	NA	NA	NA	NA	NA	NA	NA	NA	NA	NA	NA	NA	NA	NA	NA	NA	NA	NA	NA	NA	NA	NA	NA	NA	NA	NA	NA	NA	NA	NA	NA	NA	NA	NA	NA
CORC_296_G12	Corcoran	GoldenHills	8	36.0975	-119.599	UCB1	52	16.6	47	15	NA	NA	NA	NA	NA	NA	NA	NA	NA	NA	NA	NA	NA	NA	NA	NA	NA	NA	NA	NA	NA	NA	NA	NA	NA	NA	NA	NA	NA	NA	NA	NA	NA	NA	NA	NA
CORC_297_H12	Corcoran	GoldenHills	8	36.0975	-119.599	UCB1	44	14	43	13.7	NA	NA	NA	NA	NA	NA	NA	NA	NA	NA	NA	NA	NA	NA	NA	NA	NA	NA	NA	NA	NA	NA	NA	NA	NA	NA	NA	NA	NA	NA	NA	NA	NA	NA	NA	NA
CORC_298_A1	Corcoran	GoldenHills	8	36.0975	-119.599	UCB1	47	15	45	14.3	NA	NA	NA	NA	NA	NA	NA	NA	NA	NA	NA	NA	NA	NA	NA	NA	NA	NA	NA	NA	NA	NA	NA	NA	NA	NA	NA	NA	NA	NA	NA	NA	NA	NA	NA	NA
CORC_299_B1	Corcoran	GoldenHills	8	36.0975	-119.599	UCB1	50	15.9	46	14.6	NA	NA	NA	NA	NA	NA	NA	NA	NA	NA	NA	NA	NA	NA	NA	NA	NA	NA	NA	NA	NA	NA	NA	NA	NA	NA	NA	NA	NA	NA	NA	NA	NA	NA	NA	NA
CORC_3_C1	Corcoran	GoldenHills	8	36.0975	-119.599	UCB1	44	14	43	13.7	NA	NA	NA	NA	NA	NA	NA	NA	NA	NA	NA	NA	NA	NA	NA	NA	NA	NA	NA	NA	NA	NA	NA	NA	NA	NA	NA	NA	NA	NA	NA	NA	NA	NA	NA	NA
CORC_300_C1	Corcoran	GoldenHills	8	36.0975	-119.599	UCB1	56	17.8	51	16.2	NA	NA	NA	NA	NA	NA	NA	NA	NA	NA	NA	NA	NA	NA	NA	NA	NA	NA	NA	NA	NA	NA	NA	NA	NA	NA	NA	NA	NA	NA	NA	NA	NA	NA	NA	NA
CORC_31_E4	Corcoran	GoldenHills	8	36.0975	-119.599	UCB1	34	10.8	36	11.5	NA	NA	NA	NA	NA	NA	NA	NA	NA	NA	NA	NA	NA	NA	NA	NA	NA	NA	NA	NA	NA	NA	NA	NA	NA	NA	NA	NA	NA	NA	NA	NA	NA	NA	NA	NA
CORC_32_F4	Corcoran	GoldenHills	8	36.0975	-119.599	UCB1	53	16.9	49	15.6	NA	NA	NA	NA	NA	NA	NA	NA	NA	NA	NA	NA	NA	NA	NA	NA	NA	NA	NA	NA	NA	NA	NA	NA	NA	NA	NA	NA	NA	NA	NA	NA	NA	NA	NA	NA
CORC_33_G4	Corcoran	GoldenHills	8	36.0975	-119.599	UCB1	43	13.7	39	12.4	NA	NA	NA	NA	NA	NA	NA	NA	NA	NA	NA	NA	NA	NA	NA	NA	NA	NA	NA	NA	NA	NA	NA	NA	NA	NA	NA	NA	NA	NA	NA	NA	NA	NA	NA	NA
CORC_34_H4	Corcoran	GoldenHills	8	36.0975	-119.599	UCB1	45	14.3	41	13.1	NA	NA	NA	NA	NA	NA	NA	NA	NA	NA	NA	NA	NA	NA	NA	NA	NA	NA	NA	NA	NA	NA	NA	NA	NA	NA	NA	NA	NA	NA	NA	NA	NA	NA	NA	NA
CORC_35_A5	Corcoran	GoldenHills	8	36.0975	-119.599	UCB1	39	12.4	39	12.4	NA	NA	NA	NA	NA	NA	NA	NA	NA	NA	NA	NA	NA	NA	NA	NA	NA	NA	NA	NA	NA	NA	NA	NA	NA	NA	NA	NA	NA	NA	NA	NA	NA	NA	NA	NA
CORC_37_B5	Corcoran	GoldenHills	8	36.0975	-119.599	UCB1	31	9.9	28	8.9	NA	NA	NA	NA	NA	NA	NA	NA	NA	NA	NA	NA	NA	NA	NA	NA	NA	NA	NA	NA	NA	NA	NA	NA	NA	NA	NA	NA	NA	NA	NA	NA	NA	NA	NA	NA
CORC_38_C5	Corcoran	GoldenHills	8	36.0975	-119.599	UCB1	42	13.4	41	13.1	NA	NA	NA	NA	NA	NA	NA	NA	NA	NA	NA	NA	NA	NA	NA	NA	NA	NA	NA	NA	NA	NA	NA	NA	NA	NA	NA	NA	NA	NA	NA	NA	NA	NA	NA	NA
CORC_39_D5	Corcoran	GoldenHills	8	36.0975	-119.599	UCB1	41	13.1	36	11.5	NA	NA	NA	NA	NA	NA	NA	NA	NA	NA	NA	NA	NA	NA	NA	NA	NA	NA	NA	NA	NA	NA	NA	NA	NA	NA	NA	NA	NA	NA	NA	NA	NA	NA	NA	NA
CORC_4_D1	Corcoran	GoldenHills	8	36.0975	-119.599	UCB1	49	15.6	49	15.6	NA	NA	NA	NA	NA	NA	NA	NA	NA	NA	NA	NA	NA	NA	NA	NA	NA	NA	NA	NA	NA	NA	NA	NA	NA	NA	NA	NA	NA	NA	NA	NA	NA	NA	NA	NA
CORC_40_E5	Corcoran	GoldenHills	8	36.0975	-119.599	UCB1	39	12.4	38	12.1	NA	NA	NA	NA	NA	NA	NA	NA	NA	NA	NA	NA	NA	NA	NA	NA	NA	NA	NA	NA	NA	NA	NA	NA	NA	NA	NA	NA	NA	NA	NA	NA	NA	NA	NA	NA
CORC_41_F5	Corcoran	GoldenHills	8	36.0975	-119.599	UCB1	38	12.1	41	13.1	NA	NA	NA	NA	NA	NA	NA	NA	NA	NA	NA	NA	NA	NA	NA	NA	NA	NA	NA	NA	NA	NA	NA	NA	NA	NA	NA	NA	NA	NA	NA	NA	NA	NA	NA	NA
CORC_42_G5	Corcoran	GoldenHills	8	36.0975	-119.599	UCB1	52	16.6	49	15.6	NA	NA	NA	NA	NA	NA	NA	NA	NA	NA	NA	NA	NA	NA	NA	NA	NA	NA	NA	NA	NA	NA	NA	NA	NA	NA	NA	NA	NA	NA	NA	NA	NA	NA	NA	NA
CORC_43_H5	Corcoran	GoldenHills	8	36.0975	-119.599	UCB1	45	14.3	45	14.3	NA	NA	NA	NA	NA	NA	NA	NA	NA	NA	NA	NA	NA	NA	NA	NA	NA	NA	NA	NA	NA	NA	NA	NA	NA	NA	NA	NA	NA	NA	NA	NA	NA	NA	NA	NA
CORC_44_A6	Corcoran	GoldenHills	8	36.0975	-119.599	UCB1	49	15.6	41	13.1	NA	NA	NA	NA	NA	NA	NA	NA	NA	NA	NA	NA	NA	NA	NA	NA	NA	NA	NA	NA	NA	NA	NA	NA	NA	NA	NA	NA	NA	NA	NA	NA	NA	NA	NA	NA
CORC_45_B6	Corcoran	GoldenHills	8	36.0975	-119.599	UCB1	48	15.3	44	14	NA	NA	NA	NA	NA	NA	NA	NA	NA	NA	NA	NA	NA	NA	NA	NA	NA	NA	NA	NA	NA	NA	NA	NA	NA	NA	NA	NA	NA	NA	NA	NA	NA	NA	NA	NA
CORC_46_C6	Corcoran	GoldenHills	8	36.0975	-119.599	UCB1	47	15	46	14.6	NA	NA	NA	NA	NA	NA	NA	NA	NA	NA	NA	NA	NA	NA	NA	NA	NA	NA	NA	NA	NA	NA	NA	NA	NA	NA	NA	NA	NA	NA	NA	NA	NA	NA	NA	NA
CORC_47_D6	Corcoran	GoldenHills	8	36.0975	-119.599	UCB1	34	10.8	34	10.8	NA	NA	NA	NA	NA	NA	NA	NA	NA	NA	NA	NA	NA	NA	NA	NA	NA	NA	NA	NA	NA	NA	NA	NA	NA	NA	NA	NA	NA	NA	NA	NA	NA	NA	NA	NA
CORC_48_E6	Corcoran	GoldenHills	8	36.0975	-119.599	UCB1	50	15.9	45	14.3	NA	NA	NA	NA	NA	NA	NA	NA	NA	NA	NA	NA	NA	NA	NA	NA	NA	NA	NA	NA	NA	NA	NA	NA	NA	NA	NA	NA	NA	NA	NA	NA	NA	NA	NA	NA
CORC_49_F6	Corcoran	GoldenHills	8	36.0975	-119.599	UCB1	36	11.5	41	13.1	NA	NA	NA	NA	NA	NA	NA	NA	NA	NA	NA	NA	NA	NA	NA	NA	NA	NA	NA	NA	NA	NA	NA	NA	NA	NA	NA	NA	NA	NA	NA	NA	NA	NA	NA	NA
CORC_5_E1	Corcoran	GoldenHills	8	36.0975	-119.599	UCB1	51	16.2	47	15	NA	NA	NA	NA	NA	NA	NA	NA	NA	NA	NA	NA	NA	NA	NA	NA	NA	NA	NA	NA	NA	NA	NA	NA	NA	NA	NA	NA	NA	NA	NA	NA	NA	NA	NA	NA
CORC_50_G6	Corcoran	GoldenHills	8	36.0975	-119.599	UCB1	46	14.6	46	14.6	NA	NA	NA	NA	NA	NA	NA	NA	NA	NA	NA	NA	NA	NA	NA	NA	NA	NA	NA	NA	NA	NA	NA	NA	NA	NA	NA	NA	NA	NA	NA	NA	NA	NA	NA	NA
CORC_51_H6	Corcoran	GoldenHills	8	36.0975	-119.599	UCB1	36	11.5	38	12.1	NA	NA	NA	NA	NA	NA	NA	NA	NA	NA	NA	NA	NA	NA	NA	NA	NA	NA	NA	NA	NA	NA	NA	NA	NA	NA	NA	NA	NA	NA	NA	NA	NA	NA	NA	NA
CORC_52_A7	Corcoran	GoldenHills	8	36.0975	-119.599	UCB1	36	11.5	36	11.5	NA	NA	NA	NA	NA	NA	NA	NA	NA	NA	NA	NA	NA	NA	NA	NA	NA	NA	NA	NA	NA	NA	NA	NA	NA	NA	NA	NA	NA	NA	NA	NA	NA	NA	NA	NA
CORC_53_B7	Corcoran	GoldenHills	8	36.0975	-119.599	UCB1	43	13.7	42	13.4	NA	NA	NA	NA	NA	NA	NA	NA	NA	NA	NA	NA	NA	NA	NA	NA	NA	NA	NA	NA	NA	NA	NA	NA	NA	NA	NA	NA	NA	NA	NA	NA	NA	NA	NA	NA
CORC_54_C7	Corcoran	GoldenHills	8	36.0975	-119.599	UCB1	46	14.6	45	14.3	NA	NA	NA	NA	NA	NA	NA	NA	NA	NA	NA	NA	NA	NA	NA	NA	NA	NA	NA	NA	NA	NA	NA	NA	NA	NA	NA	NA	NA	NA	NA	NA	NA	NA	NA	NA
CORC_55_D7	Corcoran	GoldenHills	8	36.0975	-119.599	UCB1	36	11.5	33	10.5	NA	NA	NA	NA	NA	NA	NA	NA	NA	NA	NA	NA	NA	NA	NA	NA	NA	NA	NA	NA	NA	NA	NA	NA	NA	NA	NA	NA	NA	NA	NA	NA	NA	NA	NA	NA
CORC_56_E7	Corcoran	GoldenHills	8	36.0975	-119.599	UCB1	44	14	37	11.8	NA	NA	NA	NA	NA	NA	NA	NA	NA	NA	NA	NA	NA	NA	NA	NA	NA	NA	NA	NA	NA	NA	NA	NA	NA	NA	NA	NA	NA	NA	NA	NA	NA	NA	NA	NA
CORC_57_F7	Corcoran	GoldenHills	8	36.0975	-119.599	UCB1	40	12.7	37	11.8	NA	NA	NA	NA	NA	NA	NA	NA	NA	NA	NA	NA	NA	NA	NA	NA	NA	NA	NA	NA	NA	NA	NA	NA	NA	NA	NA	NA	NA	NA	NA	NA	NA	NA	NA	NA
CORC_58_G7	Corcoran	GoldenHills	8	36.0975	-119.599	UCB1	38	12.1	37	11.8	NA	NA	NA	NA	NA	NA	NA	NA	NA	NA	NA	NA	NA	NA	NA	NA	NA	NA	NA	NA	NA	NA	NA	NA	NA	NA	NA	NA	NA	NA	NA	NA	NA	NA	NA	NA
CORC_59_H7	Corcoran	GoldenHills	8	36.0975	-119.599	UCB1	36	11.5	34	10.8	NA	NA	NA	NA	NA	NA	NA	NA	NA	NA	NA	NA	NA	NA	NA	NA	NA	NA	NA	NA	NA	NA	NA	NA	NA	NA	NA	NA	NA	NA	NA	NA	NA	NA	NA	NA
CORC_6_F1	Corcoran	GoldenHills	8	36.0975	-119.599	UCB1	37	11.8	38	12.1	NA	NA	NA	NA	NA	NA	NA	NA	NA	NA	NA	NA	NA	NA	NA	NA	NA	NA	NA	NA	NA	NA	NA	NA	NA	NA	NA	NA	NA	NA	NA	NA	NA	NA	NA	NA
CORC_60_A8	Corcoran	GoldenHills	8	36.0975	-119.599	UCB1	28	8.9	30	9.5	NA	NA	NA	NA	NA	NA	NA	NA	NA	NA	NA	NA	NA	NA	NA	NA	NA	NA	NA	NA	NA	NA	NA	NA	NA	NA	NA	NA	NA	NA	NA	NA	NA	NA	NA	NA
CORC_61_B8	Corcoran	GoldenHills	8	36.0975	-119.599	UCB1	51	16.2	48	15.3	NA	NA	NA	NA	NA	NA	NA	NA	NA	NA	NA	NA	NA	NA	NA	NA	NA	NA	NA	NA	NA	NA	NA	NA	NA	NA	NA	NA	NA	NA	NA	NA	NA	NA	NA	NA
CORC_62_C8	Corcoran	GoldenHills	8	36.0975	-119.599	UCB1	37	11.8	38	12.1	NA	NA	NA	NA	NA	NA	NA	NA	NA	NA	NA	NA	NA	NA	NA	NA	NA	NA	NA	NA	NA	NA	NA	NA	NA	NA	NA	NA	NA	NA	NA	NA	NA	NA	NA	NA
CORC_63_D8	Corcoran	GoldenHills	8	36.0975	-119.599	UCB1	49	15.6	48	15.3	NA	NA	NA	NA	NA	NA	NA	NA	NA	NA	NA	NA	NA	NA	NA	NA	NA	NA	NA	NA	NA	NA	NA	NA	NA	NA	NA	NA	NA	NA	NA	NA	NA	NA	NA	NA
CORC_64_E8	Corcoran	GoldenHills	8	36.0975	-119.599	UCB1	47	15	44	14	NA	NA	NA	NA	NA	NA	NA	NA	NA	NA	NA	NA	NA	NA	NA	NA	NA	NA	NA	NA	NA	NA	NA	NA	NA	NA	NA	NA	NA	NA	NA	NA	NA	NA	NA	NA
CORC_65_F8	Corcoran	GoldenHills	8	36.0975	-119.599	UCB1	54	17.2	54	17.2	NA	NA	NA	NA	NA	NA	NA	NA	NA	NA	NA	NA	NA	NA	NA	NA	NA	NA	NA	NA	NA	NA	NA	NA	NA	NA	NA	NA	NA	NA	NA	NA	NA	NA	NA	NA
CORC_66_G8	Corcoran	GoldenHills	8	36.0975	-119.599	UCB1	42	13.4	43	13.7	NA	NA	NA	NA	NA	NA	NA	NA	NA	NA	NA	NA	NA	NA	NA	NA	NA	NA	NA	NA	NA	NA	NA	NA	NA	NA	NA	NA	NA	NA	NA	NA	NA	NA	NA	NA
CORC_67_H8	Corcoran	GoldenHills	8	36.0975	-119.599	UCB1	31	9.9	37	11.8	NA	NA	NA	NA	NA	NA	NA	NA	NA	NA	NA	NA	NA	NA	NA	NA	NA	NA	NA	NA	NA	NA	NA	NA	NA	NA	NA	NA	NA	NA	NA	NA	NA	NA	NA	NA
CORC_68_A9	Corcoran	GoldenHills	8	36.0975	-119.599	UCB1	50	15.9	49	15.6	NA	NA	NA	NA	NA	NA	NA	NA	NA	NA	NA	NA	NA	NA	NA	NA	NA	NA	NA	NA	NA	NA	NA	NA	NA	NA	NA	NA	NA	NA	NA	NA	NA	NA	NA	NA
CORC_69_B9	Corcoran	GoldenHills	8	36.0975	-119.599	UCB1	35	11.1	37	11.8	NA	NA	NA	NA	NA	NA	NA	NA	NA	NA	NA	NA	NA	NA	NA	NA	NA	NA	NA	NA	NA	NA	NA	NA	NA	NA	NA	NA	NA	NA	NA	NA	NA	NA	NA	NA
CORC_7_G1	Corcoran	GoldenHills	8	36.0975	-119.599	UCB1	39	12.4	38	12.1	NA	NA	NA	NA	NA	NA	NA	NA	NA	NA	NA	NA	NA	NA	NA	NA	NA	NA	NA	NA	NA	NA	NA	NA	NA	NA	NA	NA	NA	NA	NA	NA	NA	NA	NA	NA
CORC_70_C9	Corcoran	GoldenHills	8	36.0975	-119.599	UCB1	47	15	41	13.1	NA	NA	NA	NA	NA	NA	NA	NA	NA	NA	NA	NA	NA	NA	NA	NA	NA	NA	NA	NA	NA	NA	NA	NA	NA	NA	NA	NA	NA	NA	NA	NA	NA	NA	NA	NA
CORC_71_D9	Corcoran	GoldenHills	8	36.0975	-119.599	UCB1	52	16.6	48	15.3	NA	NA	NA	NA	NA	NA	NA	NA	NA	NA	NA	NA	NA	NA	NA	NA	NA	NA	NA	NA	NA	NA	NA	NA	NA	NA	NA	NA	NA	NA	NA	NA	NA	NA	NA	NA
CORC_72_E9	Corcoran	GoldenHills	8	36.0975	-119.599	UCB1	44	14	47	15	NA	NA	NA	NA	NA	NA	NA	NA	NA	NA	NA	NA	NA	NA	NA	NA	NA	NA	NA	NA	NA	NA	NA	NA	NA	NA	NA	NA	NA	NA	NA	NA	NA	NA	NA	NA
CORC_73_F9	Corcoran	GoldenHills	8	36.0975	-119.599	UCB1	45	14.3	50	15.9	NA	NA	NA	NA	NA	NA	NA	NA	NA	NA	NA	NA	NA	NA	NA	NA	NA	NA	NA	NA	NA	NA	NA	NA	NA	NA	NA	NA	NA	NA	NA	NA	NA	NA	NA	NA
CORC_74_G9	Corcoran	GoldenHills	8	36.0975	-119.599	UCB1	52	16.6	47	15	NA	NA	NA	NA	NA	NA	NA	NA	NA	NA	NA	NA	NA	NA	NA	NA	NA	NA	NA	NA	NA	NA	NA	NA	NA	NA	NA	NA	NA	NA	NA	NA	NA	NA	NA	NA
CORC_75_H9	Corcoran	GoldenHills	8	36.0975	-119.599	UCB1	34	10.8	40	12.7	NA	NA	NA	NA	NA	NA	NA	NA	NA	NA	NA	NA	NA	NA	NA	NA	NA	NA	NA	NA	NA	NA	NA	NA	NA	NA	NA	NA	NA	NA	NA	NA	NA	NA	NA	NA
CORC_76_A10	Corcoran	GoldenHills	8	36.0975	-119.599	UCB1	43	13.7	44	14	NA	NA	NA	NA	NA	NA	NA	NA	NA	NA	NA	NA	NA	NA	NA	NA	NA	NA	NA	NA	NA	NA	NA	NA	NA	NA	NA	NA	NA	NA	NA	NA	NA	NA	NA	NA
CORC_77_B10	Corcoran	GoldenHills	8	36.0975	-119.599	UCB1	29	9.2	30	9.5	NA	NA	NA	NA	NA	NA	NA	NA	NA	NA	NA	NA	NA	NA	NA	NA	NA	NA	NA	NA	NA	NA	NA	NA	NA	NA	NA	NA	NA	NA	NA	NA	NA	NA	NA	NA
CORC_78_C10	Corcoran	GoldenHills	8	36.0975	-119.599	UCB1	32	10.2	35	11.1	NA	NA	NA	NA	NA	NA	NA	NA	NA	NA	NA	NA	NA	NA	NA	NA	NA	NA	NA	NA	NA	NA	NA	NA	NA	NA	NA	NA	NA	NA	NA	NA	NA	NA	NA	NA
CORC_79_D10	Corcoran	GoldenHills	8	36.0975	-119.599	UCB1	44	14	40	12.7	NA	NA	NA	NA	NA	NA	NA	NA	NA	NA	NA	NA	NA	NA	NA	NA	NA	NA	NA	NA	NA	NA	NA	NA	NA	NA	NA	NA	NA	NA	NA	NA	NA	NA	NA	NA
CORC_8_H1	Corcoran	GoldenHills	8	36.0975	-119.599	UCB1	40	12.7	40	12.7	NA	NA	NA	NA	NA	NA	NA	NA	NA	NA	NA	NA	NA	NA	NA	NA	NA	NA	NA	NA	NA	NA	NA	NA	NA	NA	NA	NA	NA	NA	NA	NA	NA	NA	NA	NA
CORC_80_E10	Corcoran	GoldenHills	8	36.0975	-119.599	UCB1	39	12.4	34	10.8	NA	NA	NA	NA	NA	NA	NA	NA	NA	NA	NA	NA	NA	NA	NA	NA	NA	NA	NA	NA	NA	NA	NA	NA	NA	NA	NA	NA	NA	NA	NA	NA	NA	NA	NA	NA
CORC_81_F10	Corcoran	GoldenHills	8	36.0975	-119.599	UCB1	33	10.5	37	11.8	NA	NA	NA	NA	NA	NA	NA	NA	NA	NA	NA	NA	NA	NA	NA	NA	NA	NA	NA	NA	NA	NA	NA	NA	NA	NA	NA	NA	NA	NA	NA	NA	NA	NA	NA	NA
CORC_82_G10	Corcoran	GoldenHills	8	36.0975	-119.599	UCB1	42	13.4	45	14.3	NA	NA	NA	NA	NA	NA	NA	NA	NA	NA	NA	NA	NA	NA	NA	NA	NA	NA	NA	NA	NA	NA	NA	NA	NA	NA	NA	NA	NA	NA	NA	NA	NA	NA	NA	NA
CORC_83_H10	Corcoran	GoldenHills	8	36.0975	-119.599	UCB1	47	15	44	14	NA	NA	NA	NA	NA	NA	NA	NA	NA	NA	NA	NA	NA	NA	NA	NA	NA	NA	NA	NA	NA	NA	NA	NA	NA	NA	NA	NA	NA	NA	NA	NA	NA	NA	NA	NA
CORC_84_A11	Corcoran	GoldenHills	8	36.0975	-119.599	UCB1	40	12.7	37	11.8	NA	NA	NA	NA	NA	NA	NA	NA	NA	NA	NA	NA	NA	NA	NA	NA	NA	NA	NA	NA	NA	NA	NA	NA	NA	NA	NA	NA	NA	NA	NA	NA	NA	NA	NA	NA
CORC_85_B11	Corcoran	GoldenHills	8	36.0975	-119.599	UCB1	38	12.1	36	11.5	NA	NA	NA	NA	NA	NA	NA	NA	NA	NA	NA	NA	NA	NA	NA	NA	NA	NA	NA	NA	NA	NA	NA	NA	NA	NA	NA	NA	NA	NA	NA	NA	NA	NA	NA	NA
CORC_86_C11	Corcoran	GoldenHills	8	36.0975	-119.599	UCB1	44	14	44	14	NA	NA	NA	NA	NA	NA	NA	NA	NA	NA	NA	NA	NA	NA	NA	NA	NA	NA	NA	NA	NA	NA	NA	NA	NA	NA	NA	NA	NA	NA	NA	NA	NA	NA	NA	NA
CORC_87_D11	Corcoran	GoldenHills	8	36.0975	-119.599	UCB1	38	12.1	39	12.4	NA	NA	NA	NA	NA	NA	NA	NA	NA	NA	NA	NA	NA	NA	NA	NA	NA	NA	NA	NA	NA	NA	NA	NA	NA	NA	NA	NA	NA	NA	NA	NA	NA	NA	NA	NA
CORC_88_E11	Corcoran	GoldenHills	8	36.0975	-119.599	UCB1	37	11.8	40	12.7	NA	NA	NA	NA	NA	NA	NA	NA	NA	NA	NA	NA	NA	NA	NA	NA	NA	NA	NA	NA	NA	NA	NA	NA	NA	NA	NA	NA	NA	NA	NA	NA	NA	NA	NA	NA
CORC_89_F11	Corcoran	GoldenHills	8	36.0975	-119.599	UCB1	45	14.3	47	15	NA	NA	NA	NA	NA	NA	NA	NA	NA	NA	NA	NA	NA	NA	NA	NA	NA	NA	NA	NA	NA	NA	NA	NA	NA	NA	NA	NA	NA	NA	NA	NA	NA	NA	NA	NA
CORC_9_A2	Corcoran	GoldenHills	8	36.0975	-119.599	UCB1	38	12.1	39	12.4	NA	NA	NA	NA	NA	NA	NA	NA	NA	NA	NA	NA	NA	NA	NA	NA	NA	NA	NA	NA	NA	NA	NA	NA	NA	NA	NA	NA	NA	NA	NA	NA	NA	NA	NA	NA
CORC_90_G11	Corcoran	GoldenHills	8	36.0975	-119.599	UCB1	40	12.7	38	12.1	NA	NA	NA	NA	NA	NA	NA	NA	NA	NA	NA	NA	NA	NA	NA	NA	NA	NA	NA	NA	NA	NA	NA	NA	NA	NA	NA	NA	NA	NA	NA	NA	NA	NA	NA	NA
CORC_91_H11	Corcoran	GoldenHills	8	36.0975	-119.599	UCB1	34	10.8	42	13.4	NA	NA	NA	NA	NA	NA	NA	NA	NA	NA	NA	NA	NA	NA	NA	NA	NA	NA	NA	NA	NA	NA	NA	NA	NA	NA	NA	NA	NA	NA	NA	NA	NA	NA	NA	NA
CORC_92_A12	Corcoran	GoldenHills	8	36.0975	-119.599	UCB1	48	15.3	50	15.9	NA	NA	NA	NA	NA	NA	NA	NA	NA	NA	NA	NA	NA	NA	NA	NA	NA	NA	NA	NA	NA	NA	NA	NA	NA	NA	NA	NA	NA	NA	NA	NA	NA	NA	NA	NA
CORC_93_B12	Corcoran	GoldenHills	8	36.0975	-119.599	UCB1	32	10.2	35	11.1	NA	NA	NA	NA	NA	NA	NA	NA	NA	NA	NA	NA	NA	NA	NA	NA	NA	NA	NA	NA	NA	NA	NA	NA	NA	NA	NA	NA	NA	NA	NA	NA	NA	NA	NA	NA
CORC_94_C12	Corcoran	GoldenHills	8	36.0975	-119.599	UCB1	39	12.4	35	11.1	NA	NA	NA	NA	NA	NA	NA	NA	NA	NA	NA	NA	NA	NA	NA	NA	NA	NA	NA	NA	NA	NA	NA	NA	NA	NA	NA	NA	NA	NA	NA	NA	NA	NA	NA	NA
CORC_95_D12	Corcoran	GoldenHills	8	36.0975	-119.599	UCB1	50	15.9	42	13.4	NA	NA	NA	NA	NA	NA	NA	NA	NA	NA	NA	NA	NA	NA	NA	NA	NA	NA	NA	NA	NA	NA	NA	NA	NA	NA	NA	NA	NA	NA	NA	NA	NA	NA	NA	NA
CORC_96_E12	Corcoran	GoldenHills	8	36.0975	-119.599	UCB1	47	15	42	13.4	NA	NA	NA	NA	NA	NA	NA	NA	NA	NA	NA	NA	NA	NA	NA	NA	NA	NA	NA	NA	NA	NA	NA	NA	NA	NA	NA	NA	NA	NA	NA	NA	NA	NA	NA	NA
CORC_97_F12	Corcoran	GoldenHills	8	36.0975	-119.599	UCB1	55	17.5	46	14.6	NA	NA	NA	NA	NA	NA	NA	NA	NA	NA	NA	NA	NA	NA	NA	NA	NA	NA	NA	NA	NA	NA	NA	NA	NA	NA	NA	NA	NA	NA	NA	NA	NA	NA	NA	NA
CORC_98_G12	Corcoran	GoldenHills	8	36.0975	-119.599	UCB1	42	13.4	42	13.4	NA	NA	NA	NA	NA	NA	NA	NA	NA	NA	NA	NA	NA	NA	NA	NA	NA	NA	NA	NA	NA	NA	NA	NA	NA	NA	NA	NA	NA	NA	NA	NA	NA	NA	NA	NA
CORC_99_H12	Corcoran	GoldenHills	8	36.0975	-119.599	UCB1	53	16.9	50	15.9	NA	NA	NA	NA	NA	NA	NA	NA	NA	NA	NA	NA	NA	NA	NA	NA	NA	NA	NA	NA	NA	NA	NA	NA	NA	NA	NA	NA	NA	NA	NA	NA	NA	NA	NA	NA
HURON_1701_A1	Huron	GoldenHills	3	36.1964	-120.154	UCB1	22	7	27	8.6	NA	NA	NA	NA	NA	NA	NA	NA	NA	NA	NA	NA	NA	NA	NA	NA	NA	NA	NA	NA	NA	NA	NA	NA	NA	NA	NA	NA	NA	NA	NA	NA	NA	NA	NA	NA
HURON_1702_B1	Huron	GoldenHills	3	36.1964	-120.154	UCB1	25	8	30	9.5	NA	NA	NA	NA	NA	NA	NA	NA	NA	NA	NA	NA	NA	NA	NA	NA	NA	NA	NA	NA	NA	NA	NA	NA	NA	NA	NA	NA	NA	NA	NA	NA	NA	NA	NA	NA
HURON_1703_C1	Huron	GoldenHills	3	36.1964	-120.154	UCB1	22	7	24	7.6	NA	NA	NA	NA	NA	NA	NA	NA	NA	NA	NA	NA	NA	NA	NA	NA	NA	NA	NA	NA	NA	NA	NA	NA	NA	NA	NA	NA	NA	NA	NA	NA	NA	NA	NA	NA
HURON_1704_D1	Huron	GoldenHills	3	36.1964	-120.154	UCB1	19	6	22	7	NA	NA	NA	NA	NA	NA	NA	NA	NA	NA	NA	NA	NA	NA	NA	NA	NA	NA	NA	NA	NA	NA	NA	NA	NA	NA	NA	NA	NA	NA	NA	NA	NA	NA	NA	NA
HURON_1705_E1	Huron	GoldenHills	3	36.1964	-120.154	UCB1	22	7	26	8.3	NA	NA	NA	NA	NA	NA	NA	NA	NA	NA	NA	NA	NA	NA	NA	NA	NA	NA	NA	NA	NA	NA	NA	NA	NA	NA	NA	NA	NA	NA	NA	NA	NA	NA	NA	NA
HURON_1706_F1	Huron	GoldenHills	3	36.1964	-120.154	UCB1	17	5.4	20	6.4	NA	NA	NA	NA	NA	NA	NA	NA	NA	NA	NA	NA	NA	NA	NA	NA	NA	NA	NA	NA	NA	NA	NA	NA	NA	NA	NA	NA	NA	NA	NA	NA	NA	NA	NA	NA
HURON_1707_G1	Huron	GoldenHills	3	36.1964	-120.154	UCB1	18	5.7	22	7	NA	NA	NA	NA	NA	NA	NA	NA	NA	NA	NA	NA	NA	NA	NA	NA	NA	NA	NA	NA	NA	NA	NA	NA	NA	NA	NA	NA	NA	NA	NA	NA	NA	NA	NA	NA
HURON_1708_H1	Huron	GoldenHills	3	36.1964	-120.154	UCB1	22	7	25	8	NA	NA	NA	NA	NA	NA	NA	NA	NA	NA	NA	NA	NA	NA	NA	NA	NA	NA	NA	NA	NA	NA	NA	NA	NA	NA	NA	NA	NA	NA	NA	NA	NA	NA	NA	NA
HURON_1709_A2	Huron	GoldenHills	3	36.1964	-120.154	UCB1	22	7	25	8	NA	NA	NA	NA	NA	NA	NA	NA	NA	NA	NA	NA	NA	NA	NA	NA	NA	NA	NA	NA	NA	NA	NA	NA	NA	NA	NA	NA	NA	NA	NA	NA	NA	NA	NA	NA
HURON_1710_B2	Huron	GoldenHills	3	36.1964	-120.154	UCB1	17	5.4	21	6.7	NA	NA	NA	NA	NA	NA	NA	NA	NA	NA	NA	NA	NA	NA	NA	NA	NA	NA	NA	NA	NA	NA	NA	NA	NA	NA	NA	NA	NA	NA	NA	NA	NA	NA	NA	NA
HURON_1711_C2	Huron	GoldenHills	3	36.1964	-120.154	UCB1	24	7.6	24	7.6	NA	NA	NA	NA	NA	NA	NA	NA	NA	NA	NA	NA	NA	NA	NA	NA	NA	NA	NA	NA	NA	NA	NA	NA	NA	NA	NA	NA	NA	NA	NA	NA	NA	NA	NA	NA
HURON_1712_D2	Huron	GoldenHills	3	36.1964	-120.154	UCB1	19	6	24	7.6	NA	NA	NA	NA	NA	NA	NA	NA	NA	NA	NA	NA	NA	NA	NA	NA	NA	NA	NA	NA	NA	NA	NA	NA	NA	NA	NA	NA	NA	NA	NA	NA	NA	NA	NA	NA
HURON_1713_E2	Huron	GoldenHills	3	36.1964	-120.154	UCB1	29	9.2	25	8	NA	NA	NA	NA	NA	NA	NA	NA	NA	NA	NA	NA	NA	NA	NA	NA	NA	NA	NA	NA	NA	NA	NA	NA	NA	NA	NA	NA	NA	NA	NA	NA	NA	NA	NA	NA
HURON_1714_F2	Huron	GoldenHills	3	36.1964	-120.154	UCB1	21	6.7	23	7.3	NA	NA	NA	NA	NA	NA	NA	NA	NA	NA	NA	NA	NA	NA	NA	NA	NA	NA	NA	NA	NA	NA	NA	NA	NA	NA	NA	NA	NA	NA	NA	NA	NA	NA	NA	NA
HURON_1715_G2	Huron	GoldenHills	3	36.1964	-120.154	UCB1	20	6.4	22	7	NA	NA	NA	NA	NA	NA	NA	NA	NA	NA	NA	NA	NA	NA	NA	NA	NA	NA	NA	NA	NA	NA	NA	NA	NA	NA	NA	NA	NA	NA	NA	NA	NA	NA	NA	NA
HURON_1716_H2	Huron	GoldenHills	3	36.1964	-120.154	UCB1	22	7	24	7.6	NA	NA	NA	NA	NA	NA	NA	NA	NA	NA	NA	NA	NA	NA	NA	NA	NA	NA	NA	NA	NA	NA	NA	NA	NA	NA	NA	NA	NA	NA	NA	NA	NA	NA	NA	NA
HURON_1717_A3	Huron	GoldenHills	3	36.1964	-120.154	UCB1	22	7	21	6.7	NA	NA	NA	NA	NA	NA	NA	NA	NA	NA	NA	NA	NA	NA	NA	NA	NA	NA	NA	NA	NA	NA	NA	NA	NA	NA	NA	NA	NA	NA	NA	NA	NA	NA	NA	NA
HURON_1718_B3	Huron	GoldenHills	3	36.1964	-120.154	UCB1	23	7.3	23	7.3	NA	NA	NA	NA	NA	NA	NA	NA	NA	NA	NA	NA	NA	NA	NA	NA	NA	NA	NA	NA	NA	NA	NA	NA	NA	NA	NA	NA	NA	NA	NA	NA	NA	NA	NA	NA
HURON_1719_C3	Huron	GoldenHills	3	36.1964	-120.154	UCB1	21	6.7	22	7	NA	NA	NA	NA	NA	NA	NA	NA	NA	NA	NA	NA	NA	NA	NA	NA	NA	NA	NA	NA	NA	NA	NA	NA	NA	NA	NA	NA	NA	NA	NA	NA	NA	NA	NA	NA
HURON_1720_D3	Huron	GoldenHills	3	36.1964	-120.154	UCB1	21	6.7	18	5.7	NA	NA	NA	NA	NA	NA	NA	NA	NA	NA	NA	NA	NA	NA	NA	NA	NA	NA	NA	NA	NA	NA	NA	NA	NA	NA	NA	NA	NA	NA	NA	NA	NA	NA	NA	NA
HURON_1721_E3	Huron	GoldenHills	3	36.1964	-120.154	UCB1	15	4.8	19	6	NA	NA	NA	NA	NA	NA	NA	NA	NA	NA	NA	NA	NA	NA	NA	NA	NA	NA	NA	NA	NA	NA	NA	NA	NA	NA	NA	NA	NA	NA	NA	NA	NA	NA	NA	NA
HURON_1723_G3	Huron	GoldenHills	3	36.1964	-120.154	UCB1	21	6.7	22	7	NA	NA	NA	NA	NA	NA	NA	NA	NA	NA	NA	NA	NA	NA	NA	NA	NA	NA	NA	NA	NA	NA	NA	NA	NA	NA	NA	NA	NA	NA	NA	NA	NA	NA	NA	NA
HURON_1724_H3	Huron	GoldenHills	3	36.1964	-120.154	UCB1	23	7.3	25	8	NA	NA	NA	NA	NA	NA	NA	NA	NA	NA	NA	NA	NA	NA	NA	NA	NA	NA	NA	NA	NA	NA	NA	NA	NA	NA	NA	NA	NA	NA	NA	NA	NA	NA	NA	NA
HURON_1725_A4	Huron	GoldenHills	3	36.1964	-120.154	UCB1	17	5.4	19	6	NA	NA	NA	NA	NA	NA	NA	NA	NA	NA	NA	NA	NA	NA	NA	NA	NA	NA	NA	NA	NA	NA	NA	NA	NA	NA	NA	NA	NA	NA	NA	NA	NA	NA	NA	NA
HURON_1726_B4	Huron	GoldenHills	3	36.1964	-120.154	UCB1	18	5.7	21	6.7	NA	NA	NA	NA	NA	NA	NA	NA	NA	NA	NA	NA	NA	NA	NA	NA	NA	NA	NA	NA	NA	NA	NA	NA	NA	NA	NA	NA	NA	NA	NA	NA	NA	NA	NA	NA
HURON_1728_D4	Huron	GoldenHills	3	36.1964	-120.154	UCB1	18	5.7	20	6.4	NA	NA	NA	NA	NA	NA	NA	NA	NA	NA	NA	NA	NA	NA	NA	NA	NA	NA	NA	NA	NA	NA	NA	NA	NA	NA	NA	NA	NA	NA	NA	NA	NA	NA	NA	NA
HURON_1729_E4	Huron	GoldenHills	3	36.1964	-120.154	UCB1	19	6	24	7.6	NA	NA	NA	NA	NA	NA	NA	NA	NA	NA	NA	NA	NA	NA	NA	NA	NA	NA	NA	NA	NA	NA	NA	NA	NA	NA	NA	NA	NA	NA	NA	NA	NA	NA	NA	NA
HURON_1730_F4	Huron	GoldenHills	3	36.1964	-120.154	UCB1	21	6.7	22	7	NA	NA	NA	NA	NA	NA	NA	NA	NA	NA	NA	NA	NA	NA	NA	NA	NA	NA	NA	NA	NA	NA	NA	NA	NA	NA	NA	NA	NA	NA	NA	NA	NA	NA	NA	NA
HURON_1731_G4	Huron	GoldenHills	3	36.1964	-120.154	UCB1	18	5.7	18	5.7	NA	NA	NA	NA	NA	NA	NA	NA	NA	NA	NA	NA	NA	NA	NA	NA	NA	NA	NA	NA	NA	NA	NA	NA	NA	NA	NA	NA	NA	NA	NA	NA	NA	NA	NA	NA
HURON_1733_A5	Huron	GoldenHills	3	36.1964	-120.154	UCB1	22	7	24	7.6	NA	NA	NA	NA	NA	NA	NA	NA	NA	NA	NA	NA	NA	NA	NA	NA	NA	NA	NA	NA	NA	NA	NA	NA	NA	NA	NA	NA	NA	NA	NA	NA	NA	NA	NA	NA
HURON_1734_B5	Huron	GoldenHills	3	36.1964	-120.154	UCB1	16	5.1	19	6	NA	NA	NA	NA	NA	NA	NA	NA	NA	NA	NA	NA	NA	NA	NA	NA	NA	NA	NA	NA	NA	NA	NA	NA	NA	NA	NA	NA	NA	NA	NA	NA	NA	NA	NA	NA
HURON_1735_C5	Huron	GoldenHills	3	36.1964	-120.154	UCB1	18	5.7	22	7	NA	NA	NA	NA	NA	NA	NA	NA	NA	NA	NA	NA	NA	NA	NA	NA	NA	NA	NA	NA	NA	NA	NA	NA	NA	NA	NA	NA	NA	NA	NA	NA	NA	NA	NA	NA
HURON_1736_D5	Huron	GoldenHills	3	36.1964	-120.154	UCB1	23	7.3	25	8	NA	NA	NA	NA	NA	NA	NA	NA	NA	NA	NA	NA	NA	NA	NA	NA	NA	NA	NA	NA	NA	NA	NA	NA	NA	NA	NA	NA	NA	NA	NA	NA	NA	NA	NA	NA
HURON_1738_F5	Huron	GoldenHills	3	36.1964	-120.154	UCB1	16	5.1	20	6.4	NA	NA	NA	NA	NA	NA	NA	NA	NA	NA	NA	NA	NA	NA	NA	NA	NA	NA	NA	NA	NA	NA	NA	NA	NA	NA	NA	NA	NA	NA	NA	NA	NA	NA	NA	NA
HURON_1739_G5	Huron	GoldenHills	3	36.1964	-120.154	UCB1	21	6.7	24	7.6	NA	NA	NA	NA	NA	NA	NA	NA	NA	NA	NA	NA	NA	NA	NA	NA	NA	NA	NA	NA	NA	NA	NA	NA	NA	NA	NA	NA	NA	NA	NA	NA	NA	NA	NA	NA
HURON_1740_H5	Huron	GoldenHills	3	36.1964	-120.154	UCB1	19	6	22	7	NA	NA	NA	NA	NA	NA	NA	NA	NA	NA	NA	NA	NA	NA	NA	NA	NA	NA	NA	NA	NA	NA	NA	NA	NA	NA	NA	NA	NA	NA	NA	NA	NA	NA	NA	NA
HURON_1741_A6	Huron	GoldenHills	3	36.1964	-120.154	UCB1	23	7.3	23	7.3	NA	NA	NA	NA	NA	NA	NA	NA	NA	NA	NA	NA	NA	NA	NA	NA	NA	NA	NA	NA	NA	NA	NA	NA	NA	NA	NA	NA	NA	NA	NA	NA	NA	NA	NA	NA
HURON_1742_B6	Huron	GoldenHills	3	36.1964	-120.154	UCB1	19	6	22	7	NA	NA	NA	NA	NA	NA	NA	NA	NA	NA	NA	NA	NA	NA	NA	NA	NA	NA	NA	NA	NA	NA	NA	NA	NA	NA	NA	NA	NA	NA	NA	NA	NA	NA	NA	NA
HURON_1743_C6	Huron	GoldenHills	3	36.1964	-120.154	UCB1	19	6	21	6.7	NA	NA	NA	NA	NA	NA	NA	NA	NA	NA	NA	NA	NA	NA	NA	NA	NA	NA	NA	NA	NA	NA	NA	NA	NA	NA	NA	NA	NA	NA	NA	NA	NA	NA	NA	NA
HURON_1744_D6	Huron	GoldenHills	3	36.1964	-120.154	UCB1	19	6	19	6	NA	NA	NA	NA	NA	NA	NA	NA	NA	NA	NA	NA	NA	NA	NA	NA	NA	NA	NA	NA	NA	NA	NA	NA	NA	NA	NA	NA	NA	NA	NA	NA	NA	NA	NA	NA
HURON_1745_E6	Huron	GoldenHills	3	36.1964	-120.154	UCB1	21	6.7	23	7.3	NA	NA	NA	NA	NA	NA	NA	NA	NA	NA	NA	NA	NA	NA	NA	NA	NA	NA	NA	NA	NA	NA	NA	NA	NA	NA	NA	NA	NA	NA	NA	NA	NA	NA	NA	NA
HURON_1746_F6	Huron	GoldenHills	3	36.1964	-120.154	UCB1	21	6.7	20	6.4	NA	NA	NA	NA	NA	NA	NA	NA	NA	NA	NA	NA	NA	NA	NA	NA	NA	NA	NA	NA	NA	NA	NA	NA	NA	NA	NA	NA	NA	NA	NA	NA	NA	NA	NA	NA
HURON_1747_G6	Huron	GoldenHills	3	36.1964	-120.154	UCB1	23	7.3	24	7.6	NA	NA	NA	NA	NA	NA	NA	NA	NA	NA	NA	NA	NA	NA	NA	NA	NA	NA	NA	NA	NA	NA	NA	NA	NA	NA	NA	NA	NA	NA	NA	NA	NA	NA	NA	NA
HURON_1748_H6	Huron	GoldenHills	3	36.1964	-120.154	UCB1	20	6.4	23	7.3	NA	NA	NA	NA	NA	NA	NA	NA	NA	NA	NA	NA	NA	NA	NA	NA	NA	NA	NA	NA	NA	NA	NA	NA	NA	NA	NA	NA	NA	NA	NA	NA	NA	NA	NA	NA
HURON_1749_A7	Huron	GoldenHills	3	36.1964	-120.154	UCB1	21	6.7	23	7.3	NA	NA	NA	NA	NA	NA	NA	NA	NA	NA	NA	NA	NA	NA	NA	NA	NA	NA	NA	NA	NA	NA	NA	NA	NA	NA	NA	NA	NA	NA	NA	NA	NA	NA	NA	NA
HURON_1750_B7	Huron	GoldenHills	3	36.1964	-120.154	UCB1	19	6	20	6.4	NA	NA	NA	NA	NA	NA	NA	NA	NA	NA	NA	NA	NA	NA	NA	NA	NA	NA	NA	NA	NA	NA	NA	NA	NA	NA	NA	NA	NA	NA	NA	NA	NA	NA	NA	NA
HURON_1751_C7	Huron	GoldenHills	3	36.1964	-120.154	UCB1	18	5.7	19	6	NA	NA	NA	NA	NA	NA	NA	NA	NA	NA	NA	NA	NA	NA	NA	NA	NA	NA	NA	NA	NA	NA	NA	NA	NA	NA	NA	NA	NA	NA	NA	NA	NA	NA	NA	NA
HURON_1752_D7	Huron	GoldenHills	3	36.1964	-120.154	UCB1	22	7	21	6.7	NA	NA	NA	NA	NA	NA	NA	NA	NA	NA	NA	NA	NA	NA	NA	NA	NA	NA	NA	NA	NA	NA	NA	NA	NA	NA	NA	NA	NA	NA	NA	NA	NA	NA	NA	NA
HURON_1753_E7	Huron	GoldenHills	3	36.1964	-120.154	UCB1	18	5.7	20	6.4	NA	NA	NA	NA	NA	NA	NA	NA	NA	NA	NA	NA	NA	NA	NA	NA	NA	NA	NA	NA	NA	NA	NA	NA	NA	NA	NA	NA	NA	NA	NA	NA	NA	NA	NA	NA
HURON_1754_F7	Huron	GoldenHills	3	36.1964	-120.154	UCB1	21	6.7	20	6.4	NA	NA	NA	NA	NA	NA	NA	NA	NA	NA	NA	NA	NA	NA	NA	NA	NA	NA	NA	NA	NA	NA	NA	NA	NA	NA	NA	NA	NA	NA	NA	NA	NA	NA	NA	NA
HURON_1755_G7	Huron	GoldenHills	3	36.1964	-120.154	UCB1	17	5.4	19	6	NA	NA	NA	NA	NA	NA	NA	NA	NA	NA	NA	NA	NA	NA	NA	NA	NA	NA	NA	NA	NA	NA	NA	NA	NA	NA	NA	NA	NA	NA	NA	NA	NA	NA	NA	NA
HURON_1756_H7	Huron	GoldenHills	3	36.1964	-120.154	UCB1	18	5.7	22	7	NA	NA	NA	NA	NA	NA	NA	NA	NA	NA	NA	NA	NA	NA	NA	NA	NA	NA	NA	NA	NA	NA	NA	NA	NA	NA	NA	NA	NA	NA	NA	NA	NA	NA	NA	NA
HURON_1757_A8	Huron	GoldenHills	3	36.1964	-120.154	UCB1	23	7.3	25	8	NA	NA	NA	NA	NA	NA	NA	NA	NA	NA	NA	NA	NA	NA	NA	NA	NA	NA	NA	NA	NA	NA	NA	NA	NA	NA	NA	NA	NA	NA	NA	NA	NA	NA	NA	NA
HURON_1758_B8	Huron	GoldenHills	3	36.1964	-120.154	UCB1	24	7.6	26	8.3	NA	NA	NA	NA	NA	NA	NA	NA	NA	NA	NA	NA	NA	NA	NA	NA	NA	NA	NA	NA	NA	NA	NA	NA	NA	NA	NA	NA	NA	NA	NA	NA	NA	NA	NA	NA
HURON_1759_C8	Huron	GoldenHills	3	36.1964	-120.154	UCB1	19	6	21	6.7	NA	NA	NA	NA	NA	NA	NA	NA	NA	NA	NA	NA	NA	NA	NA	NA	NA	NA	NA	NA	NA	NA	NA	NA	NA	NA	NA	NA	NA	NA	NA	NA	NA	NA	NA	NA
HURON_1760_D8	Huron	GoldenHills	3	36.1964	-120.154	UCB1	22	7	22	7	NA	NA	NA	NA	NA	NA	NA	NA	NA	NA	NA	NA	NA	NA	NA	NA	NA	NA	NA	NA	NA	NA	NA	NA	NA	NA	NA	NA	NA	NA	NA	NA	NA	NA	NA	NA
HURON_1761_E8	Huron	GoldenHills	3	36.1964	-120.154	UCB1	22	7	25	8	NA	NA	NA	NA	NA	NA	NA	NA	NA	NA	NA	NA	NA	NA	NA	NA	NA	NA	NA	NA	NA	NA	NA	NA	NA	NA	NA	NA	NA	NA	NA	NA	NA	NA	NA	NA
HURON_1762_F8	Huron	GoldenHills	3	36.1964	-120.154	UCB1	23	7.3	24	7.6	NA	NA	NA	NA	NA	NA	NA	NA	NA	NA	NA	NA	NA	NA	NA	NA	NA	NA	NA	NA	NA	NA	NA	NA	NA	NA	NA	NA	NA	NA	NA	NA	NA	NA	NA	NA
HURON_1763_G8	Huron	GoldenHills	3	36.1964	-120.154	UCB1	19	6	20	6.4	NA	NA	NA	NA	NA	NA	NA	NA	NA	NA	NA	NA	NA	NA	NA	NA	NA	NA	NA	NA	NA	NA	NA	NA	NA	NA	NA	NA	NA	NA	NA	NA	NA	NA	NA	NA
HURON_1764_H8	Huron	GoldenHills	3	36.1964	-120.154	UCB1	20	6.4	19	6	NA	NA	NA	NA	NA	NA	NA	NA	NA	NA	NA	NA	NA	NA	NA	NA	NA	NA	NA	NA	NA	NA	NA	NA	NA	NA	NA	NA	NA	NA	NA	NA	NA	NA	NA	NA
HURON_1765_A9	Huron	GoldenHills	3	36.1964	-120.154	UCB1	16	5.1	19	6	NA	NA	NA	NA	NA	NA	NA	NA	NA	NA	NA	NA	NA	NA	NA	NA	NA	NA	NA	NA	NA	NA	NA	NA	NA	NA	NA	NA	NA	NA	NA	NA	NA	NA	NA	NA
HURON_1766_B9	Huron	GoldenHills	3	36.1964	-120.154	UCB1	20	6.4	23	7.3	NA	NA	NA	NA	NA	NA	NA	NA	NA	NA	NA	NA	NA	NA	NA	NA	NA	NA	NA	NA	NA	NA	NA	NA	NA	NA	NA	NA	NA	NA	NA	NA	NA	NA	NA	NA
HURON_1767_C9	Huron	GoldenHills	3	36.1964	-120.154	UCB1	22	7	26	8.3	NA	NA	NA	NA	NA	NA	NA	NA	NA	NA	NA	NA	NA	NA	NA	NA	NA	NA	NA	NA	NA	NA	NA	NA	NA	NA	NA	NA	NA	NA	NA	NA	NA	NA	NA	NA
HURON_1768_D9	Huron	GoldenHills	3	36.1964	-120.154	UCB1	17	5.4	21	6.7	NA	NA	NA	NA	NA	NA	NA	NA	NA	NA	NA	NA	NA	NA	NA	NA	NA	NA	NA	NA	NA	NA	NA	NA	NA	NA	NA	NA	NA	NA	NA	NA	NA	NA	NA	NA
HURON_1769_E9	Huron	GoldenHills	3	36.1964	-120.154	UCB1	19	6	23	7.3	NA	NA	NA	NA	NA	NA	NA	NA	NA	NA	NA	NA	NA	NA	NA	NA	NA	NA	NA	NA	NA	NA	NA	NA	NA	NA	NA	NA	NA	NA	NA	NA	NA	NA	NA	NA
HURON_1770_F9	Huron	GoldenHills	3	36.1964	-120.154	UCB1	22	7	27	8.6	NA	NA	NA	NA	NA	NA	NA	NA	NA	NA	NA	NA	NA	NA	NA	NA	NA	NA	NA	NA	NA	NA	NA	NA	NA	NA	NA	NA	NA	NA	NA	NA	NA	NA	NA	NA
HURON_1771_G9	Huron	GoldenHills	3	36.1964	-120.154	UCB1	21	6.7	23	7.3	NA	NA	NA	NA	NA	NA	NA	NA	NA	NA	NA	NA	NA	NA	NA	NA	NA	NA	NA	NA	NA	NA	NA	NA	NA	NA	NA	NA	NA	NA	NA	NA	NA	NA	NA	NA
HURON_1772_H9	Huron	GoldenHills	3	36.1964	-120.154	UCB1	25	8	25	8	NA	NA	NA	NA	NA	NA	NA	NA	NA	NA	NA	NA	NA	NA	NA	NA	NA	NA	NA	NA	NA	NA	NA	NA	NA	NA	NA	NA	NA	NA	NA	NA	NA	NA	NA	NA
HURON_1773_A10	Huron	GoldenHills	3	36.1964	-120.154	UCB1	16	5.1	20	6.4	NA	NA	NA	NA	NA	NA	NA	NA	NA	NA	NA	NA	NA	NA	NA	NA	NA	NA	NA	NA	NA	NA	NA	NA	NA	NA	NA	NA	NA	NA	NA	NA	NA	NA	NA	NA
HURON_1774_B10	Huron	GoldenHills	3	36.1964	-120.154	UCB1	20	6.4	22	7	NA	NA	NA	NA	NA	NA	NA	NA	NA	NA	NA	NA	NA	NA	NA	NA	NA	NA	NA	NA	NA	NA	NA	NA	NA	NA	NA	NA	NA	NA	NA	NA	NA	NA	NA	NA
HURON_1775_C10	Huron	GoldenHills	3	36.1964	-120.154	UCB1	20	6.4	20	6.4	NA	NA	NA	NA	NA	NA	NA	NA	NA	NA	NA	NA	NA	NA	NA	NA	NA	NA	NA	NA	NA	NA	NA	NA	NA	NA	NA	NA	NA	NA	NA	NA	NA	NA	NA	NA
HURON_1776_D10	Huron	GoldenHills	3	36.1964	-120.154	UCB1	20	6.4	21	6.7	NA	NA	NA	NA	NA	NA	NA	NA	NA	NA	NA	NA	NA	NA	NA	NA	NA	NA	NA	NA	NA	NA	NA	NA	NA	NA	NA	NA	NA	NA	NA	NA	NA	NA	NA	NA
HURON_1777_E10	Huron	GoldenHills	3	36.1964	-120.154	UCB1	20	6.4	21	6.7	NA	NA	NA	NA	NA	NA	NA	NA	NA	NA	NA	NA	NA	NA	NA	NA	NA	NA	NA	NA	NA	NA	NA	NA	NA	NA	NA	NA	NA	NA	NA	NA	NA	NA	NA	NA
HURON_1778_F10	Huron	GoldenHills	3	36.1964	-120.154	UCB1	22	7	21	6.7	NA	NA	NA	NA	NA	NA	NA	NA	NA	NA	NA	NA	NA	NA	NA	NA	NA	NA	NA	NA	NA	NA	NA	NA	NA	NA	NA	NA	NA	NA	NA	NA	NA	NA	NA	NA
HURON_1779_G10	Huron	GoldenHills	3	36.1964	-120.154	UCB1	20	6.4	22	7	NA	NA	NA	NA	NA	NA	NA	NA	NA	NA	NA	NA	NA	NA	NA	NA	NA	NA	NA	NA	NA	NA	NA	NA	NA	NA	NA	NA	NA	NA	NA	NA	NA	NA	NA	NA
HURON_1780_H10	Huron	GoldenHills	3	36.1964	-120.154	UCB1	21	6.7	23	7.3	NA	NA	NA	NA	NA	NA	NA	NA	NA	NA	NA	NA	NA	NA	NA	NA	NA	NA	NA	NA	NA	NA	NA	NA	NA	NA	NA	NA	NA	NA	NA	NA	NA	NA	NA	NA
HURON_1781_A11	Huron	GoldenHills	3	36.1964	-120.154	UCB1	23	7.3	23	7.3	NA	NA	NA	NA	NA	NA	NA	NA	NA	NA	NA	NA	NA	NA	NA	NA	NA	NA	NA	NA	NA	NA	NA	NA	NA	NA	NA	NA	NA	NA	NA	NA	NA	NA	NA	NA
HURON_1782_B11	Huron	GoldenHills	3	36.1964	-120.154	UCB1	20	6.4	24	7.6	NA	NA	NA	NA	NA	NA	NA	NA	NA	NA	NA	NA	NA	NA	NA	NA	NA	NA	NA	NA	NA	NA	NA	NA	NA	NA	NA	NA	NA	NA	NA	NA	NA	NA	NA	NA
HURON_1783_C11	Huron	GoldenHills	3	36.1964	-120.154	UCB1	25	8	22	7	NA	NA	NA	NA	NA	NA	NA	NA	NA	NA	NA	NA	NA	NA	NA	NA	NA	NA	NA	NA	NA	NA	NA	NA	NA	NA	NA	NA	NA	NA	NA	NA	NA	NA	NA	NA
HURON_1784_D11	Huron	GoldenHills	3	36.1964	-120.154	UCB1	18	5.7	21	6.7	NA	NA	NA	NA	NA	NA	NA	NA	NA	NA	NA	NA	NA	NA	NA	NA	NA	NA	NA	NA	NA	NA	NA	NA	NA	NA	NA	NA	NA	NA	NA	NA	NA	NA	NA	NA
HURON_1785_E11	Huron	GoldenHills	3	36.1964	-120.154	UCB1	20	6.4	20	6.4	NA	NA	NA	NA	NA	NA	NA	NA	NA	NA	NA	NA	NA	NA	NA	NA	NA	NA	NA	NA	NA	NA	NA	NA	NA	NA	NA	NA	NA	NA	NA	NA	NA	NA	NA	NA
HURON_1786_F11	Huron	GoldenHills	3	36.1964	-120.154	UCB1	22	7	23	7.3	NA	NA	NA	NA	NA	NA	NA	NA	NA	NA	NA	NA	NA	NA	NA	NA	NA	NA	NA	NA	NA	NA	NA	NA	NA	NA	NA	NA	NA	NA	NA	NA	NA	NA	NA	NA
HURON_1787_G11	Huron	GoldenHills	3	36.1964	-120.154	UCB1	21	6.7	22	7	NA	NA	NA	NA	NA	NA	NA	NA	NA	NA	NA	NA	NA	NA	NA	NA	NA	NA	NA	NA	NA	NA	NA	NA	NA	NA	NA	NA	NA	NA	NA	NA	NA	NA	NA	NA
HURON_1788_H11	Huron	GoldenHills	3	36.1964	-120.154	UCB1	21	6.7	23	7.3	NA	NA	NA	NA	NA	NA	NA	NA	NA	NA	NA	NA	NA	NA	NA	NA	NA	NA	NA	NA	NA	NA	NA	NA	NA	NA	NA	NA	NA	NA	NA	NA	NA	NA	NA	NA
HURON_1789_A12	Huron	GoldenHills	3	36.1964	-120.154	UCB1	19	6	18	5.7	NA	NA	NA	NA	NA	NA	NA	NA	NA	NA	NA	NA	NA	NA	NA	NA	NA	NA	NA	NA	NA	NA	NA	NA	NA	NA	NA	NA	NA	NA	NA	NA	NA	NA	NA	NA
HURON_1790_B12	Huron	GoldenHills	3	36.1964	-120.154	UCB1	22	7	22	7	NA	NA	NA	NA	NA	NA	NA	NA	NA	NA	NA	NA	NA	NA	NA	NA	NA	NA	NA	NA	NA	NA	NA	NA	NA	NA	NA	NA	NA	NA	NA	NA	NA	NA	NA	NA
HURON_1791_C12	Huron	GoldenHills	3	36.1964	-120.154	UCB1	22	7	22	7	NA	NA	NA	NA	NA	NA	NA	NA	NA	NA	NA	NA	NA	NA	NA	NA	NA	NA	NA	NA	NA	NA	NA	NA	NA	NA	NA	NA	NA	NA	NA	NA	NA	NA	NA	NA
HURON_1792_D12	Huron	GoldenHills	3	36.1964	-120.154	UCB1	24	7.6	28	8.9	NA	NA	NA	NA	NA	NA	NA	NA	NA	NA	NA	NA	NA	NA	NA	NA	NA	NA	NA	NA	NA	NA	NA	NA	NA	NA	NA	NA	NA	NA	NA	NA	NA	NA	NA	NA
HURON_1793_E12	Huron	GoldenHills	3	36.1964	-120.154	UCB1	19	6	21	6.7	NA	NA	NA	NA	NA	NA	NA	NA	NA	NA	NA	NA	NA	NA	NA	NA	NA	NA	NA	NA	NA	NA	NA	NA	NA	NA	NA	NA	NA	NA	NA	NA	NA	NA	NA	NA
HURON_1794_F12	Huron	GoldenHills	3	36.1964	-120.154	UCB1	23	7.3	25	8	NA	NA	NA	NA	NA	NA	NA	NA	NA	NA	NA	NA	NA	NA	NA	NA	NA	NA	NA	NA	NA	NA	NA	NA	NA	NA	NA	NA	NA	NA	NA	NA	NA	NA	NA	NA
HURON_1795_G12	Huron	GoldenHills	3	36.1964	-120.154	UCB1	20	6.4	21	6.7	NA	NA	NA	NA	NA	NA	NA	NA	NA	NA	NA	NA	NA	NA	NA	NA	NA	NA	NA	NA	NA	NA	NA	NA	NA	NA	NA	NA	NA	NA	NA	NA	NA	NA	NA	NA
HURON_1796_H12	Huron	GoldenHills	3	36.1964	-120.154	UCB1	13	4.1	15	4.8	NA	NA	NA	NA	NA	NA	NA	NA	NA	NA	NA	NA	NA	NA	NA	NA	NA	NA	NA	NA	NA	NA	NA	NA	NA	NA	NA	NA	NA	NA	NA	NA	NA	NA	NA	NA
HURON_1797_A1	Huron	GoldenHills	3	36.1964	-120.154	UCB1	24	7.6	21	6.7	NA	NA	NA	NA	NA	NA	NA	NA	NA	NA	NA	NA	NA	NA	NA	NA	NA	NA	NA	NA	NA	NA	NA	NA	NA	NA	NA	NA	NA	NA	NA	NA	NA	NA	NA	NA
HURON_1798_B1	Huron	GoldenHills	3	36.1964	-120.154	UCB1	18	5.7	19	6	NA	NA	NA	NA	NA	NA	NA	NA	NA	NA	NA	NA	NA	NA	NA	NA	NA	NA	NA	NA	NA	NA	NA	NA	NA	NA	NA	NA	NA	NA	NA	NA	NA	NA	NA	NA
HURON_1799_C1	Huron	GoldenHills	3	36.1964	-120.154	UCB1	20	6.4	21	6.7	NA	NA	NA	NA	NA	NA	NA	NA	NA	NA	NA	NA	NA	NA	NA	NA	NA	NA	NA	NA	NA	NA	NA	NA	NA	NA	NA	NA	NA	NA	NA	NA	NA	NA	NA	NA
HURON_1800_D1	Huron	GoldenHills	3	36.1964	-120.154	UCB1	21	6.7	24	7.6	NA	NA	NA	NA	NA	NA	NA	NA	NA	NA	NA	NA	NA	NA	NA	NA	NA	NA	NA	NA	NA	NA	NA	NA	NA	NA	NA	NA	NA	NA	NA	NA	NA	NA	NA	NA
HURON_1801_E1	Huron	GoldenHills	3	36.1964	-120.154	UCB1	14	4.5	19	6	NA	NA	NA	NA	NA	NA	NA	NA	NA	NA	NA	NA	NA	NA	NA	NA	NA	NA	NA	NA	NA	NA	NA	NA	NA	NA	NA	NA	NA	NA	NA	NA	NA	NA	NA	NA
HURON_1802_F1	Huron	GoldenHills	3	36.1964	-120.154	UCB1	16	5.1	17	5.4	NA	NA	NA	NA	NA	NA	NA	NA	NA	NA	NA	NA	NA	NA	NA	NA	NA	NA	NA	NA	NA	NA	NA	NA	NA	NA	NA	NA	NA	NA	NA	NA	NA	NA	NA	NA
HURON_1803_G1	Huron	GoldenHills	3	36.1964	-120.154	UCB1	17	5.4	19	6	NA	NA	NA	NA	NA	NA	NA	NA	NA	NA	NA	NA	NA	NA	NA	NA	NA	NA	NA	NA	NA	NA	NA	NA	NA	NA	NA	NA	NA	NA	NA	NA	NA	NA	NA	NA
HURON_1804_H1	Huron	GoldenHills	3	36.1964	-120.154	UCB1	23	7.3	23	7.3	NA	NA	NA	NA	NA	NA	NA	NA	NA	NA	NA	NA	NA	NA	NA	NA	NA	NA	NA	NA	NA	NA	NA	NA	NA	NA	NA	NA	NA	NA	NA	NA	NA	NA	NA	NA
HURON_1805_A2	Huron	GoldenHills	3	36.1964	-120.154	UCB1	20	6.4	21	6.7	NA	NA	NA	NA	NA	NA	NA	NA	NA	NA	NA	NA	NA	NA	NA	NA	NA	NA	NA	NA	NA	NA	NA	NA	NA	NA	NA	NA	NA	NA	NA	NA	NA	NA	NA	NA
HURON_1806_B2	Huron	GoldenHills	3	36.1964	-120.154	UCB1	20	6.4	22	7	NA	NA	NA	NA	NA	NA	NA	NA	NA	NA	NA	NA	NA	NA	NA	NA	NA	NA	NA	NA	NA	NA	NA	NA	NA	NA	NA	NA	NA	NA	NA	NA	NA	NA	NA	NA
HURON_1807_C2	Huron	GoldenHills	3	36.1964	-120.154	UCB1	20	6.4	21	6.7	NA	NA	NA	NA	NA	NA	NA	NA	NA	NA	NA	NA	NA	NA	NA	NA	NA	NA	NA	NA	NA	NA	NA	NA	NA	NA	NA	NA	NA	NA	NA	NA	NA	NA	NA	NA
HURON_1808_D2	Huron	GoldenHills	3	36.1964	-120.154	UCB1	19	6	17	5.4	NA	NA	NA	NA	NA	NA	NA	NA	NA	NA	NA	NA	NA	NA	NA	NA	NA	NA	NA	NA	NA	NA	NA	NA	NA	NA	NA	NA	NA	NA	NA	NA	NA	NA	NA	NA
HURON_1809_E2	Huron	GoldenHills	3	36.1964	-120.154	UCB1	17	5.4	20	6.4	NA	NA	NA	NA	NA	NA	NA	NA	NA	NA	NA	NA	NA	NA	NA	NA	NA	NA	NA	NA	NA	NA	NA	NA	NA	NA	NA	NA	NA	NA	NA	NA	NA	NA	NA	NA
HURON_1810_F2	Huron	GoldenHills	3	36.1964	-120.154	UCB1	20	6.4	21	6.7	NA	NA	NA	NA	NA	NA	NA	NA	NA	NA	NA	NA	NA	NA	NA	NA	NA	NA	NA	NA	NA	NA	NA	NA	NA	NA	NA	NA	NA	NA	NA	NA	NA	NA	NA	NA
HURON_1811_G2	Huron	GoldenHills	3	36.1964	-120.154	UCB1	19	6	21	6.7	NA	NA	NA	NA	NA	NA	NA	NA	NA	NA	NA	NA	NA	NA	NA	NA	NA	NA	NA	NA	NA	NA	NA	NA	NA	NA	NA	NA	NA	NA	NA	NA	NA	NA	NA	NA
HURON_1812_H2	Huron	GoldenHills	3	36.1964	-120.154	UCB1	18	5.7	23	7.3	NA	NA	NA	NA	NA	NA	NA	NA	NA	NA	NA	NA	NA	NA	NA	NA	NA	NA	NA	NA	NA	NA	NA	NA	NA	NA	NA	NA	NA	NA	NA	NA	NA	NA	NA	NA
HURON_1813_A3	Huron	GoldenHills	3	36.1964	-120.154	UCB1	20	6.4	22	7	NA	NA	NA	NA	NA	NA	NA	NA	NA	NA	NA	NA	NA	NA	NA	NA	NA	NA	NA	NA	NA	NA	NA	NA	NA	NA	NA	NA	NA	NA	NA	NA	NA	NA	NA	NA
HURON_1814_B3	Huron	GoldenHills	3	36.1964	-120.154	UCB1	24	7.6	22	7	NA	NA	NA	NA	NA	NA	NA	NA	NA	NA	NA	NA	NA	NA	NA	NA	NA	NA	NA	NA	NA	NA	NA	NA	NA	NA	NA	NA	NA	NA	NA	NA	NA	NA	NA	NA
HURON_1815_C3	Huron	GoldenHills	3	36.1964	-120.154	UCB1	21	6.7	22	7	NA	NA	NA	NA	NA	NA	NA	NA	NA	NA	NA	NA	NA	NA	NA	NA	NA	NA	NA	NA	NA	NA	NA	NA	NA	NA	NA	NA	NA	NA	NA	NA	NA	NA	NA	NA
HURON_1816_D3	Huron	GoldenHills	3	36.1964	-120.154	UCB1	16	5.1	17	5.4	NA	NA	NA	NA	NA	NA	NA	NA	NA	NA	NA	NA	NA	NA	NA	NA	NA	NA	NA	NA	NA	NA	NA	NA	NA	NA	NA	NA	NA	NA	NA	NA	NA	NA	NA	NA
HURON_1817_E3	Huron	GoldenHills	3	36.1964	-120.154	UCB1	19	6	20	6.4	NA	NA	NA	NA	NA	NA	NA	NA	NA	NA	NA	NA	NA	NA	NA	NA	NA	NA	NA	NA	NA	NA	NA	NA	NA	NA	NA	NA	NA	NA	NA	NA	NA	NA	NA	NA
HURON_1818_F3	Huron	GoldenHills	3	36.1964	-120.154	UCB1	16	5.1	16	5.1	NA	NA	NA	NA	NA	NA	NA	NA	NA	NA	NA	NA	NA	NA	NA	NA	NA	NA	NA	NA	NA	NA	NA	NA	NA	NA	NA	NA	NA	NA	NA	NA	NA	NA	NA	NA
HURON_1819_G3	Huron	GoldenHills	3	36.1964	-120.154	UCB1	16	5.1	19	6	NA	NA	NA	NA	NA	NA	NA	NA	NA	NA	NA	NA	NA	NA	NA	NA	NA	NA	NA	NA	NA	NA	NA	NA	NA	NA	NA	NA	NA	NA	NA	NA	NA	NA	NA	NA
HURON_1820_H3	Huron	GoldenHills	3	36.1964	-120.154	UCB1	16	5.1	16	5.1	NA	NA	NA	NA	NA	NA	NA	NA	NA	NA	NA	NA	NA	NA	NA	NA	NA	NA	NA	NA	NA	NA	NA	NA	NA	NA	NA	NA	NA	NA	NA	NA	NA	NA	NA	NA
HURON_1821_A4	Huron	GoldenHills	3	36.1964	-120.154	UCB1	22	7	24	7.6	NA	NA	NA	NA	NA	NA	NA	NA	NA	NA	NA	NA	NA	NA	NA	NA	NA	NA	NA	NA	NA	NA	NA	NA	NA	NA	NA	NA	NA	NA	NA	NA	NA	NA	NA	NA
HURON_1823_C4	Huron	GoldenHills	3	36.1964	-120.154	UCB1	18	5.7	18	5.7	NA	NA	NA	NA	NA	NA	NA	NA	NA	NA	NA	NA	NA	NA	NA	NA	NA	NA	NA	NA	NA	NA	NA	NA	NA	NA	NA	NA	NA	NA	NA	NA	NA	NA	NA	NA
HURON_1824_D4	Huron	GoldenHills	3	36.1964	-120.154	UCB1	20	6.4	21	6.7	NA	NA	NA	NA	NA	NA	NA	NA	NA	NA	NA	NA	NA	NA	NA	NA	NA	NA	NA	NA	NA	NA	NA	NA	NA	NA	NA	NA	NA	NA	NA	NA	NA	NA	NA	NA
HURON_1825_E4	Huron	GoldenHills	3	36.1964	-120.154	UCB1	17	5.4	20	6.4	NA	NA	NA	NA	NA	NA	NA	NA	NA	NA	NA	NA	NA	NA	NA	NA	NA	NA	NA	NA	NA	NA	NA	NA	NA	NA	NA	NA	NA	NA	NA	NA	NA	NA	NA	NA
HURON_1826_F4	Huron	GoldenHills	3	36.1964	-120.154	UCB1	18	5.7	19	6	NA	NA	NA	NA	NA	NA	NA	NA	NA	NA	NA	NA	NA	NA	NA	NA	NA	NA	NA	NA	NA	NA	NA	NA	NA	NA	NA	NA	NA	NA	NA	NA	NA	NA	NA	NA
HURON_1828_H4	Huron	GoldenHills	3	36.1964	-120.154	UCB1	20	6.4	20	6.4	NA	NA	NA	NA	NA	NA	NA	NA	NA	NA	NA	NA	NA	NA	NA	NA	NA	NA	NA	NA	NA	NA	NA	NA	NA	NA	NA	NA	NA	NA	NA	NA	NA	NA	NA	NA
HURON_1829_A5	Huron	GoldenHills	3	36.1964	-120.154	UCB1	18	5.7	20	6.4	NA	NA	NA	NA	NA	NA	NA	NA	NA	NA	NA	NA	NA	NA	NA	NA	NA	NA	NA	NA	NA	NA	NA	NA	NA	NA	NA	NA	NA	NA	NA	NA	NA	NA	NA	NA
HURON_1830_B5	Huron	GoldenHills	3	36.1964	-120.154	UCB1	17	5.4	18	5.7	NA	NA	NA	NA	NA	NA	NA	NA	NA	NA	NA	NA	NA	NA	NA	NA	NA	NA	NA	NA	NA	NA	NA	NA	NA	NA	NA	NA	NA	NA	NA	NA	NA	NA	NA	NA
HURON_1831_C5	Huron	GoldenHills	3	36.1964	-120.154	UCB1	22	7	20	6.4	NA	NA	NA	NA	NA	NA	NA	NA	NA	NA	NA	NA	NA	NA	NA	NA	NA	NA	NA	NA	NA	NA	NA	NA	NA	NA	NA	NA	NA	NA	NA	NA	NA	NA	NA	NA
HURON_1833_E5	Huron	GoldenHills	3	36.1964	-120.154	UCB1	22	7	25	8	NA	NA	NA	NA	NA	NA	NA	NA	NA	NA	NA	NA	NA	NA	NA	NA	NA	NA	NA	NA	NA	NA	NA	NA	NA	NA	NA	NA	NA	NA	NA	NA	NA	NA	NA	NA
HURON_1834_F5	Huron	GoldenHills	3	36.1964	-120.154	UCB1	16	5.1	16	5.1	NA	NA	NA	NA	NA	NA	NA	NA	NA	NA	NA	NA	NA	NA	NA	NA	NA	NA	NA	NA	NA	NA	NA	NA	NA	NA	NA	NA	NA	NA	NA	NA	NA	NA	NA	NA
HURON_1835_G5	Huron	GoldenHills	3	36.1964	-120.154	UCB1	21	6.7	23	7.3	NA	NA	NA	NA	NA	NA	NA	NA	NA	NA	NA	NA	NA	NA	NA	NA	NA	NA	NA	NA	NA	NA	NA	NA	NA	NA	NA	NA	NA	NA	NA	NA	NA	NA	NA	NA
HURON_1836_H5	Huron	GoldenHills	3	36.1964	-120.154	UCB1	17	5.4	19	6	NA	NA	NA	NA	NA	NA	NA	NA	NA	NA	NA	NA	NA	NA	NA	NA	NA	NA	NA	NA	NA	NA	NA	NA	NA	NA	NA	NA	NA	NA	NA	NA	NA	NA	NA	NA
HURON_1838_B6	Huron	GoldenHills	3	36.1964	-120.154	UCB1	22	7	22	7	NA	NA	NA	NA	NA	NA	NA	NA	NA	NA	NA	NA	NA	NA	NA	NA	NA	NA	NA	NA	NA	NA	NA	NA	NA	NA	NA	NA	NA	NA	NA	NA	NA	NA	NA	NA
HURON_1839_C6	Huron	GoldenHills	3	36.1964	-120.154	UCB1	23	7.3	24	7.6	NA	NA	NA	NA	NA	NA	NA	NA	NA	NA	NA	NA	NA	NA	NA	NA	NA	NA	NA	NA	NA	NA	NA	NA	NA	NA	NA	NA	NA	NA	NA	NA	NA	NA	NA	NA
HURON_1840_D6	Huron	GoldenHills	3	36.1964	-120.154	UCB1	20	6.4	21	6.7	NA	NA	NA	NA	NA	NA	NA	NA	NA	NA	NA	NA	NA	NA	NA	NA	NA	NA	NA	NA	NA	NA	NA	NA	NA	NA	NA	NA	NA	NA	NA	NA	NA	NA	NA	NA
HURON_1841_E6	Huron	GoldenHills	3	36.1964	-120.154	UCB1	22	7	23	7.3	NA	NA	NA	NA	NA	NA	NA	NA	NA	NA	NA	NA	NA	NA	NA	NA	NA	NA	NA	NA	NA	NA	NA	NA	NA	NA	NA	NA	NA	NA	NA	NA	NA	NA	NA	NA
HURON_1842_F6	Huron	GoldenHills	3	36.1964	-120.154	UCB1	24	7.6	22	7	NA	NA	NA	NA	NA	NA	NA	NA	NA	NA	NA	NA	NA	NA	NA	NA	NA	NA	NA	NA	NA	NA	NA	NA	NA	NA	NA	NA	NA	NA	NA	NA	NA	NA	NA	NA
HURON_1843_G6	Huron	GoldenHills	3	36.1964	-120.154	UCB1	19	6	19	6	NA	NA	NA	NA	NA	NA	NA	NA	NA	NA	NA	NA	NA	NA	NA	NA	NA	NA	NA	NA	NA	NA	NA	NA	NA	NA	NA	NA	NA	NA	NA	NA	NA	NA	NA	NA
HURON_1844_H6	Huron	GoldenHills	3	36.1964	-120.154	UCB1	16	5.1	17	5.4	NA	NA	NA	NA	NA	NA	NA	NA	NA	NA	NA	NA	NA	NA	NA	NA	NA	NA	NA	NA	NA	NA	NA	NA	NA	NA	NA	NA	NA	NA	NA	NA	NA	NA	NA	NA
HURON_1845_A7	Huron	GoldenHills	3	36.1964	-120.154	UCB1	15	4.8	17	5.4	NA	NA	NA	NA	NA	NA	NA	NA	NA	NA	NA	NA	NA	NA	NA	NA	NA	NA	NA	NA	NA	NA	NA	NA	NA	NA	NA	NA	NA	NA	NA	NA	NA	NA	NA	NA
HURON_1846_B7	Huron	GoldenHills	3	36.1964	-120.154	UCB1	23	7.3	22	7	NA	NA	NA	NA	NA	NA	NA	NA	NA	NA	NA	NA	NA	NA	NA	NA	NA	NA	NA	NA	NA	NA	NA	NA	NA	NA	NA	NA	NA	NA	NA	NA	NA	NA	NA	NA
HURON_1847_C7	Huron	GoldenHills	3	36.1964	-120.154	UCB1	17	5.4	20	6.4	NA	NA	NA	NA	NA	NA	NA	NA	NA	NA	NA	NA	NA	NA	NA	NA	NA	NA	NA	NA	NA	NA	NA	NA	NA	NA	NA	NA	NA	NA	NA	NA	NA	NA	NA	NA
HURON_1848_D7	Huron	GoldenHills	3	36.1964	-120.154	UCB1	17	5.4	21	6.7	NA	NA	NA	NA	NA	NA	NA	NA	NA	NA	NA	NA	NA	NA	NA	NA	NA	NA	NA	NA	NA	NA	NA	NA	NA	NA	NA	NA	NA	NA	NA	NA	NA	NA	NA	NA
HURON_1849_E7	Huron	GoldenHills	3	36.1964	-120.154	UCB1	17	5.4	19	6	NA	NA	NA	NA	NA	NA	NA	NA	NA	NA	NA	NA	NA	NA	NA	NA	NA	NA	NA	NA	NA	NA	NA	NA	NA	NA	NA	NA	NA	NA	NA	NA	NA	NA	NA	NA
HURON_1850_F7	Huron	GoldenHills	3	36.1964	-120.154	UCB1	22	7	22	7	NA	NA	NA	NA	NA	NA	NA	NA	NA	NA	NA	NA	NA	NA	NA	NA	NA	NA	NA	NA	NA	NA	NA	NA	NA	NA	NA	NA	NA	NA	NA	NA	NA	NA	NA	NA
HURON_1851_G7	Huron	GoldenHills	3	36.1964	-120.154	UCB1	22	7	20	6.4	NA	NA	NA	NA	NA	NA	NA	NA	NA	NA	NA	NA	NA	NA	NA	NA	NA	NA	NA	NA	NA	NA	NA	NA	NA	NA	NA	NA	NA	NA	NA	NA	NA	NA	NA	NA
HURON_1852_H7	Huron	GoldenHills	3	36.1964	-120.154	UCB1	18	5.7	19	6	NA	NA	NA	NA	NA	NA	NA	NA	NA	NA	NA	NA	NA	NA	NA	NA	NA	NA	NA	NA	NA	NA	NA	NA	NA	NA	NA	NA	NA	NA	NA	NA	NA	NA	NA	NA
HURON_1853_A8	Huron	GoldenHills	3	36.1964	-120.154	UCB1	20	6.4	21	6.7	NA	NA	NA	NA	NA	NA	NA	NA	NA	NA	NA	NA	NA	NA	NA	NA	NA	NA	NA	NA	NA	NA	NA	NA	NA	NA	NA	NA	NA	NA	NA	NA	NA	NA	NA	NA
HURON_1854_B8	Huron	GoldenHills	3	36.1964	-120.154	UCB1	18	5.7	19	6	NA	NA	NA	NA	NA	NA	NA	NA	NA	NA	NA	NA	NA	NA	NA	NA	NA	NA	NA	NA	NA	NA	NA	NA	NA	NA	NA	NA	NA	NA	NA	NA	NA	NA	NA	NA
HURON_1855_C8	Huron	GoldenHills	3	36.1964	-120.154	UCB1	22	7	24	7.6	NA	NA	NA	NA	NA	NA	NA	NA	NA	NA	NA	NA	NA	NA	NA	NA	NA	NA	NA	NA	NA	NA	NA	NA	NA	NA	NA	NA	NA	NA	NA	NA	NA	NA	NA	NA
HURON_1856_D8	Huron	GoldenHills	3	36.1964	-120.154	UCB1	24	7.6	27	8.6	NA	NA	NA	NA	NA	NA	NA	NA	NA	NA	NA	NA	NA	NA	NA	NA	NA	NA	NA	NA	NA	NA	NA	NA	NA	NA	NA	NA	NA	NA	NA	NA	NA	NA	NA	NA
HURON_1857_E8	Huron	GoldenHills	3	36.1964	-120.154	UCB1	21	6.7	23	7.3	NA	NA	NA	NA	NA	NA	NA	NA	NA	NA	NA	NA	NA	NA	NA	NA	NA	NA	NA	NA	NA	NA	NA	NA	NA	NA	NA	NA	NA	NA	NA	NA	NA	NA	NA	NA
[truncated: 506 more rows]
