# Supplementary material for: Genome assembly and association tests identify interacting loci associated with vigor, precocity, and sex in interspecific pistachio rootstocks
Source: G3 (Bethesda). 2022 Dec 1;13(2):jkac317. doi: 10.1093/g3journal/jkac317 (PMC9911073; doi:10.1093/g3journal/jkac317)
Supplement: jkac317_Supplementary_Data [file jkac317_supplementary_data.zip › Table_S6_G3-2022-403626.xlsx]

## Sheet: S6.1_SEXGwas_Pint
Chromosome	Position	Significant	Model	Pvalue	MinusLog10(p)	BonferroniCutoff	AdjR2	SigmaRSE
Pint_chr3	23232194	Yes	Model1_LmG.P	9.23114e-64	63.0347	5.68624	0.476505	0.360677
Pint_chr3	23232207	Yes	Model1_LmG.P	9.93025e-65	64.003	5.68624	0.481795	0.35885
Pint_chr3	23232213	Yes	Model1_LmG.P	1.3206e-56	55.8792	5.68624	0.435715	0.374465
Pint_chr3	23232222	Yes	Model1_LmG.P	8.873e-56	55.0519	5.68624	0.4308	0.376092
Pint_chr5	9967176	Yes	Model1_LmG.P	1.05066e-22	21.9785	5.68624	0.195606	0.447092
Pint_chr5	9967213	Yes	Model1_LmG.P	4.60982e-16	15.3363	5.68624	0.141026	0.462328
Pint_chr10	19003599	Yes	Model1_LmG.P	1.32684e-139	138.877	5.68624	0.763918	0.242211
Pint_chr10	19003617	Yes	Model1_LmG.P	4.29965e-140	139.367	5.68624	0.765129	0.241589
Pint_chr14	3574347	Yes	Model1_LmG.P	9.24924e-10	9.03389	5.68624	0.0798249	0.478186
Pint_chr14	3574357	Yes	Model1_LmG.P	3.81937e-10	9.41801	5.68624	0.0834561	0.477242
Pint_chr14	3574367	Yes	Model1_LmG.P	4.47412e-10	9.34929	5.68624	0.0828073	0.477411
Pint_chr14	23127077	Yes	Model1_LmG.P	1.32695e-120	119.877	5.68624	0.711762	0.267632
Pint_chr14	24453226	Yes	Model1_LmG.P	5.96602e-141	140.224	5.68624	0.767236	0.240503
Pint_chr14	24453240	Yes	Model1_LmG.P	8.41751e-114	113.075	5.68624	0.690413	0.277366
Pint_chr14	24495503	Yes	Model1_LmG.P	2.53881e-87	86.5954	5.68624	0.591853	0.318471
Pint_chr14	24680911	Yes	Model1_LmG.P	1.37451e-131	130.862	5.68624	0.743176	0.252627
Pint_chr14	24687966	Yes	Model1_LmG.P	3.86904e-137	136.412	5.68624	0.75851	0.244913
Pint_chr14	24695597	Yes	Model1_LmG.P	6.11685e-141	140.213	5.68624	0.76721	0.240516
Pint_chr14	24784867	Yes	Model1_LmG.P	4.19729e-135	134.377	5.68624	0.758911	0.244766
Pint_chr14	25040494	Yes	Model1_LmG.P	1.61208e-125	124.793	5.68624	0.726975	0.260473
Pint_chr14	25139674	Yes	Model1_LmG.P	4.757e-137	136.323	5.68624	0.758652	0.244897
Pint_chr14	30512611	Yes	Model1_LmG.P	5.15464e-125	124.288	5.68624	0.7271	0.260414
Pint_chr14	31357216	Yes	Model1_LmG.P	1.84606e-112	111.734	5.68624	0.691879	0.276222
Pint_chr14	31357225	Yes	Model1_LmG.P	1.51053e-111	110.821	5.68624	0.690409	0.276803
Pint_chr14	31357341	Yes	Model1_LmG.P	8.1343e-123	122.09	5.68624	0.71963	0.263954
Pint_chr14	32948400	Yes	Model1_LmG.P	2.77333e-144	143.557	5.68624	0.775246	0.236329
Pint_chr14	32998285	Yes	Model1_LmG.P	4.53664e-76	75.3433	5.68624	0.549031	0.334761
Pint_chr14	34309359	Yes	Model1_LmG.P	7.38582e-112	111.132	5.68624	0.688398	0.278267
Pint_chr14	34309501	Yes	Model1_LmG.P	3.3847e-80	79.4705	5.68624	0.564325	0.329036
Pint_chr14	34309540	Yes	Model1_LmG.P	2.77333e-144	143.557	5.68624	0.775246	0.236329
Pint_chr14	34789799	Yes	Model1_LmG.P	1.0044e-128	127.998	5.68624	0.735332	0.256456
Pint_chr14	34789840	Yes	Model1_LmG.P	2.45164e-130	129.611	5.68624	0.742849	0.252788
Pint_chr14	34808871	Yes	Model1_LmG.P	2.77333e-144	143.557	5.68624	0.775246	0.236329
Pint_chr14	34921351	Yes	Model1_LmG.P	1.86618e-128	127.729	5.68624	0.758607	0.24492
Pint_chr14	35251649	Yes	Model1_LmG.P	5.19761e-131	130.284	5.68624	0.742807	0.252809
Pint_chr14	35251662	Yes	Model1_LmG.P	1.13591e-130	129.945	5.68624	0.742881	0.252772
Pint_chr14	35337229	Yes	Model1_LmG.P	9.37709e-107	106.028	5.68624	0.675407	0.284008
Pint_chr14	35592040	Yes	Model1_LmG.P	8.16338e-134	133.088	5.68624	0.750709	0.248894
Pint_chr14	36393042	Yes	Model1_LmG.P	8.62011e-144	143.064	5.68624	0.774762	0.236583
Pint_chr14	36445430	Yes	Model1_LmG.P	6.42226e-141	140.192	5.68624	0.767158	0.240543
Pint_chr14	36445449	Yes	Model1_LmG.P	2.22784e-140	139.652	5.68624	0.766716	0.240771
Pint_chr14	36445461	Yes	Model1_LmG.P	4.6521e-134	133.332	5.68624	0.750663	0.248918
Pint_chr14	36445473	Yes	Model1_LmG.P	4.6521e-134	133.332	5.68624	0.750663	0.248918
Pint_chr14	37008595	Yes	Model1_LmG.P	6.25479e-128	127.204	5.68624	0.734774	0.256726
Pint_chr14	37008646	Yes	Model1_LmG.P	3.77284e-84	83.4233	5.68624	0.57733	0.324088
Pint_chr14	37494453	Yes	Model1_LmG.P	1.2344e-95	94.9085	5.68624	0.625341	0.305127
Pint_chr14	37979913	Yes	Model1_LmG.P	1.85687e-151	150.731	5.68624	0.791565	0.227587
Pint_chr14	38290498	Yes	Model1_LmG.P	3.27478e-188	187.485	5.68624	0.858347	0.187618
Pint_chr14	38290558	Yes	Model1_LmG.P	1.33306e-187	186.875	5.68624	0.858136	0.187758

## Sheet: S6.2_SEXGwas_Patl
Chromosome	Position	Significant	Model	Pvalue	MinusLog10(p)	BonferroniCutoff	AdjR2	SigmaRSE
Patl_chr10	10974054	Yes	Model1_LmG.P	1.26736e-162	161.897	5.68256	0.826065	0.207901
Patl_chr13	23861654	Yes	Model1_LmG.P	6.63265e-100	99.1783	5.68256	0.645224	0.29692
Patl_chr14.1	3649316	Yes	Model1_LmG.P	3.2681e-123	122.486	5.68256	0.719553	0.26399
Patl_chr14.1	9255364	Yes	Model1_LmG.P	6.90138e-130	129.161	5.68256	0.743071	0.252679
Patl_chr14.1	22000922	Yes	Model1_LmG.P	1.57688e-119	118.802	5.68256	0.708658	0.269069
Patl_chr14.1	26739461	Yes	Model1_LmG.P	4.757e-137	136.323	5.68256	0.758652	0.244897
Patl_chr14.1	27462854	Yes	Model1_LmG.P	6.50837e-131	130.186	5.68256	0.75074	0.248879
Patl_chr14.1	27462885	Yes	Model1_LmG.P	2.11567e-111	110.675	5.68256	0.682509	0.280884
Patl_chr14.1	27760097	Yes	Model1_LmG.P	6.11685e-141	140.214	5.68256	0.767209	0.240516
Patl_chr14.1	28848323	Yes	Model1_LmG.P	1.11208e-07	6.95386	5.68256	0.714696	0.266266
Patl_chr14.1	30096495	Yes	Model1_LmG.P	1.11219e-116	115.954	5.68256	0.703822	0.271293
Patl_chr14.1	30096508	Yes	Model1_LmG.P	3.21262e-119	118.493	5.68256	0.711635	0.267691
Patl_chr14.1	30106030	Yes	Model1_LmG.P	3.3847e-80	79.4705	5.68256	0.564325	0.329036
Patl_chr14.1	31155582	Yes	Model1_LmG.P	2.77333e-144	143.557	5.68256	0.775246	0.236328
Patl_chr14.1	33806181	Yes	Model1_LmG.P	5.1367e-11	10.2893	5.68256	0.630715	0.30293
Patl_chr14.1	34003916	Yes	Model1_LmG.P	8.16338e-134	133.088	5.68256	0.750709	0.248894
Patl_chr14.1	36388409	Yes	Model1_LmG.P	3.27478e-188	187.485	5.68256	0.858347	0.187618
Patl_chr14.1	36388469	Yes	Model1_LmG.P	1.33306e-187	186.875	5.68256	0.858136	0.187758
Patl_chr14.2	1258591	Yes	Model1_LmG.P	1.6903e-131	130.772	5.68256	0.745263	0.251598
Patl_chr14.2	1258617	Yes	Model1_LmG.P	1.10594e-109	108.956	5.68256	0.680384	0.281823
Patl_chr14.2	4247329	Yes	Model1_LmG.P	2.70382e-207	206.568	5.68256	0.884091	0.169715
Patl_chr14.2	4307139	Yes	Model1_LmG.P	1.40462e-20	19.8524	5.68256	0.817367	0.213035
Patl_chr14.2	4310362	Yes	Model1_LmG.P	2.40801e-29	28.6183	5.68256	0.457957	0.367011
Patl_chr14.2	4852995	Yes	Model1_LmG.P	7.72758e-08	7.11196	5.68256	0.875223	0.176088
Patl_chr14.2	4902895	Yes	Model1_LmG.P	4.87326e-71	70.3122	5.68256	0.519328	0.34561
Patl_chr14.2	5966085	Yes	Model1_LmG.P	2.70382e-207	206.568	5.68256	0.884091	0.169715
Patl_chr14.2	5966118	Yes	Model1_LmG.P	2.70382e-207	206.568	5.68256	0.884091	0.169715
Patl_chr14.2	7630308	Yes	Model1_LmG.P	1.70757e-151	150.768	5.68256	0.801341	0.222186
Patl_chr14.2	15906755	Yes	Model1_LmG.P	2.26855e-08	7.64425	5.68256	0.805969	0.219583
Patl_chr14.2	17624152	Yes	Model1_LmG.P	8.21956e-223	222.085	5.68256	0.901535	0.156424
Patl_chr14.2	17705293	Yes	Model1_LmG.P	7.14862e-171	170.146	5.68256	0.834105	0.203039
Patl_chr14.2	18225867	Yes	Model1_LmG.P	2.33413e-21	20.6319	5.68256	0.823753	0.209278
Patl_chr14.2	21200169	Yes	Model1_LmG.P	6.95241e-19	18.1579	5.68256	0.696911	0.27444
Patl_chr14.2	21200210	Yes	Model1_LmG.P	6.95241e-19	18.1579	5.68256	0.696911	0.27444
Patl_chr14.2	21220255	Yes	Model1_LmG.P	3.95852e-32	31.4025	5.68256	0.772715	0.237655
Patl_chr14.2	21220282	Yes	Model1_LmG.P	1.08872e-33	32.9631	5.68256	0.766514	0.240875
Patl_chr14.2	22530362	Yes	Model1_LmG.P	1.76966e-167	166.752	5.68256	0.832615	0.203948
Patl_chr14.2	22573789	Yes	Model1_LmG.P	7.13805e-158	157.146	5.68256	0.80768	0.218612
Patl_chr14.2	23324088	Yes	Model1_LmG.P	6.11685e-141	140.214	5.68256	0.767209	0.240516
Patl_chr14.2	23763534	Yes	Model1_LmG.P	9.35073e-60	59.0292	5.68256	0.458952	0.366674
Patl_chr14.2	23915741	Yes	Model1_LmG.P	8.42755e-09	8.0743	5.68256	0.459396	0.366523
Patl_chr14.2	24193509	Yes	Model1_LmG.P	1.25078e-52	51.9028	5.68256	0.413312	0.381826
Patl_chr14.2	24193601	Yes	Model1_LmG.P	8.05049e-45	44.0942	5.68256	0.361546	0.398315
Patl_chr14.2	24876696	Yes	Model1_LmG.P	3.05852e-25	24.5145	5.68256	0.216501	0.441246
Patl_chr14.2	25309547	Yes	Model1_LmG.P	1.90547e-22	21.72	5.68256	0.193341	0.447721
Patl_chr14.2	25383819	Yes	Model1_LmG.P	1.1937e-17	16.9231	5.68256	0.150645	0.459417
Patl_chr14.2	26087511	Yes	Model1_LmG.P	9.6889e-09	8.01373	5.68256	0.0703295	0.480647
Patl_chr15	20282946	Yes	Model1_LmG.P	3.90796e-134	133.408	5.68256	0.750653	0.248922
