# Supplementary material for: Genome assembly and association tests identify interacting loci associated with vigor, precocity, and sex in interspecific pistachio rootstocks
Source: G3 (Bethesda). 2022 Dec 1;13(2):jkac317. doi: 10.1093/g3journal/jkac317 (PMC9911073; doi:10.1093/g3journal/jkac317)
Supplement: jkac317_Supplementary_Data [file jkac317_supplementary_data.zip › Table_S7_G3-2022-403626.xlsx]

## Sheet: S7.1_ExpGWAS_Pint
Phenotype	CHROM	POS	PvalRaw	AdjR2	SigmaRSE	mlog10p	Observations	Significant	BonferroniThreshold	Parental Genotypes (Pint-Patl)	Segregating.Parent
CanopyVolume_2ndYear_m3	Pint_chr3	31806752	1.33758e-06	0.023504	1.72115	5.87368	954	Yes	5.74123	0/0 0/1	Patl
CanopyVolume_2ndYear_m3	Pint_chr8	2032889	1.04862e-06	0.0239901	1.72072	5.97938	954	Yes	5.74123	0/0 0/1	Patl
CanopyVolume_2ndYear_m3	Pint_chr8	4512304	1.133e-06	0.0238355	1.72086	5.94577	954	Yes	5.74123	0/0 0/1	Patl
CanopyVolume_2ndYear_m3	Pint_chr8	4612535	1.47606e-06	0.0233073	1.72132	5.8309	954	Yes	5.74123	0/0 0/1	Patl
CanopyVolume_2ndYear_m3	Pint_chr9	245436	4.1629e-13	0.053352	1.69464	12.3806	954	Yes	5.74123	0/0 0/1	Patl
CanopyVolume_2ndYear_m3	Pint_chr9	254730	2.35465e-11	0.045353	1.70179	10.6281	954	Yes	5.74123	0/0 0/1	Patl
CanopyVolume_2ndYear_m3	Pint_chr9	259221	2.35242e-14	0.0590199	1.68956	13.6285	954	Yes	5.74123	0/0 0/1	Patl
CanopyVolume_2ndYear_m3	Pint_chr9	259236	1.33797e-14	0.0601301	1.68856	13.8736	954	Yes	5.74123	0/0 0/1	Patl
CanopyVolume_2ndYear_m3	Pint_chr9	260536	1.08227e-13	0.0560124	1.69226	12.9657	954	Yes	5.74123	0/0 0/1	Patl
CanopyVolume_2ndYear_m3	Pint_chr9	262606	3.00251e-13	0.0539978	1.69406	12.5225	954	Yes	5.74123	0/0 0/1	Patl
CanopyVolume_2ndYear_m3	Pint_chr9	263894	1.16853e-13	0.0558611	1.6924	12.9324	954	Yes	5.74123	0/0 0/1	Patl
CanopyVolume_2ndYear_m3	Pint_chr9	489363	8.21399e-08	0.0290807	1.71623	7.08545	954	Yes	5.74123	0/0 0/1	Patl
CanopyVolume_2ndYear_m3	Pint_chr9	505649	6.23341e-08	0.0296323	1.71574	7.20527	954	Yes	5.74123	0/0 0/1	Patl
CanopyVolume_2ndYear_m3	Pint_chr9	507133	4.25435e-09	0.0349973	1.71099	8.37117	954	Yes	5.74123	0/0 0/1	Patl
CanopyVolume_2ndYear_m3	Pint_chr9	577833	1.70997e-07	0.0276148	1.71752	6.76701	954	Yes	5.74123	0/0 0/1	Patl
CanopyVolume_2ndYear_m3	Pint_chr9	577847	1.75483e-07	0.027563	1.71757	6.75576	954	Yes	5.74123	0/0 0/1	Patl
CanopyVolume_2ndYear_m3	Pint_chr9	579080	8.44811e-08	0.0290245	1.71628	7.07324	954	Yes	5.74123	0/0 0/1	Patl
CanopyVolume_2ndYear_m3	Pint_chr9	579087	4.18972e-09	0.0350279	1.71097	8.37782	954	Yes	5.74123	0/0 0/1	Patl
CanopyVolume_2ndYear_m3	Pint_chr9	583352	2.20003e-08	0.0317143	1.7139	7.65757	954	Yes	5.74123	0/0 0/1	Patl
CanopyVolume_2ndYear_m3	Pint_chr9	592620	1.45865e-07	0.0279326	1.71724	6.83605	954	Yes	5.74123	0/0 0/1	Patl
CanopyVolume_2ndYear_m3	Pint_chr9	603685	2.85735e-08	0.0311917	1.71436	7.54404	954	Yes	5.74123	0/0 0/1	Patl
CanopyVolume_2ndYear_m3	Pint_chr9	603750	9.34211e-08	0.0288234	1.71646	7.02956	954	Yes	5.74123	0/0 0/1	Patl
CanopyVolume_2ndYear_m3	Pint_chr9	603762	6.89918e-09	0.0340316	1.71185	8.1612	954	Yes	5.74123	0/0 0/1	Patl
CanopyVolume_3rdYear_m3	Pint_chr11	24877752	1.35415e-06	0.023308	4.06919	5.86833	954	Yes	5.74156	0/0 0/1	Patl
CanopyVolume_3rdYear_m3	Pint_chr11	24966858	1.24977e-06	0.023467	4.06886	5.90317	954	Yes	5.74156	0/0 0/1	Patl
CanopyVolume_3rdYear_m3	Pint_chr11	24976249	6.44238e-07	0.0247813	4.06612	6.19095	954	Yes	5.74156	0/0 0/1	Patl
CanopyVolume_3rdYear_m3	Pint_chr11	24976326	3.77597e-07	0.0258413	4.06391	6.42297	954	Yes	5.74156	0/0 0/1	Patl
CanopyVolume_3rdYear_m3	Pint_chr11	25054418	1.97727e-07	0.0271253	4.06123	6.70393	954	Yes	5.74156	0/0 0/1	Patl
CanopyVolume_3rdYear_m3	Pint_chr11	25095536	3.08659e-07	0.0262414	4.06307	6.51052	954	Yes	5.74156	0/0 0/1	Patl
CanopyVolume_3rdYear_m3	Pint_chr11	25234376	1.37595e-08	0.032415	4.05017	7.8614	954	Yes	5.74156	0/0 0/1	Patl
CanopyVolume_3rdYear_m3	Pint_chr11	26381974	7.89903e-11	0.0426355	4.02872	10.1024	954	Yes	5.74156	0/0 0/1	Patl
CanopyVolume_3rdYear_m3	Pint_chr11	26381985	1.09826e-10	0.0419841	4.03009	9.95929	954	Yes	5.74156	0/0 0/1	Patl
CanopyVolume_3rdYear_m3	Pint_chr11	26498953	1.62093e-12	0.0502975	4.01257	11.7902	954	Yes	5.74156	0/0 0/1	Patl
CanopyVolume_3rdYear_m3	Pint_chr11	26498975	1.40694e-12	0.050576	4.01198	11.8517	954	Yes	5.74156	0/0 0/1	Patl
CanopyVolume_3rdYear_m3	Pint_chr11	26621692	4.76088e-11	0.0436357	4.02662	10.3223	954	Yes	5.74156	0/0 0/1	Patl
CanopyVolume_3rdYear_m3	Pint_chr11	26640355	1.1533e-10	0.0418875	4.0303	9.93806	954	Yes	5.74156	0/0 0/1	Patl
CanopyVolume_3rdYear_m3	Pint_chr11	26958972	7.17166e-09	0.0337076	4.04746	8.14438	954	Yes	5.74156	0/0 0/1	Patl
CanopyVolume_3rdYear_m3	Pint_chr11	27023492	5.20954e-09	0.0343416	4.04614	8.2832	954	Yes	5.74156	0/0 0/1	Patl
CanopyVolume_3rdYear_m3	Pint_chr11	27110132	3.79179e-09	0.0349715	4.04482	8.42116	954	Yes	5.74156	0/0 0/1	Patl
CanopyVolume_3rdYear_m3	Pint_chr11	27176920	6.03636e-09	0.0340495	4.04675	8.21922	954	Yes	5.74156	0/0 0/1	Patl
CanopyVolume_3rdYear_m3	Pint_chr11	27179279	5.22593e-09	0.0343354	4.04615	8.28184	954	Yes	5.74156	0/0 0/1	Patl
CanopyVolume_3rdYear_m3	Pint_chr11	27647459	2.78745e-09	0.0355816	4.04354	8.55479	954	Yes	5.74156	0/0 0/1	Patl
CanopyVolume_3rdYear_m3	Pint_chr11	27921731	8.55274e-10	0.0379227	4.03863	9.06789	954	Yes	5.74156	0/0 0/1	Patl
CanopyVolume_3rdYear_m3	Pint_chr13	25365220	5.97249e-09	0.0340706	4.0467	8.22384	954	Yes	5.74156	0/0 0/1	Patl
CanopyVolume_3rdYear_m3	Pint_chr3	5634592	5.5804e-07	0.0250663	4.06552	6.25333	954	Yes	5.74156	0/1 0/0	Pint
CanopyVolume_3rdYear_m3	Pint_chr3	6276765	6.6014e-07	0.0247329	4.06622	6.18036	954	Yes	5.74156	0/1 0/0	Pint
CanopyVolume_3rdYear_m3	Pint_chr3	6314473	8.34358e-07	0.0242683	4.06719	6.07865	954	Yes	5.74156	0/1 0/0	Pint
CanopyVolume_3rdYear_m3	Pint_chr3	6314490	8.34358e-07	0.0242683	4.06719	6.07865	954	Yes	5.74156	0/1 1/1	Pint
CanopyVolume_3rdYear_m3	Pint_chr3	22070635	9.49995e-07	0.0240109	4.06772	6.02228	954	Yes	5.74156	0/0 0/1	Patl
CanopyVolume_3rdYear_m3	Pint_chr9	245436	4.87118e-19	0.0794918	3.95041	18.3124	954	Yes	5.74156	0/0 0/1	Patl
CanopyVolume_3rdYear_m3	Pint_chr9	254730	6.8968e-15	0.0609929	3.98991	14.1614	954	Yes	5.74156	0/0 0/1	Patl
CanopyVolume_3rdYear_m3	Pint_chr9	259221	3.11015e-19	0.0803526	3.94857	18.5072	954	Yes	5.74156	0/0 0/1	Patl
CanopyVolume_3rdYear_m3	Pint_chr9	259236	2.51274e-19	0.0807616	3.94769	18.5999	954	Yes	5.74156	0/0 0/1	Patl
CanopyVolume_3rdYear_m3	Pint_chr9	260536	1.21851e-17	0.0732946	3.96369	16.9142	954	Yes	5.74156	0/0 0/1	Patl
CanopyVolume_3rdYear_m3	Pint_chr9	262606	5.29522e-19	0.0793316	3.95076	18.2761	954	Yes	5.74156	0/0 0/1	Patl
CanopyVolume_3rdYear_m3	Pint_chr9	263894	5.04675e-19	0.0794238	3.95056	18.297	954	Yes	5.74156	0/0 0/1	Patl
CanopyVolume_3rdYear_m3	Pint_chr9	489363	2.40541e-14	0.0585534	3.99509	13.6188	954	Yes	5.74156	0/0 0/1	Patl
CanopyVolume_3rdYear_m3	Pint_chr9	505649	9.50935e-14	0.0558637	4.00079	13.0218	954	Yes	5.74156	0/0 0/1	Patl
CanopyVolume_3rdYear_m3	Pint_chr9	507133	1.486e-14	0.0594944	3.99309	13.828	954	Yes	5.74156	0/0 0/1	Patl
CanopyVolume_3rdYear_m3	Pint_chr9	577833	5.59899e-13	0.0523866	4.00815	12.2519	954	Yes	5.74156	0/0 0/1	Patl
CanopyVolume_3rdYear_m3	Pint_chr9	577847	7.18677e-15	0.0609125	3.99008	14.1435	954	Yes	5.74156	0/0 0/1	Patl
CanopyVolume_3rdYear_m3	Pint_chr9	579080	3.86875e-14	0.0576241	3.99706	13.4124	954	Yes	5.74156	0/0 0/1	Patl
CanopyVolume_3rdYear_m3	Pint_chr9	579087	1.20283e-14	0.0599073	3.99222	13.9198	954	Yes	5.74156	0/0 0/1	Patl
CanopyVolume_3rdYear_m3	Pint_chr9	583352	1.54869e-13	0.0549081	4.00282	12.81	954	Yes	5.74156	0/0 0/1	Patl
CanopyVolume_3rdYear_m3	Pint_chr9	592620	7.89846e-16	0.065213	3.98094	15.1025	954	Yes	5.74156	0/0 0/1	Patl
CanopyVolume_3rdYear_m3	Pint_chr9	603685	7.76997e-14	0.0562594	3.99995	13.1096	954	Yes	5.74156	0/0 0/1	Patl
CanopyVolume_3rdYear_m3	Pint_chr9	603750	1.51835e-13	0.0549469	4.00274	12.8186	954	Yes	5.74156	0/0 0/1	Patl
CanopyVolume_3rdYear_m3	Pint_chr9	603762	1.46095e-14	0.0595277	3.99302	13.8354	954	Yes	5.74156	0/0 0/1	Patl
CanopyVolume_3rdYear_m3	Pint_chr9	1386188	6.02483e-07	0.0249143	4.06584	6.22006	954	Yes	5.74156	0/0 0/1	Patl
CanopyVolume_3rdYear_m3	Pint_chr9	1386210	7.76873e-07	0.0244099	4.06689	6.10965	954	Yes	5.74156	0/0 0/1	Patl
CanopyVolume_7thYear_m3	Pint_chr11	26381974	1.74926e-07	0.0541287	34.2523	6.75715	954	Yes	5.68658	0/0 0/1	Patl
CanopyVolume_7thYear_m3	Pint_chr11	26381985	8.01103e-07	0.0482313	34.3589	6.09631	954	Yes	5.68658	0/0 0/1	Patl
CanopyVolume_7thYear_m3	Pint_chr11	26498953	3.04364e-09	0.06974	33.9684	8.51661	954	Yes	5.68658	0/0 0/1	Patl
CanopyVolume_7thYear_m3	Pint_chr11	26498975	4.39723e-09	0.0683287	33.9942	8.35682	954	Yes	5.68658	0/0 0/1	Patl
CanopyVolume_7thYear_m3	Pint_chr11	26621692	4.41266e-09	0.0683153	33.9944	8.3553	954	Yes	5.68658	0/0 0/1	Patl
CanopyVolume_7thYear_m3	Pint_chr11	26640355	3.7213e-09	0.0689691	33.9825	8.4293	954	Yes	5.68658	0/0 0/1	Patl
CanopyVolume_7thYear_m3	Pint_chr11	26958972	4.18895e-07	0.0507459	34.3135	6.37789	954	Yes	5.68658	0/0 0/1	Patl
CanopyVolume_7thYear_m3	Pint_chr11	27023492	2.08569e-07	0.0534477	34.2646	6.68075	954	Yes	5.68658	0/0 0/1	Patl
CanopyVolume_7thYear_m3	Pint_chr11	27110132	9.55134e-08	0.0564695	34.2099	7.01994	954	Yes	5.68658	0/0 0/1	Patl
CanopyVolume_7thYear_m3	Pint_chr11	27176920	1.04177e-06	0.0472118	34.3773	5.98223	954	Yes	5.68658	0/0 0/1	Patl
CanopyVolume_7thYear_m3	Pint_chr3	9508012	1.9216e-06	0.0448345	34.4201	5.71634	954	Yes	5.68658	0/1 0/0	Pint
CanopyVolume_7thYear_m3	Pint_chr9	245436	6.45414e-24	0.191946	31.6588	23.1902	954	Yes	5.68658	0/0 0/1	Patl
CanopyVolume_7thYear_m3	Pint_chr9	254730	1.36226e-17	0.141163	32.6384	16.8657	954	Yes	5.68658	0/0 0/1	Patl
CanopyVolume_7thYear_m3	Pint_chr9	259221	6.36232e-20	0.160216	32.2743	19.1964	954	Yes	5.68658	0/0 0/1	Patl
CanopyVolume_7thYear_m3	Pint_chr9	259236	2.64513e-21	0.17132	32.0602	20.5776	954	Yes	5.68658	0/0 0/1	Patl
CanopyVolume_7thYear_m3	Pint_chr9	260536	1.11982e-19	0.158228	32.3125	18.9509	954	Yes	5.68658	0/0 0/1	Patl
CanopyVolume_7thYear_m3	Pint_chr9	262606	1.41167e-19	0.157412	32.3282	18.8503	954	Yes	5.68658	0/0 0/1	Patl
CanopyVolume_7thYear_m3	Pint_chr9	263894	1.46401e-21	0.17337	32.0206	20.8345	954	Yes	5.68658	0/0 0/1	Patl
CanopyVolume_7thYear_m3	Pint_chr9	489363	2.86064e-14	0.113323	33.1632	13.5435	954	Yes	5.68658	0/0 0/1	Patl
CanopyVolume_7thYear_m3	Pint_chr9	505649	1.95791e-16	0.131553	32.8205	15.7082	954	Yes	5.68658	0/0 0/1	Patl
CanopyVolume_7thYear_m3	Pint_chr9	507133	1.26144e-17	0.141439	32.6331	16.8991	954	Yes	5.68658	0/0 0/1	Patl
CanopyVolume_7thYear_m3	Pint_chr9	577833	9.32371e-17	0.134238	32.7697	16.0304	954	Yes	5.68658	0/0 0/1	Patl
CanopyVolume_7thYear_m3	Pint_chr9	577847	2.48342e-16	0.130692	32.8368	15.605	954	Yes	5.68658	0/0 0/1	Patl
CanopyVolume_7thYear_m3	Pint_chr9	579080	1.82217e-16	0.131814	32.8156	15.7394	954	Yes	5.68658	0/0 0/1	Patl
CanopyVolume_7thYear_m3	Pint_chr9	579087	6.53663e-17	0.135521	32.7454	16.1846	954	Yes	5.68658	0/0 0/1	Patl
CanopyVolume_7thYear_m3	Pint_chr9	583352	3.7423e-18	0.145787	32.5504	17.4269	954	Yes	5.68658	0/0 0/1	Patl
CanopyVolume_7thYear_m3	Pint_chr9	592620	3.37147e-13	0.104176	33.3338	12.4722	954	Yes	5.68658	0/0 0/1	Patl
CanopyVolume_7thYear_m3	Pint_chr9	603685	5.21927e-18	0.144599	32.5731	17.2824	954	Yes	5.68658	0/0 0/1	Patl
CanopyVolume_7thYear_m3	Pint_chr9	603750	4.42934e-16	0.128591	32.8764	15.3537	954	Yes	5.68658	0/0 0/1	Patl
CanopyVolume_7thYear_m3	Pint_chr9	603762	1.34524e-17	0.141208	32.6375	16.8712	954	Yes	5.68658	0/0 0/1	Patl
CanopyVolume_7thYear_m3	Pint_chr9	1386188	1.0325e-06	0.0472465	34.3767	5.98611	954	Yes	5.68658	0/0 0/1	Patl
CanopyVolume_7thYear_m3	Pint_chr9	1386210	1.61765e-06	0.0455032	34.4081	5.79112	954	Yes	5.68658	0/0 0/1	Patl
CanopyVolume_7thYear_m3	Pint_chr9	1493078	8.54058e-09	0.0657788	34.0407	8.06851	954	Yes	5.68658	0/0 0/1	Patl
CanopyVolume_7thYear_m3	Pint_chr9	1502676	9.18133e-09	0.0655006	34.0458	8.03709	954	Yes	5.68658	0/0 0/1	Patl
CanopyVolume_7thYear_m3	Pint_chr9	1884573	3.97163e-09	0.0687194	33.9871	8.40103	954	Yes	5.68658	0/0 0/1	Patl
CanopyVolume_7thYear_m3	Pint_chr9	1884585	2.98792e-09	0.0698109	33.9671	8.52463	954	Yes	5.68658	0/0 0/1	Patl
CanopyVolume_7thYear_m3	Pint_chr9	1884595	7.59366e-08	0.057356	34.1938	7.11955	954	Yes	5.68658	0/0 0/1	Patl
CanopyVolume_7thYear_m3	Pint_chr9	1964116	1.92485e-08	0.0626516	34.0976	7.7156	954	Yes	5.68658	0/0 0/1	Patl
CanopyVolume_7thYear_m3	Pint_chr9	1965105	1.19117e-07	0.0556155	34.2253	6.92403	954	Yes	5.68658	0/0 0/1	Patl
CanopyVolume_7thYear_m3	Pint_chr9	1965138	6.8381e-08	0.057761	34.1864	7.16506	954	Yes	5.68658	0/0 0/1	Patl
CanopyVolume_7thYear_m3	Pint_chr9	1965141	2.10609e-09	0.0711511	33.9427	8.67652	954	Yes	5.68658	0/0 0/1	Patl
CanopyVolume_7thYear_m3	Pint_chr9	2020688	3.45832e-09	0.0692502	33.9774	8.46113	954	Yes	5.68658	0/0 0/1	Patl
CanopyVolume_7thYear_m3	Pint_chr9	2346897	2.94425e-07	0.0521124	34.2888	6.53103	954	Yes	5.68658	0/0 0/1	Patl
CanopyVolume_7thYear_m3	Pint_chr9	2346981	1.64478e-07	0.0543671	34.248	6.78389	954	Yes	5.68658	0/0 0/1	Patl
MaturityAge_Years	Pint_chr1	18270994	1.88918e-07	0.0538308	0.63994	6.72373	954	Yes	5.68642	0/0 0/1	Patl
MaturityAge_Years	Pint_chr8	5237018	6.17857e-07	0.0492389	0.641491	6.20911	954	Yes	5.68642	0/0 0/1	Patl
MaturityAge_Years	Pint_chr8	5381248	2.62931e-07	0.0525507	0.640373	6.58016	954	Yes	5.68642	0/0 0/1	Patl
MaturityAge_Years	Pint_chr8	5498025	1.4922e-07	0.0547438	0.639631	6.82617	954	Yes	5.68642	0/0 0/1	Patl
MaturityAge_Years	Pint_chr8	5627520	2.08808e-07	0.0534433	0.640071	6.68025	954	Yes	5.68642	0/0 0/1	Patl
MaturityAge_Years	Pint_chr8	5728341	6.17857e-07	0.0492389	0.641491	6.20911	954	Yes	5.68642	0/0 0/1	Patl
MaturityAge_Years	Pint_chr8	5767808	1.74348e-07	0.0541415	0.639835	6.75858	954	Yes	5.68642	0/0 0/1	Patl
MaturityAge_Years	Pint_chr8	5931676	4.27581e-07	0.0506664	0.641009	6.36898	954	Yes	5.68642	0/0 0/1	Patl
MaturityAge_Years	Pint_chr8	6013246	3.01529e-07	0.0520201	0.640552	6.52067	954	Yes	5.68642	0/0 0/1	Patl
MaturityAge_Years	Pint_chr8	6030611	2.19487e-07	0.0532501	0.640136	6.65859	954	Yes	5.68642	0/0 0/1	Patl
MaturityAge_Years	Pint_chr8	6038254	1.31938e-07	0.0552201	0.63947	6.87963	954	Yes	5.68642	0/0 0/1	Patl
MaturityAge_Years	Pint_chr8	6168219	2.00568e-08	0.0624931	0.637004	7.69774	954	Yes	5.68642	0/0 0/1	Patl
MaturityAge_Years	Pint_chr8	6168258	1.04228e-07	0.0561319	0.639161	6.98202	954	Yes	5.68642	0/0 0/1	Patl
MaturityAge_Years	Pint_chr8	6382377	7.85144e-08	0.057227	0.638791	7.10505	954	Yes	5.68642	0/0 0/1	Patl
MaturityAge_Years	Pint_chr8	6382381	2.57469e-08	0.0615306	0.637331	7.58927	954	Yes	5.68642	0/0 0/1	Patl
MaturityAge_Years	Pint_chr8	6382477	7.85144e-08	0.057227	0.638791	7.10505	954	Yes	5.68642	0/0 0/1	Patl
MaturityAge_Years	Pint_chr8	7218598	1.25777e-08	0.0642899	0.636393	7.9004	954	Yes	5.68642	0/0 0/1	Patl
MaturityAge_Years	Pint_chr8	7352752	8.94106e-08	0.0567247	0.638961	7.04861	954	Yes	5.68642	0/0 0/1	Patl
MaturityAge_Years	Pint_chr8	7581530	3.61201e-08	0.0602251	0.637774	7.44225	954	Yes	5.68642	0/0 0/1	Patl
MaturityAge_Years	Pint_chr8	7646211	3.45644e-08	0.0603949	0.637716	7.46137	954	Yes	5.68642	0/0 0/1	Patl
MaturityAge_Years	Pint_chr8	7842038	1.08631e-07	0.0559719	0.639216	6.96405	954	Yes	5.68642	0/0 0/1	Patl
MaturityAge_Years	Pint_chr8	7842091	8.51879e-08	0.0569117	0.638897	7.06962	954	Yes	5.68642	0/0 0/1	Patl
MaturityAge_Years	Pint_chr8	8034295	1.57171e-06	0.0456151	0.642712	5.80363	954	Yes	5.68642	0/0 0/1	Patl
MaturityAge_Years	Pint_chr8	8045751	3.135e-07	0.0518692	0.640603	6.50376	954	Yes	5.68642	0/0 0/1	Patl
MaturityAge_Years	Pint_chr8	8094735	3.01529e-07	0.0520201	0.640552	6.52067	954	Yes	5.68642	0/0 0/1	Patl
MaturityAge_Years	Pint_chr8	8105309	1.8191e-07	0.0539772	0.639891	6.74014	954	Yes	5.68642	0/0 0/1	Patl
MaturityAge_Years	Pint_chr8	8144186	1.37916e-07	0.0550486	0.639528	6.86039	954	Yes	5.68642	0/0 0/1	Patl
MaturityAge_Years	Pint_chr8	9006994	1.43481e-07	0.0548956	0.63958	6.84321	954	Yes	5.68642	0/0 0/1	Patl
MaturityAge_Years	Pint_chr8	9286108	8.51879e-08	0.0569117	0.638897	7.06962	954	Yes	5.68642	0/0 0/1	Patl
MaturityAge_Years	Pint_chr8	9586100	8.19844e-08	0.0570599	0.638847	7.08627	954	Yes	5.68642	0/0 0/1	Patl
MaturityAge_Years	Pint_chr8	9686445	1.88918e-07	0.0538308	0.63994	6.72373	954	Yes	5.68642	0/0 0/1	Patl
MaturityAge_Years	Pint_chr8	9686471	4.82342e-08	0.0591089	0.638153	7.31664	954	Yes	5.68642	0/0 0/1	Patl
MaturityAge_Years	Pint_chr8	9695937	1.24147e-06	0.046531	0.642404	5.90607	954	Yes	5.68642	0/0 0/1	Patl
MaturityAge_Years	Pint_chr8	10097293	6.54491e-07	0.0490155	0.641566	6.1841	954	Yes	5.68642	0/0 0/1	Patl
MaturityAge_Years	Pint_chr8	10226084	2.3918e-07	0.0529174	0.640249	6.62128	954	Yes	5.68642	0/0 0/1	Patl
MaturityAge_Years	Pint_chr8	10262437	1.37916e-07	0.0550486	0.639528	6.86039	954	Yes	5.68642	0/0 0/1	Patl
MaturityAge_Years	Pint_chr8	10269564	3.01529e-07	0.0520201	0.640552	6.52067	954	Yes	5.68642	0/0 0/1	Patl
MaturityAge_Years	Pint_chr8	10269565	1.74348e-07	0.0541415	0.639835	6.75858	954	Yes	5.68642	0/0 0/1	Patl
MaturityAge_Years	Pint_chr8	10808751	1.44803e-06	0.0459334	0.642605	5.83922	954	Yes	5.68642	0/0 0/1	Patl
MaturityAge_Years	Pint_chr8	10933726	5.89598e-07	0.0494205	0.64143	6.22944	954	Yes	5.68642	0/0 0/1	Patl
MaturityAge_Years	Pint_chr8	10981544	1.08631e-07	0.0559719	0.639216	6.96405	954	Yes	5.68642	0/0 0/1	Patl
MaturityAge_Years	Pint_chr8	10981590	1.08631e-07	0.0559719	0.639216	6.96405	954	Yes	5.68642	0/0 0/1	Patl
MaturityAge_Years	Pint_chr8	11652890	6.69875e-07	0.0489254	0.641597	6.17401	954	Yes	5.68642	0/0 0/1	Patl
MaturityAge_Years	Pint_chr8	11850767	2.3918e-07	0.0529174	0.640249	6.62128	954	Yes	5.68642	0/0 0/1	Patl
MaturityAge_Years	Pint_chr8	12041036	3.135e-07	0.0518692	0.640603	6.50376	954	Yes	5.68642	0/0 0/1	Patl
MaturityAge_Years	Pint_chr8	12195561	5.14966e-07	0.0499454	0.641253	6.28822	954	Yes	5.68642	0/0 0/1	Patl
MaturityAge_Years	Pint_chr9	245436	3.72074e-12	0.0951971	0.625795	11.4294	954	Yes	5.68642	0/0 0/1	Patl
MaturityAge_Years	Pint_chr9	254730	5.55856e-09	0.067429	0.635325	8.25504	954	Yes	5.68642	0/0 0/1	Patl
MaturityAge_Years	Pint_chr9	259221	1.27837e-11	0.090553	0.627399	10.8933	954	Yes	5.68642	0/0 0/1	Patl
MaturityAge_Years	Pint_chr9	259236	1.26425e-12	0.0992429	0.624394	11.8982	954	Yes	5.68642	0/0 0/1	Patl
MaturityAge_Years	Pint_chr9	260536	1.97037e-11	0.0889206	0.627962	10.7055	954	Yes	5.68642	0/0 0/1	Patl
MaturityAge_Years	Pint_chr9	262606	3.72074e-12	0.0951971	0.625795	11.4294	954	Yes	5.68642	0/0 0/1	Patl
MaturityAge_Years	Pint_chr9	263894	3.72074e-12	0.0951971	0.625795	11.4294	954	Yes	5.68642	0/0 0/1	Patl
MaturityAge_Years	Pint_chr9	489363	1.93911e-07	0.0537298	0.639974	6.7124	954	Yes	5.68642	0/0 0/1	Patl
MaturityAge_Years	Pint_chr9	505649	4.41161e-08	0.0594534	0.638036	7.3554	954	Yes	5.68642	0/0 0/1	Patl
MaturityAge_Years	Pint_chr9	507133	1.41419e-08	0.0638387	0.636547	7.84949	954	Yes	5.68642	0/0 0/1	Patl
MaturityAge_Years	Pint_chr9	577833	8.19844e-08	0.0570599	0.638847	7.08627	954	Yes	5.68642	0/0 0/1	Patl
MaturityAge_Years	Pint_chr9	577847	9.87723e-07	0.0474186	0.642105	6.00536	954	Yes	5.68642	0/0 0/1	Patl
MaturityAge_Years	Pint_chr9	579080	1.57914e-07	0.0545247	0.639705	6.80158	954	Yes	5.68642	0/0 0/1	Patl
MaturityAge_Years	Pint_chr9	579087	9.95201e-08	0.0563106	0.639101	7.00209	954	Yes	5.68642	0/0 0/1	Patl
MaturityAge_Years	Pint_chr9	583352	3.61509e-07	0.051317	0.64079	6.44188	954	Yes	5.68642	0/0 0/1	Patl
MaturityAge_Years	Pint_chr9	603685	1.57914e-07	0.0545247	0.639705	6.80158	954	Yes	5.68642	0/0 0/1	Patl
MaturityAge_Years	Pint_chr9	603750	5.29969e-07	0.049834	0.64129	6.27575	954	Yes	5.68642	0/0 0/1	Patl
MaturityAge_Years	Pint_chr9	603762	9.45625e-08	0.0565082	0.639034	7.02428	954	Yes	5.68642	0/0 0/1	Patl
TreeHeight_1stYear_cm	Pint_chr14	5564035	1.78513e-08	0.0317664	22.4164	7.74833	954	Yes	5.74199	0/0 0/1	Patl
TreeHeight_1stYear_cm	Pint_chr15	19582889	6.38595e-08	0.029247	22.4455	7.19477	954	Yes	5.74199	0/0 0/1	Patl
TreeHeight_1stYear_cm	Pint_chr3	22708795	1.95576e-08	0.031586	22.4185	7.70868	954	Yes	5.74199	0/0 0/1	Patl
TreeHeight_1stYear_cm	Pint_chr3	26148792	2.49271e-08	0.0311066	22.424	7.60333	954	Yes	5.74199	0/0 0/1	Patl
TreeHeight_1stYear_cm	Pint_chr3	26472304	7.91013e-09	0.0333747	22.3978	8.10182	954	Yes	5.74199	0/0 0/1	Patl
TreeHeight_1stYear_cm	Pint_chr3	28833877	2.18128e-08	0.0313703	22.421	7.66129	954	Yes	5.74199	0/0 0/1	Patl
TreeHeight_1stYear_cm	Pint_chr3	29249259	9.02026e-09	0.0331153	22.4008	8.04478	954	Yes	5.74199	0/0 0/1	Patl
TreeHeight_1stYear_cm	Pint_chr3	29613040	3.1303e-08	0.0306564	22.4292	7.50441	954	Yes	5.74199	0/0 0/1	Patl
TreeHeight_1stYear_cm	Pint_chr3	29914533	5.809e-09	0.0339846	22.3907	8.2359	954	Yes	5.74199	0/0 0/1	Patl
TreeHeight_1stYear_cm	Pint_chr3	29997548	3.63386e-09	0.0349111	22.38	8.43963	954	Yes	5.74199	0/0 0/1	Patl
TreeHeight_1stYear_cm	Pint_chr3	29997575	8.85748e-09	0.0331513	22.4004	8.05269	954	Yes	5.74199	0/0 0/1	Patl
TreeHeight_1stYear_cm	Pint_chr3	30138464	6.15229e-09	0.0338712	22.392	8.21096	954	Yes	5.74199	0/0 0/1	Patl
TreeHeight_1stYear_cm	Pint_chr3	30227774	3.94422e-09	0.0347493	22.3818	8.40404	954	Yes	5.74199	0/0 0/1	Patl
TreeHeight_1stYear_cm	Pint_chr3	30238538	2.14267e-09	0.035954	22.3679	8.66904	954	Yes	5.74199	0/0 0/1	Patl
TreeHeight_1stYear_cm	Pint_chr3	30926992	2.21415e-08	0.0313408	22.4213	7.65479	954	Yes	5.74199	0/0 0/1	Patl
TreeHeight_1stYear_cm	Pint_chr3	31028995	1.26156e-08	0.0324525	22.4085	7.89909	954	Yes	5.74199	0/0 0/1	Patl
TreeHeight_1stYear_cm	Pint_chr3	31029090	2.51177e-09	0.0356403	22.3715	8.60002	954	Yes	5.74199	0/0 0/1	Patl
TreeHeight_1stYear_cm	Pint_chr3	31444424	2.01815e-09	0.0360722	22.3665	8.69505	954	Yes	5.74199	0/0 0/1	Patl
TreeHeight_1stYear_cm	Pint_chr3	31444453	3.05599e-09	0.0352531	22.376	8.51485	954	Yes	5.74199	0/0 0/1	Patl
TreeHeight_1stYear_cm	Pint_chr3	31801807	9.29007e-10	0.0376032	22.3487	9.03198	954	Yes	5.74199	0/0 0/1	Patl
TreeHeight_1stYear_cm	Pint_chr3	31801818	3.68889e-09	0.0348814	22.3803	8.4331	954	Yes	5.74199	0/0 0/1	Patl
TreeHeight_1stYear_cm	Pint_chr3	31805400	7.20389e-09	0.0335595	22.3956	8.14243	954	Yes	5.74199	0/0 0/1	Patl
TreeHeight_1stYear_cm	Pint_chr3	31805405	1.65504e-09	0.0364637	22.362	8.78119	954	Yes	5.74199	0/0 0/1	Patl
TreeHeight_1stYear_cm	Pint_chr3	31806752	5.48549e-10	0.0386423	22.3367	9.26078	954	Yes	5.74199	0/0 0/1	Patl
TreeHeight_1stYear_cm	Pint_chr3	31887061	2.28902e-09	0.0358236	22.3694	8.64035	954	Yes	5.74199	0/0 0/1	Patl
TreeHeight_1stYear_cm	Pint_chr3	31887111	1.36003e-09	0.0368512	22.3575	8.86645	954	Yes	5.74199	0/0 0/1	Patl
TreeHeight_1stYear_cm	Pint_chr3	31887195	4.21761e-09	0.0346169	22.3834	8.37493	954	Yes	5.74199	0/0 0/1	Patl
TreeHeight_1stYear_cm	Pint_chr3	31887242	7.87883e-09	0.0333826	22.3977	8.10354	954	Yes	5.74199	0/0 0/1	Patl
TreeHeight_1stYear_cm	Pint_chr3	31887245	1.437e-09	0.0367425	22.3587	8.84254	954	Yes	5.74199	0/0 0/1	Patl
TreeHeight_1stYear_cm	Pint_chr3	32273688	2.10529e-07	0.0268888	22.4728	6.67669	954	Yes	5.74199	0/0 0/1	Patl
TreeHeight_1stYear_cm	Pint_chr3	32378364	6.04582e-09	0.0339057	22.3916	8.21855	954	Yes	5.74199	0/0 0/1	Patl
TreeHeight_1stYear_cm	Pint_chr3	32385864	1.20656e-09	0.0370874	22.3547	8.91845	954	Yes	5.74199	0/0 0/1	Patl
TreeHeight_1stYear_cm	Pint_chr3	32434269	1.66117e-08	0.0319087	22.4148	7.77959	954	Yes	5.74199	0/0 0/1	Patl
TreeHeight_1stYear_cm	Pint_chr3	32502018	3.47578e-09	0.0349989	22.3789	8.45895	954	Yes	5.74199	0/0 0/1	Patl
TreeHeight_1stYear_cm	Pint_chr3	32502058	3.47578e-09	0.0349989	22.3789	8.45895	954	Yes	5.74199	0/0 0/1	Patl
TreeHeight_1stYear_cm	Pint_chr3	32793012	2.2317e-09	0.0358737	22.3688	8.65136	954	Yes	5.74199	0/0 0/1	Patl
TreeHeight_1stYear_cm	Pint_chr3	32793026	3.50393e-09	0.034983	22.3791	8.45544	954	Yes	5.74199	0/0 0/1	Patl
TreeHeight_1stYear_cm	Pint_chr3	32793060	3.2326e-09	0.0351421	22.3773	8.49045	954	Yes	5.74199	0/0 0/1	Patl
TreeHeight_1stYear_cm	Pint_chr3	32906998	8.45188e-10	0.0377897	22.3466	9.07305	954	Yes	5.74199	0/0 0/1	Patl
TreeHeight_1stYear_cm	Pint_chr3	32914735	6.0873e-10	0.038437	22.339	9.21558	954	Yes	5.74199	0/0 0/1	Patl
TreeHeight_1stYear_cm	Pint_chr3	32991550	1.88715e-10	0.0407453	22.3122	9.72419	954	Yes	5.74199	0/0 0/1	Patl
TreeHeight_1stYear_cm	Pint_chr3	32999210	1.12349e-10	0.0417667	22.3003	9.94943	954	Yes	5.74199	0/0 0/1	Patl
TreeHeight_1stYear_cm	Pint_chr3	33030942	1.31197e-10	0.0414613	22.3039	9.88208	954	Yes	5.74199	0/0 0/1	Patl
TreeHeight_1stYear_cm	Pint_chr3	33037988	2.45681e-11	0.0447572	22.2655	10.6096	954	Yes	5.74199	0/0 0/1	Patl
TreeHeight_1stYear_cm	Pint_chr3	33349857	3.42659e-11	0.0441031	22.2731	10.4651	954	Yes	5.74199	0/0 0/1	Patl
TreeHeight_1stYear_cm	Pint_chr3	33360734	1.14967e-11	0.0462491	22.2481	10.9394	954	Yes	5.74199	0/0 0/1	Patl
TreeHeight_1stYear_cm	Pint_chr3	33460370	1.19541e-11	0.0461725	22.249	10.9225	954	Yes	5.74199	0/0 0/1	Patl
TreeHeight_1stYear_cm	Pint_chr3	33582710	1.13076e-11	0.0462817	22.2477	10.9466	954	Yes	5.74199	0/0 0/1	Patl
TreeHeight_1stYear_cm	Pint_chr3	33582712	8.36237e-11	0.0423479	22.2936	10.0777	954	Yes	5.74199	0/0 0/1	Patl
TreeHeight_1stYear_cm	Pint_chr3	33629300	6.51803e-11	0.0428383	22.2879	10.1859	954	Yes	5.74199	0/0 0/1	Patl
TreeHeight_1stYear_cm	Pint_chr3	33629441	7.82905e-11	0.0424776	22.2921	10.1063	954	Yes	5.74199	0/0 0/1	Patl
TreeHeight_1stYear_cm	Pint_chr3	33630284	1.24374e-11	0.046142	22.2598	10.9053	953	Yes	5.74199	0/0 0/1	Patl
TreeHeight_1stYear_cm	Pint_chr3	33630311	1.56428e-10	0.0411149	22.3079	9.80569	954	Yes	5.74199	0/0 0/1	Patl
TreeHeight_1stYear_cm	Pint_chr3	33652827	3.75008e-12	0.0484475	22.2225	11.426	954	Yes	5.74199	0/0 0/1	Patl
TreeHeight_1stYear_cm	Pint_chr3	33661315	3.40711e-12	0.0486356	22.2203	11.4676	954	Yes	5.74199	0/0 0/1	Patl
TreeHeight_1stYear_cm	Pint_chr3	33661338	1.35835e-11	0.0459215	22.2519	10.867	954	Yes	5.74199	0/0 0/1	Patl
TreeHeight_1stYear_cm	Pint_chr3	33661342	5.11106e-12	0.0478402	22.2296	11.2915	954	Yes	5.74199	0/0 0/1	Patl
TreeHeight_1stYear_cm	Pint_chr3	33661344	1.35835e-11	0.0459215	22.2519	10.867	954	Yes	5.74199	0/0 0/1	Patl
TreeHeight_1stYear_cm	Pint_chr3	33661359	4.75827e-12	0.0479805	22.2279	11.3226	954	Yes	5.74199	0/0 0/1	Patl
TreeHeight_1stYear_cm	Pint_chr3	33819188	2.01294e-11	0.0451488	22.2609	10.6962	954	Yes	5.74199	0/0 0/1	Patl
TreeHeight_1stYear_cm	Pint_chr3	33819203	1.86273e-11	0.0453012	22.2592	10.7299	954	Yes	5.74199	0/0 0/1	Patl
TreeHeight_1stYear_cm	Pint_chr3	33869231	1.2398e-11	0.0461009	22.2498	10.9066	954	Yes	5.74199	0/0 0/1	Patl
TreeHeight_1stYear_cm	Pint_chr3	34032922	1.68972e-11	0.0454927	22.2569	10.7722	954	Yes	5.74199	0/0 0/1	Patl
TreeHeight_1stYear_cm	Pint_chr3	35025369	3.14636e-11	0.0442709	22.2712	10.5022	954	Yes	5.74199	0/0 0/1	Patl
TreeHeight_1stYear_cm	Pint_chr3	35122697	2.57777e-09	0.0355891	22.3721	8.58876	954	Yes	5.74199	0/0 0/1	Patl
TreeHeight_1stYear_cm	Pint_chr3	35357176	2.92139e-08	0.0307929	22.4277	7.53441	954	Yes	5.74199	0/0 0/1	Patl
TreeHeight_1stYear_cm	Pint_chr3	35357227	2.0716e-08	0.0314723	22.4198	7.68369	954	Yes	5.74199	0/0 0/1	Patl
TreeHeight_1stYear_cm	Pint_chr3	35357242	1.49541e-08	0.0321164	22.4123	7.82524	954	Yes	5.74199	0/0 0/1	Patl
TreeHeight_1stYear_cm	Pint_chr3	35357251	7.89009e-09	0.0333797	22.3977	8.10292	954	Yes	5.74199	0/0 0/1	Patl
TreeHeight_1stYear_cm	Pint_chr3	35357254	5.53733e-09	0.0340792	22.3896	8.2567	954	Yes	5.74199	0/0 0/1	Patl
TreeHeight_1stYear_cm	Pint_chr3	35357264	5.53733e-09	0.0340792	22.3896	8.2567	954	Yes	5.74199	0/0 0/1	Patl
TreeHeight_1stYear_cm	Pint_chr3	35357771	1.01573e-08	0.0328807	22.4035	7.99322	954	Yes	5.74199	0/0 0/1	Patl
TreeHeight_1stYear_cm	Pint_chr7	20595423	1.81805e-07	0.0271788	22.4694	6.74039	954	Yes	5.74199	0/0 0/1	Patl
TreeHeight_1stYear_cm	Pint_chr8	297371	1.16901e-06	0.0235014	22.5119	5.93218	954	Yes	5.74199	0/0 0/1	Patl
TreeHeight_1stYear_cm	Pint_chr8	508768	3.27648e-07	0.0260145	22.4829	6.48459	954	Yes	5.74199	0/0 0/1	Patl
TreeHeight_1stYear_cm	Pint_chr8	715656	1.25453e-06	0.023362	22.5135	5.90152	954	Yes	5.74199	0/0 0/1	Patl
TreeHeight_1stYear_cm	Pint_chr8	715665	1.25453e-06	0.023362	22.5135	5.90152	954	Yes	5.74199	0/0 0/1	Patl
TreeHeight_1stYear_cm	Pint_chr8	819238	5.70878e-07	0.0249173	22.4955	6.24346	954	Yes	5.74199	0/0 0/1	Patl
TreeHeight_1stYear_cm	Pint_chr8	2032889	2.38114e-07	0.0266454	22.4756	6.62322	954	Yes	5.74199	0/0 0/1	Patl
TreeHeight_1stYear_cm	Pint_chr8	2065344	2.08621e-07	0.0269068	22.4726	6.68064	954	Yes	5.74199	0/0 0/1	Patl
TreeHeight_1stYear_cm	Pint_chr8	2065443	3.13133e-07	0.0261041	22.4818	6.50427	954	Yes	5.74199	0/0 0/1	Patl
TreeHeight_1stYear_cm	Pint_chr8	3838370	1.02547e-07	0.0283107	22.4564	6.98908	954	Yes	5.74199	0/0 0/1	Patl
TreeHeight_1stYear_cm	Pint_chr8	3838384	1.02547e-07	0.0283107	22.4564	6.98908	954	Yes	5.74199	0/0 0/1	Patl
TreeHeight_1stYear_cm	Pint_chr8	3838438	5.53391e-07	0.0249788	22.4948	6.25697	954	Yes	5.74199	0/0 0/1	Patl
TreeHeight_1stYear_cm	Pint_chr8	3838447	5.53391e-07	0.0249788	22.4948	6.25697	954	Yes	5.74199	0/0 0/1	Patl
TreeHeight_1stYear_cm	Pint_chr8	3838450	9.13978e-08	0.0285383	22.4537	7.03906	954	Yes	5.74199	0/0 0/1	Patl
TreeHeight_1stYear_cm	Pint_chr8	3838517	5.77299e-07	0.0248952	22.4958	6.2386	954	Yes	5.74199	0/0 0/1	Patl
TreeHeight_1stYear_cm	Pint_chr8	3896492	1.0837e-07	0.0282015	22.4576	6.96509	954	Yes	5.74199	0/0 0/1	Patl
TreeHeight_1stYear_cm	Pint_chr8	3896526	1.65943e-07	0.0273592	22.4674	6.78004	954	Yes	5.74199	0/0 0/1	Patl
TreeHeight_1stYear_cm	Pint_chr8	3896532	1.15085e-07	0.0280827	22.459	6.93898	954	Yes	5.74199	0/0 0/1	Patl
TreeHeight_1stYear_cm	Pint_chr8	3942288	8.58726e-08	0.0286615	22.4523	7.06615	954	Yes	5.74199	0/0 0/1	Patl
TreeHeight_1stYear_cm	Pint_chr8	3979130	4.26123e-07	0.0254952	22.4889	6.37047	954	Yes	5.74199	0/0 0/1	Patl
TreeHeight_1stYear_cm	Pint_chr8	4012070	6.55905e-08	0.0291942	22.4462	7.18316	954	Yes	5.74199	0/0 0/1	Patl
TreeHeight_1stYear_cm	Pint_chr8	4305938	3.4796e-07	0.0258957	22.4843	6.45847	954	Yes	5.74199	0/0 0/1	Patl
TreeHeight_1stYear_cm	Pint_chr8	4512304	2.57379e-09	0.0355921	22.3721	8.58943	954	Yes	5.74199	0/0 0/1	Patl
TreeHeight_1stYear_cm	Pint_chr8	4612463	4.1812e-09	0.034634	22.3832	8.3787	954	Yes	5.74199	0/0 0/1	Patl
TreeHeight_1stYear_cm	Pint_chr8	4612535	8.50934e-10	0.0377763	22.3467	9.0701	954	Yes	5.74199	0/0 0/1	Patl
TreeHeight_1stYear_cm	Pint_chr8	5237018	1.74821e-07	0.0272562	22.4685	6.75741	954	Yes	5.74199	0/0 0/1	Patl
TreeHeight_1stYear_cm	Pint_chr8	5381248	7.69491e-08	0.0288784	22.4498	7.1138	954	Yes	5.74199	0/0 0/1	Patl
TreeHeight_1stYear_cm	Pint_chr8	5498025	1.79843e-08	0.0317518	22.4166	7.74511	954	Yes	5.74199	0/0 0/1	Patl
TreeHeight_1stYear_cm	Pint_chr8	5627520	2.41306e-08	0.0311708	22.4233	7.61743	954	Yes	5.74199	0/0 0/1	Patl
TreeHeight_1stYear_cm	Pint_chr8	5728341	1.21497e-08	0.0325268	22.4076	7.91543	954	Yes	5.74199	0/0 0/1	Patl
TreeHeight_1stYear_cm	Pint_chr8	5767808	1.54508e-08	0.0320518	22.4131	7.81105	954	Yes	5.74199	0/0 0/1	Patl
TreeHeight_1stYear_cm	Pint_chr8	5931676	6.02481e-08	0.0293621	22.4442	7.22006	954	Yes	5.74199	0/0 0/1	Patl
TreeHeight_1stYear_cm	Pint_chr8	6013246	5.56775e-09	0.0340684	22.3897	8.25432	954	Yes	5.74199	0/0 0/1	Patl
TreeHeight_1stYear_cm	Pint_chr8	6030611	2.09429e-09	0.0359991	22.3673	8.67896	954	Yes	5.74199	0/0 0/1	Patl
TreeHeight_1stYear_cm	Pint_chr8	6038254	3.02258e-08	0.0307256	22.4284	7.51962	954	Yes	5.74199	0/0 0/1	Patl
TreeHeight_1stYear_cm	Pint_chr8	6168219	6.99907e-09	0.0336165	22.395	8.15496	954	Yes	5.74199	0/0 0/1	Patl
TreeHeight_1stYear_cm	Pint_chr8	6168258	3.88822e-08	0.0302278	22.4342	7.41025	954	Yes	5.74199	0/0 0/1	Patl
TreeHeight_1stYear_cm	Pint_chr8	6282489	1.296e-09	0.0369463	22.3564	8.8874	954	Yes	5.74199	0/0 0/1	Patl
TreeHeight_1stYear_cm	Pint_chr8	6382377	4.14127e-08	0.0301032	22.4356	7.38287	954	Yes	5.74199	0/0 0/1	Patl
TreeHeight_1stYear_cm	Pint_chr8	6382381	9.39267e-09	0.0330353	22.4017	8.02721	954	Yes	5.74199	0/0 0/1	Patl
TreeHeight_1stYear_cm	Pint_chr8	6382477	3.28753e-08	0.0305595	22.4304	7.48313	954	Yes	5.74199	0/0 0/1	Patl
TreeHeight_1stYear_cm	Pint_chr8	9586100	1.0321e-06	0.0237475	22.509	5.98628	954	Yes	5.74199	0/0 0/1	Patl
TreeHeight_1stYear_cm	Pint_chr8	11850767	1.57823e-06	0.0229088	22.5187	5.80183	954	Yes	5.74199	0/0 0/1	Patl
TreeHeight_1stYear_cm	Pint_chr8	12016698	1.25861e-06	0.0233556	22.5136	5.90011	954	Yes	5.74199	0/0 0/1	Patl
TreeHeight_1stYear_cm	Pint_chr8	19116567	1.02011e-06	0.0237705	22.5088	5.99135	954	Yes	5.74199	0/0 0/1	Patl
TreeHeight_1stYear_cm	Pint_chr8	19116614	6.32584e-07	0.0247145	22.4979	6.19888	954	Yes	5.74199	0/0 0/1	Patl
TreeHeight_1stYear_cm	Pint_chr8	22368481	1.01337e-06	0.0237836	22.5086	5.99423	954	Yes	5.74199	0/0 0/1	Patl
TreeHeight_2ndYear_cm	Pint_chr9	245436	3.53615e-11	0.0440412	31.6206	10.4515	954	Yes	5.74199	0/0 0/1	Patl
TreeHeight_2ndYear_cm	Pint_chr9	254730	8.45931e-09	0.0332421	31.7987	8.07266	954	Yes	5.74199	0/0 0/1	Patl
TreeHeight_2ndYear_cm	Pint_chr9	259221	5.81609e-11	0.0430625	31.6368	10.2354	954	Yes	5.74199	0/0 0/1	Patl
TreeHeight_2ndYear_cm	Pint_chr9	259236	6.5195e-11	0.0428379	31.6405	10.1858	954	Yes	5.74199	0/0 0/1	Patl
TreeHeight_2ndYear_cm	Pint_chr9	260536	6.91831e-12	0.0472462	31.5675	11.16	954	Yes	5.74199	0/0 0/1	Patl
TreeHeight_2ndYear_cm	Pint_chr9	262606	5.01297e-11	0.0433548	31.6319	10.2999	954	Yes	5.74199	0/0 0/1	Patl
TreeHeight_2ndYear_cm	Pint_chr9	263894	2.52234e-11	0.0447054	31.6096	10.5982	954	Yes	5.74199	0/0 0/1	Patl
TreeHeight_2ndYear_cm	Pint_chr9	489363	2.08476e-07	0.0269082	31.9027	6.68094	954	Yes	5.74199	0/0 0/1	Patl
TreeHeight_2ndYear_cm	Pint_chr9	505649	1.51499e-06	0.0229895	31.9669	5.81959	954	Yes	5.74199	0/0 0/1	Patl
TreeHeight_2ndYear_cm	Pint_chr9	507133	1.34497e-07	0.0277745	31.8885	6.87129	954	Yes	5.74199	0/0 0/1	Patl
TreeHeight_2ndYear_cm	Pint_chr9	577847	1.02072e-06	0.0237693	31.9541	5.99109	954	Yes	5.74199	0/0 0/1	Patl
TreeHeight_2ndYear_cm	Pint_chr9	579080	2.98805e-07	0.0261967	31.9144	6.52461	954	Yes	5.74199	0/0 0/1	Patl
TreeHeight_2ndYear_cm	Pint_chr9	579087	9.70213e-08	0.0284202	31.8779	7.01313	954	Yes	5.74199	0/0 0/1	Patl
TreeHeight_2ndYear_cm	Pint_chr9	583352	2.90446e-07	0.0262527	31.9134	6.53693	954	Yes	5.74199	0/0 0/1	Patl
TreeHeight_2ndYear_cm	Pint_chr9	592620	4.40372e-07	0.0254302	31.9269	6.35618	954	Yes	5.74199	0/0 0/1	Patl
TreeHeight_2ndYear_cm	Pint_chr9	603685	1.1229e-07	0.0281313	31.8826	6.94966	954	Yes	5.74199	0/0 0/1	Patl
TreeHeight_2ndYear_cm	Pint_chr9	603750	8.0961e-07	0.024227	31.9466	6.09172	954	Yes	5.74199	0/0 0/1	Patl
TreeHeight_2ndYear_cm	Pint_chr9	603762	8.38679e-08	0.0287082	31.8732	7.0764	954	Yes	5.74199	0/0 0/1	Patl
TreeHeight_3rdYear_cm	Pint_chr1	12902245	1.78423e-06	0.0226901	49.4895	5.74855	954	Yes	5.74183	0/1 1/1	Pint
TreeHeight_3rdYear_cm	Pint_chr11	24877736	1.48712e-06	0.0230501	49.4804	5.82766	954	Yes	5.74183	0/0 0/1	Patl
TreeHeight_3rdYear_cm	Pint_chr11	24877752	2.93525e-07	0.0262591	49.399	6.53235	954	Yes	5.74183	0/0 0/1	Patl
TreeHeight_3rdYear_cm	Pint_chr11	24966858	9.17136e-07	0.0240056	49.4562	6.03757	954	Yes	5.74183	0/0 0/1	Patl
TreeHeight_3rdYear_cm	Pint_chr11	24976249	3.82528e-07	0.0257352	49.4123	6.41734	954	Yes	5.74183	0/0 0/1	Patl
TreeHeight_3rdYear_cm	Pint_chr11	24976326	2.03521e-07	0.0269837	49.3807	6.69139	954	Yes	5.74183	0/0 0/1	Patl
TreeHeight_3rdYear_cm	Pint_chr11	25054418	1.33308e-07	0.0278209	49.3594	6.87514	954	Yes	5.74183	0/0 0/1	Patl
TreeHeight_3rdYear_cm	Pint_chr11	25095536	3.49837e-07	0.0259119	49.4079	6.45613	954	Yes	5.74183	0/0 0/1	Patl
TreeHeight_3rdYear_cm	Pint_chr11	25234376	3.11216e-09	0.0352535	49.1704	8.50694	954	Yes	5.74183	0/0 0/1	Patl
TreeHeight_3rdYear_cm	Pint_chr11	26381974	1.03009e-11	0.0465125	48.8826	10.9871	954	Yes	5.74183	0/0 0/1	Patl
TreeHeight_3rdYear_cm	Pint_chr11	26381985	1.9618e-11	0.0452458	48.9151	10.7073	954	Yes	5.74183	0/0 0/1	Patl
TreeHeight_3rdYear_cm	Pint_chr11	26498953	9.10634e-14	0.055777	48.6445	13.0407	954	Yes	5.74183	0/0 0/1	Patl
TreeHeight_3rdYear_cm	Pint_chr11	26498975	4.35555e-14	0.0572164	48.6075	13.361	954	Yes	5.74183	0/0 0/1	Patl
TreeHeight_3rdYear_cm	Pint_chr11	26621692	1.0247e-11	0.0465228	48.8823	10.9894	954	Yes	5.74183	0/0 0/1	Patl
TreeHeight_3rdYear_cm	Pint_chr11	26640355	7.13228e-12	0.0472348	48.8641	11.1468	954	Yes	5.74183	0/0 0/1	Patl
TreeHeight_3rdYear_cm	Pint_chr11	26958972	5.92156e-12	0.0476003	48.8547	11.2276	954	Yes	5.74183	0/0 0/1	Patl
TreeHeight_3rdYear_cm	Pint_chr11	27023492	4.19231e-12	0.0482784	48.8373	11.3775	954	Yes	5.74183	0/0 0/1	Patl
TreeHeight_3rdYear_cm	Pint_chr11	27110132	6.50627e-12	0.0474153	48.8595	11.1867	954	Yes	5.74183	0/0 0/1	Patl
TreeHeight_3rdYear_cm	Pint_chr11	27176920	9.44433e-12	0.0466831	48.8782	11.0248	954	Yes	5.74183	0/0 0/1	Patl
TreeHeight_3rdYear_cm	Pint_chr11	27179279	4.21237e-12	0.0482691	48.8376	11.3755	954	Yes	5.74183	0/0 0/1	Patl
TreeHeight_3rdYear_cm	Pint_chr11	27647459	6.58752e-11	0.0428615	48.9761	10.1813	954	Yes	5.74183	0/0 0/1	Patl
TreeHeight_3rdYear_cm	Pint_chr11	27921731	3.68055e-11	0.0440077	48.9468	10.4341	954	Yes	5.74183	0/0 0/1	Patl
TreeHeight_3rdYear_cm	Pint_chr13	25365220	1.3679e-10	0.0414217	49.0129	9.86394	954	Yes	5.74183	0/0 0/1	Patl
TreeHeight_3rdYear_cm	Pint_chr2	26334092	2.4347e-08	0.0311854	49.2739	7.61355	954	Yes	5.74183	0/1 0/0	Pint
TreeHeight_3rdYear_cm	Pint_chr9	245436	9.04081e-13	0.0512872	48.7601	12.0438	954	Yes	5.74183	0/0 0/1	Patl
TreeHeight_3rdYear_cm	Pint_chr9	254730	2.32347e-08	0.0312779	49.2716	7.63386	954	Yes	5.74183	0/0 0/1	Patl
TreeHeight_3rdYear_cm	Pint_chr9	259221	6.65601e-12	0.0473706	48.8606	11.1768	954	Yes	5.74183	0/0 0/1	Patl
TreeHeight_3rdYear_cm	Pint_chr9	259236	9.86342e-12	0.0465978	48.8804	11.006	954	Yes	5.74183	0/0 0/1	Patl
TreeHeight_3rdYear_cm	Pint_chr9	260536	1.23405e-11	0.0461574	48.8917	10.9087	954	Yes	5.74183	0/0 0/1	Patl
TreeHeight_3rdYear_cm	Pint_chr9	262606	3.46583e-12	0.048652	48.8277	11.4602	954	Yes	5.74183	0/0 0/1	Patl
TreeHeight_3rdYear_cm	Pint_chr9	263894	8.52322e-13	0.0514027	48.7571	12.0694	954	Yes	5.74183	0/0 0/1	Patl
TreeHeight_3rdYear_cm	Pint_chr9	489363	7.25244e-07	0.0244698	49.4444	6.13952	954	Yes	5.74183	0/0 0/1	Patl
TreeHeight_3rdYear_cm	Pint_chr9	505649	2.04037e-08	0.0315349	49.265	7.69029	954	Yes	5.74183	0/0 0/1	Patl
TreeHeight_3rdYear_cm	Pint_chr9	507133	5.03463e-09	0.0343026	49.1946	8.29803	954	Yes	5.74183	0/0 0/1	Patl
TreeHeight_3rdYear_cm	Pint_chr9	577833	1.42083e-07	0.0276948	49.3626	6.84746	954	Yes	5.74183	0/0 0/1	Patl
TreeHeight_3rdYear_cm	Pint_chr9	577847	3.38208e-07	0.0259788	49.4062	6.47082	954	Yes	5.74183	0/0 0/1	Patl
TreeHeight_3rdYear_cm	Pint_chr9	579080	4.37269e-09	0.0345813	49.1875	8.35925	954	Yes	5.74183	0/0 0/1	Patl
TreeHeight_3rdYear_cm	Pint_chr9	579087	3.75219e-09	0.0348838	49.1798	8.42572	954	Yes	5.74183	0/0 0/1	Patl
TreeHeight_3rdYear_cm	Pint_chr9	583352	1.00155e-07	0.0283868	49.3451	6.99933	954	Yes	5.74183	0/0 0/1	Patl
TreeHeight_3rdYear_cm	Pint_chr9	592620	1.00384e-08	0.032938	49.2293	7.99834	954	Yes	5.74183	0/0 0/1	Patl
TreeHeight_3rdYear_cm	Pint_chr9	603685	2.46199e-09	0.0357167	49.1586	8.60871	954	Yes	5.74183	0/0 0/1	Patl
TreeHeight_3rdYear_cm	Pint_chr9	603750	2.42041e-08	0.031197	49.2736	7.61611	954	Yes	5.74183	0/0 0/1	Patl
TreeHeight_3rdYear_cm	Pint_chr9	603762	3.25551e-10	0.0397118	49.0566	9.48738	954	Yes	5.74183	0/0 0/1	Patl
TreeHeight_3rdYear_cm	Pint_chr9	1386188	5.98284e-07	0.0248504	49.4348	6.22309	954	Yes	5.74183	0/0 0/1	Patl
TreeHeight_3rdYear_cm	Pint_chr9	1386210	1.10093e-06	0.0236445	49.4653	5.95824	954	Yes	5.74183	0/0 0/1	Patl
TreeHeight_7thYear_cm	Pint_chr11	26381974	4.04681e-07	0.0507751	53.5246	6.39289	954	Yes	5.68658	0/0 0/1	Patl
TreeHeight_7thYear_cm	Pint_chr11	26381985	1.04543e-06	0.0471009	53.6281	5.98071	954	Yes	5.68658	0/0 0/1	Patl
TreeHeight_7thYear_cm	Pint_chr11	26498953	7.12252e-09	0.066341	53.0839	8.14737	954	Yes	5.68658	0/0 0/1	Patl
TreeHeight_7thYear_cm	Pint_chr11	26498975	8.08123e-09	0.0658566	53.0977	8.09252	954	Yes	5.68658	0/0 0/1	Patl
TreeHeight_7thYear_cm	Pint_chr11	26621692	2.75056e-09	0.0699854	52.9802	8.56058	954	Yes	5.68658	0/0 0/1	Patl
TreeHeight_7thYear_cm	Pint_chr11	26640355	1.93443e-09	0.0713312	52.9419	8.71345	954	Yes	5.68658	0/0 0/1	Patl
TreeHeight_7thYear_cm	Pint_chr11	26958972	3.14976e-07	0.0517444	53.4972	6.50172	954	Yes	5.68658	0/0 0/1	Patl
TreeHeight_7thYear_cm	Pint_chr11	27023492	1.02959e-07	0.056064	53.3753	6.98734	954	Yes	5.68658	0/0 0/1	Patl
TreeHeight_7thYear_cm	Pint_chr11	27110132	1.47097e-08	0.063557	53.163	7.8324	954	Yes	5.68658	0/0 0/1	Patl
TreeHeight_7thYear_cm	Pint_chr11	27176920	6.21499e-08	0.0580109	53.3202	7.20656	954	Yes	5.68658	0/0 0/1	Patl
TreeHeight_7thYear_cm	Pint_chr11	27179279	2.12849e-07	0.0532594	53.4545	6.67193	954	Yes	5.68658	0/0 0/1	Patl
TreeHeight_7thYear_cm	Pint_chr13	25365220	7.46995e-07	0.0484027	53.5914	6.12668	954	Yes	5.68658	0/0 0/1	Patl
TreeHeight_7thYear_cm	Pint_chr13	27597832	1.72033e-06	0.0451708	53.6824	5.76439	954	Yes	5.68658	0/0 0/1	Patl
TreeHeight_7thYear_cm	Pint_chr13	28234306	1.10526e-06	0.0468853	53.6341	5.95654	954	Yes	5.68658	0/0 0/1	Patl
TreeHeight_7thYear_cm	Pint_chr13	28711303	8.21867e-07	0.0480328	53.6018	6.0852	954	Yes	5.68658	0/0 0/1	Patl
TreeHeight_7thYear_cm	Pint_chr13	28711321	3.16006e-07	0.0517317	53.4976	6.50031	954	Yes	5.68658	0/0 0/1	Patl
TreeHeight_7thYear_cm	Pint_chr13	29262208	1.77813e-06	0.0450427	53.686	5.75004	954	Yes	5.68658	0/0 0/1	Patl
TreeHeight_7thYear_cm	Pint_chr9	245436	4.78256e-14	0.111202	51.7929	13.3203	954	Yes	5.68658	0/0 0/1	Patl
TreeHeight_7thYear_cm	Pint_chr9	254730	2.37439e-10	0.0793236	52.7135	9.62445	954	Yes	5.68658	0/0 0/1	Patl
TreeHeight_7thYear_cm	Pint_chr9	259221	7.46378e-12	0.0923939	52.338	11.127	954	Yes	5.68658	0/0 0/1	Patl
TreeHeight_7thYear_cm	Pint_chr9	259236	1.36479e-12	0.0987583	52.1542	11.8649	954	Yes	5.68658	0/0 0/1	Patl
TreeHeight_7thYear_cm	Pint_chr9	260536	2.08072e-10	0.079825	52.6992	9.68179	954	Yes	5.68658	0/0 0/1	Patl
TreeHeight_7thYear_cm	Pint_chr9	262606	3.82893e-12	0.0948985	52.2658	11.4169	954	Yes	5.68658	0/0 0/1	Patl
TreeHeight_7thYear_cm	Pint_chr9	263894	8.7403e-13	0.100421	52.1061	12.0585	954	Yes	5.68658	0/0 0/1	Patl
TreeHeight_7thYear_cm	Pint_chr9	489363	3.05492e-08	0.0607466	53.2427	7.515	954	Yes	5.68658	0/0 0/1	Patl
TreeHeight_7thYear_cm	Pint_chr9	505649	3.1388e-09	0.0694802	52.9946	8.50324	954	Yes	5.68658	0/0 0/1	Patl
TreeHeight_7thYear_cm	Pint_chr9	507133	8.78105e-10	0.0743462	52.8558	9.05645	954	Yes	5.68658	0/0 0/1	Patl
TreeHeight_7thYear_cm	Pint_chr9	577833	5.96507e-09	0.067021	53.0646	8.22438	954	Yes	5.68658	0/0 0/1	Patl
TreeHeight_7thYear_cm	Pint_chr9	577847	2.91217e-09	0.0697669	52.9864	8.53578	954	Yes	5.68658	0/0 0/1	Patl
TreeHeight_7thYear_cm	Pint_chr9	579080	6.25186e-09	0.066841	53.0697	8.20399	954	Yes	5.68658	0/0 0/1	Patl
TreeHeight_7thYear_cm	Pint_chr9	579087	2.29679e-09	0.0706749	52.9606	8.63888	954	Yes	5.68658	0/0 0/1	Patl
TreeHeight_7thYear_cm	Pint_chr9	583352	1.29424e-08	0.0640488	53.149	7.88799	954	Yes	5.68658	0/0 0/1	Patl
TreeHeight_7thYear_cm	Pint_chr9	592620	4.45124e-11	0.0856661	52.5317	10.3515	954	Yes	5.68658	0/0 0/1	Patl
TreeHeight_7thYear_cm	Pint_chr9	603685	8.45931e-10	0.0744886	52.8518	9.07266	954	Yes	5.68658	0/0 0/1	Patl
TreeHeight_7thYear_cm	Pint_chr9	603750	3.34418e-09	0.0692376	53.0015	8.47571	954	Yes	5.68658	0/0 0/1	Patl
TreeHeight_7thYear_cm	Pint_chr9	603762	3.20017e-09	0.0694061	52.9967	8.49483	954	Yes	5.68658	0/0 0/1	Patl
TreeHeight_7thYear_cm	Pint_chr9	1386188	1.91628e-06	0.0447527	53.6941	5.71754	954	Yes	5.68658	0/0 0/1	Patl
TrunkCaliper_1stYear_cm	Pint_chr12	8506933	4.169e-09	0.0346398	0.188239	8.37997	954	Yes	5.74199	0/0 0/1	Patl
TrunkCaliper_1stYear_cm	Pint_chr12	8506937	2.98724e-09	0.035298	0.188175	8.52473	954	Yes	5.74199	0/0 0/1	Patl
TrunkCaliper_1stYear_cm	Pint_chr12	8506941	3.09793e-07	0.0261253	0.189068	6.50893	954	Yes	5.74199	0/0 0/1	Patl
TrunkCaliper_1stYear_cm	Pint_chr14	5564035	4.72149e-07	0.0252925	0.189149	6.32592	954	Yes	5.74199	0/0 0/1	Patl
TrunkCaliper_1stYear_cm	Pint_chr15	3841536	6.79122e-07	0.0245743	0.189218	6.16805	954	Yes	5.74199	0/0 0/1	Patl
TrunkCaliper_1stYear_cm	Pint_chr15	4667638	1.5403e-07	0.0275065	0.188934	6.8124	954	Yes	5.74199	0/0 0/1	Patl
TrunkCaliper_1stYear_cm	Pint_chr15	4669960	2.93432e-07	0.0262325	0.189057	6.53249	954	Yes	5.74199	0/0 0/1	Patl
TrunkCaliper_1stYear_cm	Pint_chr15	6095704	1.25287e-08	0.0324661	0.188451	7.90209	954	Yes	5.74199	0/0 0/1	Patl
TrunkCaliper_1stYear_cm	Pint_chr15	6095722	3.01655e-08	0.0307296	0.18862	7.52049	954	Yes	5.74199	0/0 0/1	Patl
TrunkCaliper_1stYear_cm	Pint_chr15	6259305	2.879e-08	0.0308218	0.188611	7.54076	954	Yes	5.74199	0/0 0/1	Patl
TrunkCaliper_1stYear_cm	Pint_chr15	7781484	1.13555e-08	0.0326604	0.188432	7.9448	954	Yes	5.74199	0/0 0/1	Patl
TrunkCaliper_1stYear_cm	Pint_chr15	7784822	5.77567e-09	0.033996	0.188302	8.2384	954	Yes	5.74199	0/0 0/1	Patl
TrunkCaliper_1stYear_cm	Pint_chr15	8377286	1.58407e-06	0.0229015	0.18938	5.80023	954	Yes	5.74199	0/0 0/1	Patl
TrunkCaliper_1stYear_cm	Pint_chr15	9422202	1.39857e-09	0.036796	0.188029	8.85432	954	Yes	5.74199	0/0 0/1	Patl
TrunkCaliper_1stYear_cm	Pint_chr15	9422230	1.59775e-07	0.0274341	0.188941	6.79649	954	Yes	5.74199	0/0 0/1	Patl
TrunkCaliper_1stYear_cm	Pint_chr15	9860701	1.14318e-06	0.0235456	0.189318	5.94189	954	Yes	5.74199	0/0 0/1	Patl
TrunkCaliper_1stYear_cm	Pint_chr15	10105308	1.61993e-07	0.0274068	0.188943	6.7905	954	Yes	5.74199	0/0 0/1	Patl
TrunkCaliper_1stYear_cm	Pint_chr15	10530543	3.17259e-08	0.0306299	0.18863	7.49859	954	Yes	5.74199	0/0 0/1	Patl
TrunkCaliper_1stYear_cm	Pint_chr15	10530584	7.56366e-08	0.0289124	0.188797	7.12127	954	Yes	5.74199	0/0 0/1	Patl
TrunkCaliper_1stYear_cm	Pint_chr15	10672167	1.38802e-07	0.0277123	0.188914	6.8576	954	Yes	5.74199	0/0 0/1	Patl
TrunkCaliper_1stYear_cm	Pint_chr15	11527637	1.64956e-07	0.027371	0.188947	6.78263	954	Yes	5.74199	0/0 0/1	Patl
TrunkCaliper_1stYear_cm	Pint_chr15	11544881	2.54565e-07	0.0265134	0.18903	6.5942	954	Yes	5.74199	0/0 0/1	Patl
TrunkCaliper_1stYear_cm	Pint_chr15	11794467	1.25257e-06	0.0233651	0.189336	5.9022	954	Yes	5.74199	0/0 0/1	Patl
TrunkCaliper_1stYear_cm	Pint_chr15	11883331	8.88301e-07	0.0240438	0.18927	6.05144	954	Yes	5.74199	0/0 0/1	Patl
TrunkCaliper_1stYear_cm	Pint_chr15	11883344	8.81323e-07	0.0240594	0.189268	6.05486	954	Yes	5.74199	0/0 0/1	Patl
TrunkCaliper_1stYear_cm	Pint_chr15	11921380	1.39743e-06	0.023149	0.189356	5.85467	954	Yes	5.74199	0/0 0/1	Patl
TrunkCaliper_1stYear_cm	Pint_chr15	12419982	1.5243e-06	0.0229774	0.189373	5.81693	954	Yes	5.74199	0/0 0/1	Patl
TrunkCaliper_1stYear_cm	Pint_chr3	22708795	2.28187e-07	0.0267296	0.189009	6.64171	954	Yes	5.74199	0/0 0/1	Patl
TrunkCaliper_1stYear_cm	Pint_chr3	26148792	3.82387e-07	0.0257092	0.189108	6.4175	954	Yes	5.74199	0/0 0/1	Patl
TrunkCaliper_1stYear_cm	Pint_chr3	26472304	1.51511e-07	0.0275391	0.18893	6.81956	954	Yes	5.74199	0/0 0/1	Patl
TrunkCaliper_1stYear_cm	Pint_chr3	28833877	1.44229e-06	0.0230866	0.189363	5.84095	954	Yes	5.74199	0/0 0/1	Patl
TrunkCaliper_1stYear_cm	Pint_chr3	29249259	9.90406e-08	0.0283795	0.188849	7.00419	954	Yes	5.74199	0/0 0/1	Patl
TrunkCaliper_1stYear_cm	Pint_chr3	29914533	3.20034e-07	0.026061	0.189074	6.4948	954	Yes	5.74199	0/0 0/1	Patl
TrunkCaliper_1stYear_cm	Pint_chr3	29997548	1.19815e-07	0.0280031	0.188885	6.92149	954	Yes	5.74199	0/0 0/1	Patl
TrunkCaliper_1stYear_cm	Pint_chr3	29997575	1.49047e-07	0.0275715	0.188927	6.82668	954	Yes	5.74199	0/0 0/1	Patl
TrunkCaliper_1stYear_cm	Pint_chr3	30138464	1.24585e-07	0.0279259	0.188893	6.90453	954	Yes	5.74199	0/0 0/1	Patl
TrunkCaliper_1stYear_cm	Pint_chr3	30227774	2.86841e-08	0.0308291	0.188611	7.54236	954	Yes	5.74199	0/0 0/1	Patl
TrunkCaliper_1stYear_cm	Pint_chr3	30238538	2.93383e-08	0.0307845	0.188615	7.53256	954	Yes	5.74199	0/0 0/1	Patl
TrunkCaliper_1stYear_cm	Pint_chr3	30926992	8.12291e-08	0.0287714	0.188811	7.09029	954	Yes	5.74199	0/0 0/1	Patl
TrunkCaliper_1stYear_cm	Pint_chr3	31028995	4.58354e-08	0.0299026	0.188701	7.3388	954	Yes	5.74199	0/0 0/1	Patl
TrunkCaliper_1stYear_cm	Pint_chr3	31029090	4.41038e-09	0.0345286	0.18825	8.35552	954	Yes	5.74199	0/0 0/1	Patl
TrunkCaliper_1stYear_cm	Pint_chr3	31444424	2.38246e-09	0.0357446	0.188132	8.62297	954	Yes	5.74199	0/0 0/1	Patl
TrunkCaliper_1stYear_cm	Pint_chr3	31444453	1.61652e-09	0.0365102	0.188057	8.79142	954	Yes	5.74199	0/0 0/1	Patl
TrunkCaliper_1stYear_cm	Pint_chr3	31801807	6.39144e-10	0.0383408	0.187878	9.1944	954	Yes	5.74199	0/0 0/1	Patl
TrunkCaliper_1stYear_cm	Pint_chr3	31801818	2.84949e-09	0.0353912	0.188166	8.54523	954	Yes	5.74199	0/0 0/1	Patl
TrunkCaliper_1stYear_cm	Pint_chr3	31805400	4.50705e-09	0.0344858	0.188254	8.34611	954	Yes	5.74199	0/0 0/1	Patl
TrunkCaliper_1stYear_cm	Pint_chr3	31805405	2.20652e-09	0.0358961	0.188117	8.65629	954	Yes	5.74199	0/0 0/1	Patl
TrunkCaliper_1stYear_cm	Pint_chr3	31806752	2.60294e-10	0.0401117	0.187705	9.58454	954	Yes	5.74199	0/0 0/1	Patl
TrunkCaliper_1stYear_cm	Pint_chr3	31887061	1.86796e-09	0.0362249	0.188085	8.72863	954	Yes	5.74199	0/0 0/1	Patl
TrunkCaliper_1stYear_cm	Pint_chr3	31887111	1.70146e-09	0.0364091	0.188067	8.76918	954	Yes	5.74199	0/0 0/1	Patl
TrunkCaliper_1stYear_cm	Pint_chr3	31887195	1.46644e-08	0.0321551	0.188482	7.83374	954	Yes	5.74199	0/0 0/1	Patl
TrunkCaliper_1stYear_cm	Pint_chr3	31887242	7.26057e-09	0.033544	0.188346	8.13903	954	Yes	5.74199	0/0 0/1	Patl
TrunkCaliper_1stYear_cm	Pint_chr3	31887245	1.27489e-09	0.0369787	0.188011	8.89453	954	Yes	5.74199	0/0 0/1	Patl
TrunkCaliper_1stYear_cm	Pint_chr3	32273688	8.8867e-08	0.0285938	0.188828	7.05126	954	Yes	5.74199	0/0 0/1	Patl
TrunkCaliper_1stYear_cm	Pint_chr3	32378364	4.53934e-08	0.0299217	0.188699	7.34301	954	Yes	5.74199	0/0 0/1	Patl
TrunkCaliper_1stYear_cm	Pint_chr3	32385864	7.6251e-09	0.0334472	0.188356	8.11775	954	Yes	5.74199	0/0 0/1	Patl
TrunkCaliper_1stYear_cm	Pint_chr3	32434269	2.7266e-07	0.0263776	0.189043	6.56438	954	Yes	5.74199	0/0 0/1	Patl
TrunkCaliper_1stYear_cm	Pint_chr3	32502018	2.11293e-08	0.0314333	0.188552	7.67512	954	Yes	5.74199	0/0 0/1	Patl
TrunkCaliper_1stYear_cm	Pint_chr3	32502058	2.11293e-08	0.0314333	0.188552	7.67512	954	Yes	5.74199	0/0 0/1	Patl
TrunkCaliper_1stYear_cm	Pint_chr3	32793012	1.53339e-06	0.0229657	0.189374	5.81435	954	Yes	5.74199	0/0 0/1	Patl
TrunkCaliper_1stYear_cm	Pint_chr3	32793026	1.21241e-07	0.0279797	0.188888	6.91635	954	Yes	5.74199	0/0 0/1	Patl
TrunkCaliper_1stYear_cm	Pint_chr3	32906998	3.82682e-07	0.0257077	0.189108	6.41716	954	Yes	5.74199	0/0 0/1	Patl
TrunkCaliper_1stYear_cm	Pint_chr3	32914735	3.14297e-07	0.0260968	0.189071	6.50266	954	Yes	5.74199	0/0 0/1	Patl
TrunkCaliper_1stYear_cm	Pint_chr3	32991550	2.71253e-07	0.0263879	0.189042	6.56663	954	Yes	5.74199	0/0 0/1	Patl
TrunkCaliper_1stYear_cm	Pint_chr3	32999210	1.45977e-07	0.0276126	0.188923	6.83572	954	Yes	5.74199	0/0 0/1	Patl
TrunkCaliper_1stYear_cm	Pint_chr3	33030942	4.72684e-08	0.0298417	0.188707	7.32543	954	Yes	5.74199	0/0 0/1	Patl
TrunkCaliper_1stYear_cm	Pint_chr3	33037988	4.37066e-08	0.0299966	0.188692	7.35945	954	Yes	5.74199	0/0 0/1	Patl
TrunkCaliper_1stYear_cm	Pint_chr3	33349857	5.26079e-08	0.0296302	0.188727	7.27895	954	Yes	5.74199	0/0 0/1	Patl
TrunkCaliper_1stYear_cm	Pint_chr3	33360734	5.11825e-08	0.0296845	0.188722	7.29088	954	Yes	5.74199	0/0 0/1	Patl
TrunkCaliper_1stYear_cm	Pint_chr3	33460370	2.90609e-08	0.0308033	0.188613	7.53669	954	Yes	5.74199	0/0 0/1	Patl
TrunkCaliper_1stYear_cm	Pint_chr3	33582710	6.12886e-09	0.0338787	0.188314	8.21262	954	Yes	5.74199	0/0 0/1	Patl
TrunkCaliper_1stYear_cm	Pint_chr3	33582712	4.74186e-08	0.0298355	0.188707	7.32405	954	Yes	5.74199	0/0 0/1	Patl
TrunkCaliper_1stYear_cm	Pint_chr3	33629300	3.66466e-07	0.0257933	0.1891	6.43597	954	Yes	5.74199	0/0 0/1	Patl
TrunkCaliper_1stYear_cm	Pint_chr3	33629441	1.41213e-07	0.0276782	0.188917	6.85013	954	Yes	5.74199	0/0 0/1	Patl
TrunkCaliper_1stYear_cm	Pint_chr3	33630284	8.35498e-08	0.0287455	0.188868	7.07805	953	Yes	5.74199	0/0 0/1	Patl
TrunkCaliper_1stYear_cm	Pint_chr3	33630311	2.27946e-07	0.0267317	0.189009	6.64217	954	Yes	5.74199	0/0 0/1	Patl
TrunkCaliper_1stYear_cm	Pint_chr3	33652827	1.29925e-06	0.0232929	0.189343	5.88631	954	Yes	5.74199	0/0 0/1	Patl
TrunkCaliper_1stYear_cm	Pint_chr3	33661315	2.17271e-07	0.0268265	0.189	6.663	954	Yes	5.74199	0/0 0/1	Patl
TrunkCaliper_1stYear_cm	Pint_chr3	33661338	5.08064e-07	0.0251476	0.189163	6.29408	954	Yes	5.74199	0/0 0/1	Patl
TrunkCaliper_1stYear_cm	Pint_chr3	33661342	2.2241e-07	0.0267803	0.189004	6.65285	954	Yes	5.74199	0/0 0/1	Patl
TrunkCaliper_1stYear_cm	Pint_chr3	33661344	5.08064e-07	0.0251476	0.189163	6.29408	954	Yes	5.74199	0/0 0/1	Patl
TrunkCaliper_1stYear_cm	Pint_chr3	33661359	3.15576e-07	0.0260887	0.189071	6.5009	954	Yes	5.74199	0/0 0/1	Patl
TrunkCaliper_1stYear_cm	Pint_chr3	33819153	2.06831e-08	0.0314754	0.188548	7.68438	954	Yes	5.74199	0/1 0/0	Pint
TrunkCaliper_1stYear_cm	Pint_chr3	33819188	2.52616e-07	0.0265286	0.189029	6.59754	954	Yes	5.74199	0/0 0/1	Patl
TrunkCaliper_1stYear_cm	Pint_chr3	33819203	1.22778e-07	0.0279548	0.18889	6.91088	954	Yes	5.74199	0/0 0/1	Patl
TrunkCaliper_1stYear_cm	Pint_chr3	33869231	7.79004e-07	0.0243032	0.189245	6.10846	954	Yes	5.74199	0/0 0/1	Patl
TrunkCaliper_1stYear_cm	Pint_chr3	34032922	9.97246e-07	0.0238153	0.189292	6.0012	954	Yes	5.74199	0/0 0/1	Patl
TrunkCaliper_1stYear_cm	Pint_chr3	34984786	4.41528e-09	0.0345265	0.188251	8.35504	954	Yes	5.74199	0/1 0/0	Pint
TrunkCaliper_1stYear_cm	Pint_chr3	35025369	3.68265e-08	0.0303352	0.188659	7.43384	954	Yes	5.74199	0/0 0/1	Patl
TrunkCaliper_1stYear_cm	Pint_chr3	35122697	1.1348e-06	0.0235601	0.189317	5.94508	954	Yes	5.74199	0/0 0/1	Patl
TrunkCaliper_1stYear_cm	Pint_chr3	35122715	7.46071e-08	0.0289395	0.188794	7.12722	954	Yes	5.74199	0/1 0/0	Pint
TrunkCaliper_1stYear_cm	Pint_chr3	35315665	1.50946e-06	0.0229967	0.189371	5.82118	954	Yes	5.74199	0/1 0/0	Pint
TrunkCaliper_1stYear_cm	Pint_chr3	35516942	4.57063e-07	0.0253567	0.189142	6.34002	954	Yes	5.74199	0/1 1/1	Pint
TrunkCaliper_1stYear_cm	Pint_chr6	12546859	4.9942e-08	0.029733	0.188717	7.30153	954	Yes	5.74199	0/0 0/1	Patl
TrunkCaliper_1stYear_cm	Pint_chr6	12546910	3.77953e-08	0.0302839	0.188664	7.42256	954	Yes	5.74199	0/0 0/1	Patl
TrunkCaliper_1stYear_cm	Pint_chr8	3942288	1.38725e-06	0.0231634	0.189355	5.85785	954	Yes	5.74199	0/0 0/1	Patl
TrunkCaliper_1stYear_cm	Pint_chr8	4512304	2.16567e-07	0.0268329	0.188999	6.66441	954	Yes	5.74199	0/0 0/1	Patl
TrunkCaliper_1stYear_cm	Pint_chr8	4612463	6.57098e-07	0.0246394	0.189212	6.18237	954	Yes	5.74199	0/0 0/1	Patl
TrunkCaliper_1stYear_cm	Pint_chr8	4612535	2.8897e-08	0.0308145	0.188612	7.53915	954	Yes	5.74199	0/0 0/1	Patl
TrunkCaliper_1stYear_cm	Pint_chr8	5237018	7.3317e-07	0.024423	0.189233	6.1348	954	Yes	5.74199	0/0 0/1	Patl
TrunkCaliper_1stYear_cm	Pint_chr8	5381248	9.05887e-08	0.0285558	0.188832	7.04293	954	Yes	5.74199	0/0 0/1	Patl
TrunkCaliper_1stYear_cm	Pint_chr8	5498025	4.71306e-07	0.025296	0.189148	6.3267	954	Yes	5.74199	0/0 0/1	Patl
TrunkCaliper_1stYear_cm	Pint_chr8	5627520	1.46559e-06	0.023055	0.189366	5.83399	954	Yes	5.74199	0/0 0/1	Patl
TrunkCaliper_1stYear_cm	Pint_chr8	5728341	1.31657e-06	0.0232667	0.189345	5.88056	954	Yes	5.74199	0/0 0/1	Patl
TrunkCaliper_1stYear_cm	Pint_chr8	5767808	1.05974e-06	0.0236953	0.189304	5.9748	954	Yes	5.74199	0/0 0/1	Patl
TrunkCaliper_1stYear_cm	Pint_chr8	6013246	4.14593e-07	0.0255494	0.189124	6.38238	954	Yes	5.74199	0/0 0/1	Patl
TrunkCaliper_1stYear_cm	Pint_chr8	6030611	2.7079e-07	0.0263912	0.189042	6.56737	954	Yes	5.74199	0/0 0/1	Patl
TrunkCaliper_1stYear_cm	Pint_chr8	6038254	3.03947e-07	0.0261629	0.189064	6.5172	954	Yes	5.74199	0/0 0/1	Patl
TrunkCaliper_1stYear_cm	Pint_chr8	6168219	5.86311e-07	0.0248646	0.18919	6.23187	954	Yes	5.74199	0/0 0/1	Patl
TrunkCaliper_1stYear_cm	Pint_chr8	9586100	1.57853e-06	0.0229084	0.18938	5.80175	954	Yes	5.74199	0/0 0/1	Patl
TrunkCaliper_1stYear_cm	Pint_chr8	10262437	1.22957e-06	0.0234017	0.189332	5.91025	954	Yes	5.74199	0/0 0/1	Patl
TrunkCaliper_1stYear_cm	Pint_chr8	11652890	1.69383e-06	0.0227692	0.189393	5.77113	954	Yes	5.74199	0/0 0/1	Patl
TrunkCaliper_2ndYear_cm	Pint_chr11	26381974	2.7709e-07	0.0263458	0.668215	6.55738	954	Yes	5.74199	0/0 0/1	Patl
TrunkCaliper_2ndYear_cm	Pint_chr11	26381985	3.97558e-07	0.0256323	0.66846	6.4006	954	Yes	5.74199	0/0 0/1	Patl
TrunkCaliper_2ndYear_cm	Pint_chr11	26498953	3.74047e-11	0.0439308	0.662153	10.4271	954	Yes	5.74199	0/0 0/1	Patl
TrunkCaliper_2ndYear_cm	Pint_chr11	26498975	5.84009e-11	0.0430544	0.662457	10.2336	954	Yes	5.74199	0/0 0/1	Patl
TrunkCaliper_2ndYear_cm	Pint_chr11	26621692	3.31766e-09	0.0350909	0.665207	8.47917	954	Yes	5.74199	0/0 0/1	Patl
TrunkCaliper_2ndYear_cm	Pint_chr11	26640355	3.74101e-10	0.0393969	0.663721	9.42701	954	Yes	5.74199	0/0 0/1	Patl
TrunkCaliper_2ndYear_cm	Pint_chr11	26958972	6.60787e-09	0.0337301	0.665676	8.17994	954	Yes	5.74199	0/0 0/1	Patl
TrunkCaliper_2ndYear_cm	Pint_chr11	27023492	4.64365e-09	0.0344269	0.665436	8.33314	954	Yes	5.74199	0/0 0/1	Patl
TrunkCaliper_2ndYear_cm	Pint_chr11	27110132	2.59217e-09	0.0355781	0.665039	8.58634	954	Yes	5.74199	0/0 0/1	Patl
TrunkCaliper_2ndYear_cm	Pint_chr11	27176920	1.66543e-08	0.0319036	0.666305	7.77847	954	Yes	5.74199	0/0 0/1	Patl
TrunkCaliper_2ndYear_cm	Pint_chr11	27179279	5.99706e-08	0.0293712	0.667176	7.22206	954	Yes	5.74199	0/0 0/1	Patl
TrunkCaliper_2ndYear_cm	Pint_chr11	27647459	9.09594e-08	0.0285478	0.667459	7.04115	954	Yes	5.74199	0/0 0/1	Patl
TrunkCaliper_2ndYear_cm	Pint_chr11	27921731	7.47096e-08	0.0289368	0.667325	7.12662	954	Yes	5.74199	0/0 0/1	Patl
TrunkCaliper_2ndYear_cm	Pint_chr12	5033504	3.16523e-09	0.0352201	0.664752	8.49959	953	Yes	5.74199	0/0 0/1	Patl
TrunkCaliper_2ndYear_cm	Pint_chr13	25365220	3.01e-08	0.0307339	0.666708	7.52143	954	Yes	5.74199	0/0 0/1	Patl
TrunkCaliper_2ndYear_cm	Pint_chr15	19582889	5.49335e-07	0.0249933	0.668679	6.26016	954	Yes	5.74199	0/0 0/1	Patl
TrunkCaliper_2ndYear_cm	Pint_chr3	22070635	3.96045e-09	0.0347411	0.665328	8.40226	954	Yes	5.74199	0/0 0/1	Patl
TrunkCaliper_2ndYear_cm	Pint_chr9	245436	5.63678e-16	0.065601	0.654606	15.249	954	Yes	5.74199	0/0 0/1	Patl
TrunkCaliper_2ndYear_cm	Pint_chr9	254730	6.74187e-13	0.0518088	0.65942	12.1712	954	Yes	5.74199	0/0 0/1	Patl
TrunkCaliper_2ndYear_cm	Pint_chr9	259221	2.48676e-15	0.062725	0.655613	14.6044	954	Yes	5.74199	0/0 0/1	Patl
TrunkCaliper_2ndYear_cm	Pint_chr9	259236	4.0305e-16	0.06625	0.654379	15.3946	954	Yes	5.74199	0/0 0/1	Patl
TrunkCaliper_2ndYear_cm	Pint_chr9	260536	1.61736e-15	0.0635593	0.655321	14.7912	954	Yes	5.74199	0/0 0/1	Patl
TrunkCaliper_2ndYear_cm	Pint_chr9	262606	6.68745e-16	0.0652702	0.654722	15.1747	954	Yes	5.74199	0/0 0/1	Patl
TrunkCaliper_2ndYear_cm	Pint_chr9	263894	9.63401e-16	0.0645633	0.65497	15.0162	954	Yes	5.74199	0/0 0/1	Patl
TrunkCaliper_2ndYear_cm	Pint_chr9	489363	3.50702e-12	0.0485789	0.660542	11.4551	954	Yes	5.74199	0/0 0/1	Patl
TrunkCaliper_2ndYear_cm	Pint_chr9	505649	5.17201e-10	0.0387583	0.663942	9.28634	954	Yes	5.74199	0/0 0/1	Patl
TrunkCaliper_2ndYear_cm	Pint_chr9	507133	1.30067e-11	0.0460068	0.661434	10.8858	954	Yes	5.74199	0/0 0/1	Patl
TrunkCaliper_2ndYear_cm	Pint_chr9	577833	1.23896e-09	0.0370351	0.664537	8.90694	954	Yes	5.74199	0/0 0/1	Patl
TrunkCaliper_2ndYear_cm	Pint_chr9	577847	4.52504e-12	0.0480791	0.660715	11.3444	954	Yes	5.74199	0/0 0/1	Patl
TrunkCaliper_2ndYear_cm	Pint_chr9	579080	3.9833e-12	0.0483292	0.660628	11.3998	954	Yes	5.74199	0/0 0/1	Patl
TrunkCaliper_2ndYear_cm	Pint_chr9	579087	1.92904e-11	0.0452325	0.661702	10.7147	954	Yes	5.74199	0/0 0/1	Patl
TrunkCaliper_2ndYear_cm	Pint_chr9	583352	2.75392e-11	0.0445328	0.661945	10.56	954	Yes	5.74199	0/0 0/1	Patl
TrunkCaliper_2ndYear_cm	Pint_chr9	592620	8.7669e-14	0.0557941	0.658032	13.0572	954	Yes	5.74199	0/0 0/1	Patl
TrunkCaliper_2ndYear_cm	Pint_chr9	603685	7.08483e-11	0.0426742	0.662588	10.1497	954	Yes	5.74199	0/0 0/1	Patl
TrunkCaliper_2ndYear_cm	Pint_chr9	603750	9.52935e-10	0.037553	0.664358	9.02094	954	Yes	5.74199	0/0 0/1	Patl
TrunkCaliper_2ndYear_cm	Pint_chr9	603762	9.94026e-11	0.0420077	0.662819	10.0026	954	Yes	5.74199	0/0 0/1	Patl
TrunkCaliper_2ndYear_cm	Pint_chr9	1386188	4.21246e-11	0.0436971	0.662234	10.3755	954	Yes	5.74199	0/0 0/1	Patl
TrunkCaliper_2ndYear_cm	Pint_chr9	1386210	4.04078e-11	0.0437789	0.662206	10.3935	954	Yes	5.74199	0/0 0/1	Patl
TrunkCaliper_3rdYear_cm	Pint_chr11	24662657	6.94527e-07	0.0245299	1.17378	6.15831	954	Yes	5.74199	0/0 0/1	Patl
TrunkCaliper_3rdYear_cm	Pint_chr11	24662667	8.56111e-07	0.0241167	1.17402	6.06747	954	Yes	5.74199	0/0 0/1	Patl
TrunkCaliper_3rdYear_cm	Pint_chr11	24662680	8.30934e-07	0.0241757	1.17399	6.08043	954	Yes	5.74199	0/0 0/1	Patl
TrunkCaliper_3rdYear_cm	Pint_chr11	24877736	6.28417e-08	0.0292788	1.17092	7.20175	954	Yes	5.74199	0/0 0/1	Patl
TrunkCaliper_3rdYear_cm	Pint_chr11	24877752	2.61794e-08	0.0310097	1.16987	7.58204	954	Yes	5.74199	0/0 0/1	Patl
TrunkCaliper_3rdYear_cm	Pint_chr11	24966858	1.69177e-08	0.0318726	1.16935	7.77166	954	Yes	5.74199	0/0 0/1	Patl
TrunkCaliper_3rdYear_cm	Pint_chr11	24976249	3.61204e-08	0.0303734	1.17026	7.44225	954	Yes	5.74199	0/0 0/1	Patl
TrunkCaliper_3rdYear_cm	Pint_chr11	24976326	3.4066e-08	0.0304892	1.17019	7.46768	954	Yes	5.74199	0/0 0/1	Patl
TrunkCaliper_3rdYear_cm	Pint_chr11	25054418	5.1048e-10	0.0387841	1.16517	9.29202	954	Yes	5.74199	0/0 0/1	Patl
TrunkCaliper_3rdYear_cm	Pint_chr11	25095536	2.38345e-10	0.0402853	1.16426	9.62279	954	Yes	5.74199	0/0 0/1	Patl
TrunkCaliper_3rdYear_cm	Pint_chr11	25234376	8.05847e-12	0.0469468	1.16021	11.0937	954	Yes	5.74199	0/0 0/1	Patl
TrunkCaliper_3rdYear_cm	Pint_chr11	26381974	2.42713e-15	0.0627721	1.15054	14.6149	954	Yes	5.74199	0/0 0/1	Patl
TrunkCaliper_3rdYear_cm	Pint_chr11	26381985	3.73135e-15	0.0619375	1.15105	14.4281	954	Yes	5.74199	0/0 0/1	Patl
TrunkCaliper_3rdYear_cm	Pint_chr11	26498953	1.36984e-20	0.0859776	1.1362	19.8633	954	Yes	5.74199	0/0 0/1	Patl
TrunkCaliper_3rdYear_cm	Pint_chr11	26498975	3.19205e-21	0.0887411	1.13449	20.4959	954	Yes	5.74199	0/0 0/1	Patl
TrunkCaliper_3rdYear_cm	Pint_chr11	26621692	8.2431e-20	0.0825626	1.13833	19.0839	954	Yes	5.74199	0/0 0/1	Patl
TrunkCaliper_3rdYear_cm	Pint_chr11	26640355	3.20565e-20	0.0843612	1.13721	19.4941	954	Yes	5.74199	0/0 0/1	Patl
TrunkCaliper_3rdYear_cm	Pint_chr11	26958972	6.41666e-17	0.069799	1.14622	16.1927	954	Yes	5.74199	0/0 0/1	Patl
TrunkCaliper_3rdYear_cm	Pint_chr11	27023492	5.3663e-18	0.0745737	1.14327	17.2703	954	Yes	5.74199	0/0 0/1	Patl
TrunkCaliper_3rdYear_cm	Pint_chr11	27110132	2.27889e-18	0.076217	1.14226	17.6423	954	Yes	5.74199	0/0 0/1	Patl
TrunkCaliper_3rdYear_cm	Pint_chr11	27176920	5.71803e-17	0.0700213	1.14608	16.2428	954	Yes	5.74199	0/0 0/1	Patl
TrunkCaliper_3rdYear_cm	Pint_chr11	27179279	4.01561e-17	0.0707025	1.14566	16.3962	954	Yes	5.74199	0/0 0/1	Patl
TrunkCaliper_3rdYear_cm	Pint_chr11	27647459	1.78835e-15	0.0633644	1.15017	14.7475	954	Yes	5.74199	0/0 0/1	Patl
TrunkCaliper_3rdYear_cm	Pint_chr11	27921731	9.43939e-16	0.0646028	1.14941	15.0251	954	Yes	5.74199	0/0 0/1	Patl
TrunkCaliper_3rdYear_cm	Pint_chr13	25365220	9.15625e-16	0.0646618	1.14938	15.0383	954	Yes	5.74199	0/0 0/1	Patl
TrunkCaliper_3rdYear_cm	Pint_chr2	26334092	1.59584e-10	0.0410756	1.16378	9.79701	954	Yes	5.74199	0/1 0/0	Pint
TrunkCaliper_3rdYear_cm	Pint_chr3	4870934	2.00792e-08	0.031534	1.16955	7.69725	954	Yes	5.74199	0/1 0/0	Pint
TrunkCaliper_3rdYear_cm	Pint_chr3	5634592	3.72007e-11	0.0439415	1.16204	10.4294	954	Yes	5.74199	0/1 0/0	Pint
TrunkCaliper_3rdYear_cm	Pint_chr3	6276765	1.13915e-11	0.0462672	1.16062	10.9434	954	Yes	5.74199	0/1 0/0	Pint
TrunkCaliper_3rdYear_cm	Pint_chr3	6314473	1.85575e-11	0.0453086	1.16121	10.7315	954	Yes	5.74199	0/1 0/0	Pint
TrunkCaliper_3rdYear_cm	Pint_chr3	6314490	1.85575e-11	0.0453086	1.16121	10.7315	954	Yes	5.74199	0/1 1/1	Pint
TrunkCaliper_3rdYear_cm	Pint_chr3	9508012	1.18486e-10	0.041662	1.16342	9.92633	954	Yes	5.74199	0/1 0/0	Pint
TrunkCaliper_3rdYear_cm	Pint_chr3	9920788	3.0448e-10	0.0398027	1.16455	9.51644	954	Yes	5.74199	0/1 0/0	Pint
TrunkCaliper_3rdYear_cm	Pint_chr9	245436	1.34853e-37	0.15764	1.09075	36.8701	954	Yes	5.74199	0/0 0/1	Patl
TrunkCaliper_3rdYear_cm	Pint_chr9	254730	6.4671e-30	0.125955	1.11108	29.1893	954	Yes	5.74199	0/0 0/1	Patl
TrunkCaliper_3rdYear_cm	Pint_chr9	259221	9.07601e-35	0.146104	1.0982	34.0421	954	Yes	5.74199	0/0 0/1	Patl
TrunkCaliper_3rdYear_cm	Pint_chr9	259236	2.2366e-36	0.152683	1.09396	35.6504	954	Yes	5.74199	0/0 0/1	Patl
TrunkCaliper_3rdYear_cm	Pint_chr9	260536	8.69066e-34	0.142067	1.10079	33.0609	954	Yes	5.74199	0/0 0/1	Patl
TrunkCaliper_3rdYear_cm	Pint_chr9	262606	1.43927e-35	0.149382	1.09609	34.8419	954	Yes	5.74199	0/0 0/1	Patl
TrunkCaliper_3rdYear_cm	Pint_chr9	263894	2.55453e-36	0.152448	1.09411	35.5927	954	Yes	5.74199	0/0 0/1	Patl
TrunkCaliper_3rdYear_cm	Pint_chr9	489363	1.05138e-21	0.0908431	1.13318	20.9782	954	Yes	5.74199	0/0 0/1	Patl
TrunkCaliper_3rdYear_cm	Pint_chr9	505649	6.65655e-23	0.0960476	1.12993	22.1768	954	Yes	5.74199	0/0 0/1	Patl
TrunkCaliper_3rdYear_cm	Pint_chr9	507133	6.04146e-26	0.109137	1.12172	25.2189	954	Yes	5.74199	0/0 0/1	Patl
TrunkCaliper_3rdYear_cm	Pint_chr9	577833	1.46625e-24	0.103199	1.12545	23.8338	954	Yes	5.74199	0/0 0/1	Patl
TrunkCaliper_3rdYear_cm	Pint_chr9	577847	7.38411e-24	0.100175	1.12735	23.1317	954	Yes	5.74199	0/0 0/1	Patl
TrunkCaliper_3rdYear_cm	Pint_chr9	579080	3.6525e-25	0.105791	1.12382	24.4374	954	Yes	5.74199	0/0 0/1	Patl
TrunkCaliper_3rdYear_cm	Pint_chr9	579087	1.15176e-24	0.10365	1.12517	23.9386	954	Yes	5.74199	0/0 0/1	Patl
TrunkCaliper_3rdYear_cm	Pint_chr9	583352	3.01169e-23	0.0975383	1.129	22.5212	954	Yes	5.74199	0/0 0/1	Patl
TrunkCaliper_3rdYear_cm	Pint_chr9	592620	1.414e-21	0.0902827	1.13353	20.8496	954	Yes	5.74199	0/0 0/1	Patl
TrunkCaliper_3rdYear_cm	Pint_chr9	603685	7.81693e-24	0.100068	1.12741	23.107	954	Yes	5.74199	0/0 0/1	Patl
TrunkCaliper_3rdYear_cm	Pint_chr9	603750	1.19547e-22	0.0949456	1.13062	21.9225	954	Yes	5.74199	0/0 0/1	Patl
TrunkCaliper_3rdYear_cm	Pint_chr9	603762	2.52545e-23	0.097869	1.12879	22.5977	954	Yes	5.74199	0/0 0/1	Patl
TrunkCaliper_3rdYear_cm	Pint_chr9	1386188	2.20322e-12	0.0494901	1.15866	11.6569	954	Yes	5.74199	0/0 0/1	Patl
TrunkCaliper_3rdYear_cm	Pint_chr9	1386210	6.26215e-12	0.0474417	1.15991	11.2033	954	Yes	5.74199	0/0 0/1	Patl
TrunkCaliper_3rdYear_cm	Pint_chr9	1493078	1.17209e-09	0.0371446	1.16616	8.93104	954	Yes	5.74199	0/0 0/1	Patl
TrunkCaliper_3rdYear_cm	Pint_chr9	1502676	1.05904e-09	0.0373447	1.16604	8.97509	954	Yes	5.74199	0/0 0/1	Patl
TrunkCaliper_3rdYear_cm	Pint_chr9	1884573	2.1245e-09	0.0359708	1.16687	8.67274	954	Yes	5.74199	0/0 0/1	Patl
TrunkCaliper_3rdYear_cm	Pint_chr9	1884585	9.1799e-10	0.0376267	1.16587	9.03716	954	Yes	5.74199	0/0 0/1	Patl
TrunkCaliper_3rdYear_cm	Pint_chr9	1884595	4.88622e-09	0.0343263	1.16787	8.31103	954	Yes	5.74199	0/0 0/1	Patl
TrunkCaliper_3rdYear_cm	Pint_chr9	1964116	1.49215e-08	0.0321207	1.1692	7.82619	954	Yes	5.74199	0/0 0/1	Patl
TrunkCaliper_3rdYear_cm	Pint_chr9	1965105	3.90312e-08	0.0302202	1.17035	7.40859	954	Yes	5.74199	0/0 0/1	Patl
TrunkCaliper_3rdYear_cm	Pint_chr9	1965138	4.11935e-09	0.0346635	1.16766	8.38517	954	Yes	5.74199	0/0 0/1	Patl
TrunkCaliper_3rdYear_cm	Pint_chr9	1965141	1.27704e-07	0.027877	1.17176	6.8938	954	Yes	5.74199	0/0 0/1	Patl
TrunkCaliper_3rdYear_cm	Pint_chr9	2020688	1.18094e-07	0.0280317	1.17167	6.92777	954	Yes	5.74199	0/0 0/1	Patl
TrunkCaliper_3rdYear_cm	Pint_chr9	2346897	1.33689e-06	0.0232365	1.17455	5.87391	954	Yes	5.74199	0/0 0/1	Patl
TrunkCaliper_3rdYear_cm	Pint_chr9	2346981	6.51767e-07	0.0246555	1.1737	6.18591	954	Yes	5.74199	0/0 0/1	Patl
TrunkCaliper_7thYear_cm	Pint_chr11	25234376	1.80143e-06	0.0449923	3.09086	5.74438	954	Yes	5.68658	0/0 0/1	Patl
TrunkCaliper_7thYear_cm	Pint_chr11	26381974	1.25616e-08	0.0641635	3.05968	7.90096	954	Yes	5.68658	0/0 0/1	Patl
TrunkCaliper_7thYear_cm	Pint_chr11	26381985	3.15421e-08	0.0606235	3.06546	7.50111	954	Yes	5.68658	0/0 0/1	Patl
TrunkCaliper_7thYear_cm	Pint_chr11	26498953	3.72234e-10	0.0776147	3.03761	9.42918	954	Yes	5.68658	0/0 0/1	Patl
TrunkCaliper_7thYear_cm	Pint_chr11	26498975	2.40053e-10	0.079282	3.03487	9.61969	954	Yes	5.68658	0/0 0/1	Patl
TrunkCaliper_7thYear_cm	Pint_chr11	26621692	2.9252e-09	0.0697499	3.05054	8.53384	954	Yes	5.68658	0/0 0/1	Patl
TrunkCaliper_7thYear_cm	Pint_chr11	26640355	3.67482e-09	0.0688767	3.05197	8.43476	954	Yes	5.68658	0/0 0/1	Patl
TrunkCaliper_7thYear_cm	Pint_chr11	26958972	2.70996e-07	0.0523259	3.07897	6.56704	954	Yes	5.68658	0/0 0/1	Patl
TrunkCaliper_7thYear_cm	Pint_chr11	27023492	3.99286e-07	0.050827	3.08141	6.39872	954	Yes	5.68658	0/0 0/1	Patl
TrunkCaliper_7thYear_cm	Pint_chr11	27110132	1.14793e-07	0.0556441	3.07358	6.94008	954	Yes	5.68658	0/0 0/1	Patl
TrunkCaliper_7thYear_cm	Pint_chr11	27176920	1.09892e-06	0.0469075	3.08776	5.95903	954	Yes	5.68658	0/0 0/1	Patl
TrunkCaliper_7thYear_cm	Pint_chr11	27179279	1.11767e-06	0.046842	3.08787	5.95169	954	Yes	5.68658	0/0 0/1	Patl
TrunkCaliper_7thYear_cm	Pint_chr3	5634592	9.62879e-07	0.0474195	3.08693	6.01643	954	Yes	5.68658	0/1 0/0	Pint
TrunkCaliper_7thYear_cm	Pint_chr3	6276765	4.10261e-07	0.0507221	3.08158	6.38694	954	Yes	5.68658	0/1 0/0	Pint
TrunkCaliper_7thYear_cm	Pint_chr3	6314473	9.89002e-07	0.0473158	3.0871	6.0048	954	Yes	5.68658	0/1 0/0	Pint
TrunkCaliper_7thYear_cm	Pint_chr3	6314490	9.89002e-07	0.0473158	3.0871	6.0048	954	Yes	5.68658	0/1 1/1	Pint
TrunkCaliper_7thYear_cm	Pint_chr3	9508012	3.56426e-08	0.060153	3.06623	7.44803	954	Yes	5.68658	0/1 0/0	Pint
TrunkCaliper_7thYear_cm	Pint_chr9	245436	1.01354e-27	0.220688	2.79211	26.9942	954	Yes	5.68658	0/0 0/1	Patl
TrunkCaliper_7thYear_cm	Pint_chr9	254730	1.09292e-20	0.166063	2.8883	19.9614	954	Yes	5.68658	0/0 0/1	Patl
TrunkCaliper_7thYear_cm	Pint_chr9	259221	4.0772e-24	0.193134	2.84104	23.3896	954	Yes	5.68658	0/0 0/1	Patl
TrunkCaliper_7thYear_cm	Pint_chr9	259236	4.1835e-26	0.208451	2.81394	25.3785	954	Yes	5.68658	0/0 0/1	Patl
TrunkCaliper_7thYear_cm	Pint_chr9	260536	7.77922e-24	0.19095	2.84488	23.1091	954	Yes	5.68658	0/0 0/1	Patl
TrunkCaliper_7thYear_cm	Pint_chr9	262606	5.96821e-25	0.199595	2.82964	24.2242	954	Yes	5.68658	0/0 0/1	Patl
TrunkCaliper_7thYear_cm	Pint_chr9	263894	1.26714e-25	0.20477	2.82048	24.8972	954	Yes	5.68658	0/0 0/1	Patl
TrunkCaliper_7thYear_cm	Pint_chr9	489363	3.09583e-17	0.137943	2.9366	16.5092	954	Yes	5.68658	0/0 0/1	Patl
TrunkCaliper_7thYear_cm	Pint_chr9	505649	1.27453e-19	0.157466	2.90315	18.8946	954	Yes	5.68658	0/0 0/1	Patl
TrunkCaliper_7thYear_cm	Pint_chr9	507133	4.837e-21	0.168898	2.88339	20.3154	954	Yes	5.68658	0/0 0/1	Patl
TrunkCaliper_7thYear_cm	Pint_chr9	577833	1.64081e-19	0.156578	2.90468	18.7849	954	Yes	5.68658	0/0 0/1	Patl
TrunkCaliper_7thYear_cm	Pint_chr9	577847	1.70566e-19	0.156441	2.90492	18.7681	954	Yes	5.68658	0/0 0/1	Patl
TrunkCaliper_7thYear_cm	Pint_chr9	579080	6.28778e-20	0.159948	2.89888	19.2015	954	Yes	5.68658	0/0 0/1	Patl
TrunkCaliper_7thYear_cm	Pint_chr9	579087	1.87136e-19	0.156115	2.90548	18.7278	954	Yes	5.68658	0/0 0/1	Patl
TrunkCaliper_7thYear_cm	Pint_chr9	583352	6.79577e-20	0.159675	2.89935	19.1678	954	Yes	5.68658	0/0 0/1	Patl
TrunkCaliper_7thYear_cm	Pint_chr9	592620	1.01351e-15	0.125329	2.958	14.9942	954	Yes	5.68658	0/0 0/1	Patl
TrunkCaliper_7thYear_cm	Pint_chr9	603685	1.65189e-19	0.156554	2.90473	18.782	954	Yes	5.68658	0/0 0/1	Patl
TrunkCaliper_7thYear_cm	Pint_chr9	603750	4.74639e-18	0.144655	2.92514	17.3236	954	Yes	5.68658	0/0 0/1	Patl
TrunkCaliper_7thYear_cm	Pint_chr9	603762	6.12168e-20	0.160042	2.89871	19.2131	954	Yes	5.68658	0/0 0/1	Patl
TrunkCaliper_7thYear_cm	Pint_chr9	1386188	4.65143e-08	0.0591277	3.0679	7.33241	954	Yes	5.68658	0/0 0/1	Patl
TrunkCaliper_7thYear_cm	Pint_chr9	1386210	8.86997e-08	0.0566392	3.07196	7.05208	954	Yes	5.68658	0/0 0/1	Patl
TrunkCaliper_7thYear_cm	Pint_chr9	1493078	2.20773e-08	0.0619962	3.06322	7.65605	954	Yes	5.68658	0/0 0/1	Patl
TrunkCaliper_7thYear_cm	Pint_chr9	1502676	2.11856e-08	0.0621548	3.06296	7.67396	954	Yes	5.68658	0/0 0/1	Patl
TrunkCaliper_7thYear_cm	Pint_chr9	1884573	3.28206e-08	0.0604706	3.06571	7.48385	954	Yes	5.68658	0/0 0/1	Patl
TrunkCaliper_7thYear_cm	Pint_chr9	1884585	1.78744e-08	0.0628082	3.0619	7.74777	954	Yes	5.68658	0/0 0/1	Patl
TrunkCaliper_7thYear_cm	Pint_chr9	1884595	1.29665e-07	0.0551738	3.07434	6.88718	954	Yes	5.68658	0/0 0/1	Patl
TrunkCaliper_7thYear_cm	Pint_chr9	1964116	5.29752e-08	0.0586265	3.06872	7.27593	954	Yes	5.68658	0/0 0/1	Patl
TrunkCaliper_7thYear_cm	Pint_chr9	1965105	1.14405e-06	0.0467516	3.08802	5.94156	954	Yes	5.68658	0/0 0/1	Patl
TrunkCaliper_7thYear_cm	Pint_chr9	1965138	4.37485e-07	0.0504735	3.08198	6.35904	954	Yes	5.68658	0/0 0/1	Patl
TrunkCaliper_7thYear_cm	Pint_chr9	1965141	3.06859e-08	0.0607294	3.06529	7.51306	954	Yes	5.68658	0/0 0/1	Patl
TrunkCaliper_7thYear_cm	Pint_chr9	2020688	6.65961e-08	0.0577445	3.07016	7.17655	954	Yes	5.68658	0/0 0/1	Patl
TrunkCaliper_7thYear_cm	Pint_chr9	2346981	1.85117e-06	0.0448867	3.09103	5.73255	954	Yes	5.68658	0/0 0/1	Patl

## Sheet: S7.2_ExpGWAS_Patl
Phenotype	CHROM	POS	PvalRaw	AdjR2	SigmaRSE	mlog10p	ScafPos	Observations	Significant	BonferroniThreshold	Parental Genotypes (Patl-Pint)	Segregating.Parent
CanopyVolume_2ndYear_m3	Patl_chr3	7225927	1.43293e-06	0.0233665	1.72127	5.84378	Patl_chr3:7225927	954	Yes	5.73307	0/0 0/1	Pint
CanopyVolume_2ndYear_m3	Patl_chr9	357140	2.35242e-14	0.0590199	1.68956	13.6285	Patl_chr9:357140	954	Yes	5.73307	0/1 0/0	Patl
CanopyVolume_2ndYear_m3	Patl_chr9	357155	1.33797e-14	0.0601301	1.68856	13.8736	Patl_chr9:357155	954	Yes	5.73307	0/1 0/0	Patl
CanopyVolume_2ndYear_m3	Patl_chr9	358475	1.08227e-13	0.0560124	1.69226	12.9657	Patl_chr9:358475	954	Yes	5.73307	0/1 0/0	Patl
CanopyVolume_2ndYear_m3	Patl_chr9	360540	3.00251e-13	0.0539978	1.69406	12.5225	Patl_chr9:360540	954	Yes	5.73307	0/1 0/0	Patl
CanopyVolume_2ndYear_m3	Patl_chr9	421275	1.20894e-10	0.0420988	1.70469	9.9176	Patl_chr9:421275	954	Yes	5.73307	0/1 0/0	Patl
CanopyVolume_2ndYear_m3	Patl_chr9	462151	1.66486e-08	0.0322714	1.71341	7.77862	Patl_chr9:462151	954	Yes	5.73307	0/1 0/0	Patl
CanopyVolume_2ndYear_m3	Patl_chr9	547418	6.52704e-08	0.0295403	1.71582	7.18528	Patl_chr9:547418	954	Yes	5.73307	0/1 1/1	Patl
CanopyVolume_2ndYear_m3	Patl_chr9	547432	1.19243e-07	0.0283355	1.71689	6.92357	Patl_chr9:547432	954	Yes	5.73307	0/1 1/1	Patl
CanopyVolume_2ndYear_m3	Patl_chr9	548951	4.18972e-09	0.0350279	1.71097	8.37782	Patl_chr9:548951	954	Yes	5.73307	0/1 0/0	Patl
CanopyVolume_2ndYear_m3	Patl_chr9	552844	1.76536e-08	0.0321542	1.71351	7.75317	Patl_chr9:552844	954	Yes	5.73307	0/1 1/1	Patl
CanopyVolume_2ndYear_m3	Patl_chr9	572132	6.89918e-09	0.0340316	1.71185	8.1612	Patl_chr9:572132	954	Yes	5.73307	0/1 0/0	Patl
CanopyVolume_3rdYear_m3	Patl_chr11	23846488	1.35415e-06	0.023308	4.06919	5.86833	Patl_chr11:23846488	954	Yes	5.73334	0/1 0/0	Patl
CanopyVolume_3rdYear_m3	Patl_chr11	23938302	1.24977e-06	0.023467	4.06886	5.90317	Patl_chr11:23938302	954	Yes	5.73334	0/1 0/0	Patl
CanopyVolume_3rdYear_m3	Patl_chr11	23947954	5.68644e-07	0.0250289	4.0656	6.24516	Patl_chr11:23947954	954	Yes	5.73334	0/1 0/0	Patl
CanopyVolume_3rdYear_m3	Patl_chr11	23978886	4.15997e-08	0.0302194	4.05476	7.38091	Patl_chr11:23978886	954	Yes	5.73334	0/1 1/1	Patl
CanopyVolume_3rdYear_m3	Patl_chr11	23987823	5.39313e-07	0.025134	4.06538	6.26816	Patl_chr11:23987823	954	Yes	5.73334	0/1 0/0	Patl
CanopyVolume_3rdYear_m3	Patl_chr11	23987848	1.05948e-07	0.0283638	4.05864	6.97491	Patl_chr11:23987848	954	Yes	5.73334	0/1 0/0	Patl
CanopyVolume_3rdYear_m3	Patl_chr11	24009049	8.70539e-07	0.0241841	4.06736	6.06021	Patl_chr11:24009049	954	Yes	5.73334	0/1 1/1	Patl
CanopyVolume_3rdYear_m3	Patl_chr11	24072402	3.08659e-07	0.0262414	4.06307	6.51052	Patl_chr11:24072402	954	Yes	5.73334	0/1 0/0	Patl
CanopyVolume_3rdYear_m3	Patl_chr11	24405765	4.5404e-08	0.0300457	4.05513	7.34291	Patl_chr11:24405765	954	Yes	5.73334	0/1 1/1	Patl
CanopyVolume_3rdYear_m3	Patl_chr11	24405821	2.90076e-08	0.0309349	4.05327	7.53749	Patl_chr11:24405821	954	Yes	5.73334	0/1 0/0	Patl
CanopyVolume_3rdYear_m3	Patl_chr11	25362270	1.09826e-10	0.0419841	4.03009	9.95929	Patl_chr11:25362270	954	Yes	5.73334	0/1 0/0	Patl
CanopyVolume_3rdYear_m3	Patl_chr11	25493881	1.40694e-12	0.050576	4.01198	11.8517	Patl_chr11:25493881	954	Yes	5.73334	0/1 0/0	Patl
CanopyVolume_3rdYear_m3	Patl_chr11	25618115	4.76088e-11	0.0436357	4.02662	10.3223	Patl_chr11:25618115	954	Yes	5.73334	0/1 0/0	Patl
CanopyVolume_3rdYear_m3	Patl_chr11	25636734	7.13644e-11	0.0428361	4.0283	10.1465	Patl_chr11:25636734	954	Yes	5.73334	0/1 0/0	Patl
CanopyVolume_3rdYear_m3	Patl_chr11	25636775	1.1533e-10	0.0418875	4.0303	9.93806	Patl_chr11:25636775	954	Yes	5.73334	0/1 0/0	Patl
CanopyVolume_3rdYear_m3	Patl_chr11	26330940	5.56947e-09	0.0342091	4.04641	8.25419	Patl_chr11:26330940	954	Yes	5.73334	0/1 0/0	Patl
CanopyVolume_3rdYear_m3	Patl_chr11	26330954	7.36885e-09	0.0336538	4.04758	8.1326	Patl_chr11:26330954	954	Yes	5.73334	0/1 1/1	Patl
CanopyVolume_3rdYear_m3	Patl_chr11	26424212	4.97717e-10	0.0389947	4.03638	9.30302	Patl_chr11:26424212	954	Yes	5.73334	0/1 0/0	Patl
CanopyVolume_3rdYear_m3	Patl_chr11	26837892	8.55274e-10	0.0379227	4.03863	9.06789	Patl_chr11:26837892	954	Yes	5.73334	0/1 0/0	Patl
CanopyVolume_3rdYear_m3	Patl_chr12	9375054	1.37162e-06	0.0232826	4.06924	5.86277	Patl_chr12:9375054	954	Yes	5.73334	0/1 1/1	Patl
CanopyVolume_3rdYear_m3	Patl_chr14.1	11099862	3.6938e-07	0.025885	4.06381	6.43253	Patl_chr14.1:11099862	954	Yes	5.73334	0/0 0/1	Pint
CanopyVolume_3rdYear_m3	Patl_chr2	27285202	1.84663e-06	0.022693	4.07047	5.73362	Patl_chr2:27285202	954	Yes	5.73334	0/0 0/1	Pint
CanopyVolume_3rdYear_m3	Patl_chr2	27504521	1.48475e-06	0.0231254	4.06957	5.82835	Patl_chr2:27504521	954	Yes	5.73334	0/0 0/1	Pint
CanopyVolume_3rdYear_m3	Patl_chr2	28063996	1.74258e-07	0.0273761	4.0607	6.75881	Patl_chr2:28063996	954	Yes	5.73334	0/0 0/1	Pint
CanopyVolume_3rdYear_m3	Patl_chr2	28064029	5.91067e-07	0.0249522	4.06576	6.22836	Patl_chr2:28064029	954	Yes	5.73334	0/0 0/1	Pint
CanopyVolume_3rdYear_m3	Patl_chr2	28357166	3.77484e-08	0.0304122	4.05436	7.4231	Patl_chr2:28357166	954	Yes	5.73334	0/0 0/1	Pint
CanopyVolume_3rdYear_m3	Patl_chr3	5146515	1.11983e-06	0.0236847	4.0684	5.95085	Patl_chr3:5146515	954	Yes	5.73334	0/0 0/1	Pint
CanopyVolume_3rdYear_m3	Patl_chr3	5154558	5.5804e-07	0.0250663	4.06552	6.25333	Patl_chr3:5154558	954	Yes	5.73334	0/0 0/1	Pint
CanopyVolume_3rdYear_m3	Patl_chr3	5301239	1.30877e-06	0.0233756	4.06905	5.88314	Patl_chr3:5301239	954	Yes	5.73334	0/0 0/1	Pint
CanopyVolume_3rdYear_m3	Patl_chr3	5374292	1.49588e-06	0.0231106	4.0696	5.8251	Patl_chr3:5374292	954	Yes	5.73334	0/0 0/1	Pint
CanopyVolume_3rdYear_m3	Patl_chr3	5516316	8.74863e-07	0.0241743	4.06738	6.05806	Patl_chr3:5516316	954	Yes	5.73334	0/0 0/1	Pint
CanopyVolume_3rdYear_m3	Patl_chr3	5516348	5.94271e-07	0.0249415	4.06578	6.22602	Patl_chr3:5516348	954	Yes	5.73334	0/0 0/1	Pint
CanopyVolume_3rdYear_m3	Patl_chr3	5809225	6.83742e-07	0.0246633	4.06636	6.16511	Patl_chr3:5809225	954	Yes	5.73334	0/0 0/1	Pint
CanopyVolume_3rdYear_m3	Patl_chr3	7065011	6.99614e-07	0.0246177	4.06646	6.15514	Patl_chr3:7065011	954	Yes	5.73334	0/0 0/1	Pint
CanopyVolume_3rdYear_m3	Patl_chr3	7156519	6.11244e-07	0.0248856	4.0659	6.21379	Patl_chr3:7156519	954	Yes	5.73334	0/0 0/1	Pint
CanopyVolume_3rdYear_m3	Patl_chr3	7225927	6.7013e-07	0.0247032	4.06628	6.17384	Patl_chr3:7225927	954	Yes	5.73334	0/0 0/1	Pint
CanopyVolume_3rdYear_m3	Patl_chr3	7225980	1.68296e-06	0.022877	4.07008	5.77393	Patl_chr3:7225980	954	Yes	5.73334	0/0 0/1	Pint
CanopyVolume_3rdYear_m3	Patl_chr3	9657706	1.54613e-06	0.0230451	4.06973	5.81075	Patl_chr3:9657706	954	Yes	5.73334	0/0 0/1	Pint
CanopyVolume_3rdYear_m3	Patl_chr3	10039040	1.77974e-06	0.0227662	4.07031	5.74964	Patl_chr3:10039040	954	Yes	5.73334	0/0 0/1	Pint
CanopyVolume_3rdYear_m3	Patl_chr9	357140	3.11015e-19	0.0803526	3.94857	18.5072	Patl_chr9:357140	954	Yes	5.73334	0/1 0/0	Patl
CanopyVolume_3rdYear_m3	Patl_chr9	357155	2.51274e-19	0.0807616	3.94769	18.5999	Patl_chr9:357155	954	Yes	5.73334	0/1 0/0	Patl
CanopyVolume_3rdYear_m3	Patl_chr9	358475	1.21851e-17	0.0732946	3.96369	16.9142	Patl_chr9:358475	954	Yes	5.73334	0/1 0/0	Patl
CanopyVolume_3rdYear_m3	Patl_chr9	360540	5.29522e-19	0.0793316	3.95076	18.2761	Patl_chr9:360540	954	Yes	5.73334	0/1 0/0	Patl
CanopyVolume_3rdYear_m3	Patl_chr9	421275	1.76935e-17	0.0725743	3.96523	16.7522	Patl_chr9:421275	954	Yes	5.73334	0/1 0/0	Patl
CanopyVolume_3rdYear_m3	Patl_chr9	462151	6.99359e-15	0.0609657	3.98997	14.1553	Patl_chr9:462151	954	Yes	5.73334	0/1 0/0	Patl
CanopyVolume_3rdYear_m3	Patl_chr9	547418	5.75622e-14	0.0568466	3.99871	13.2399	Patl_chr9:547418	954	Yes	5.73334	0/1 1/1	Patl
CanopyVolume_3rdYear_m3	Patl_chr9	547432	1.30303e-12	0.0507268	4.01166	11.885	Patl_chr9:547432	954	Yes	5.73334	0/1 1/1	Patl
CanopyVolume_3rdYear_m3	Patl_chr9	548951	1.20283e-14	0.0599073	3.99222	13.9198	Patl_chr9:548951	954	Yes	5.73334	0/1 0/0	Patl
CanopyVolume_3rdYear_m3	Patl_chr9	552844	7.65891e-14	0.0562876	3.9999	13.1158	Patl_chr9:552844	954	Yes	5.73334	0/1 1/1	Patl
CanopyVolume_3rdYear_m3	Patl_chr9	572132	1.46095e-14	0.0595277	3.99302	13.8354	Patl_chr9:572132	954	Yes	5.73334	0/1 0/0	Patl
CanopyVolume_3rdYear_m3	Patl_chr9	1385092	6.02483e-07	0.0249143	4.06584	6.22006	Patl_chr9:1385092	954	Yes	5.73334	0/1 0/0	Patl
CanopyVolume_7thYear_m3	Patl_chr11	25362270	8.01103e-07	0.0482313	34.3589	6.09631	Patl_chr11:25362270	954	Yes	5.68204	0/1 0/0	Patl
CanopyVolume_7thYear_m3	Patl_chr11	25493881	4.39723e-09	0.0683287	33.9942	8.35682	Patl_chr11:25493881	954	Yes	5.68204	0/1 0/0	Patl
CanopyVolume_7thYear_m3	Patl_chr11	25618115	4.41266e-09	0.0683153	33.9944	8.3553	Patl_chr11:25618115	954	Yes	5.68204	0/1 0/0	Patl
CanopyVolume_7thYear_m3	Patl_chr11	25636734	3.7213e-09	0.0689691	33.9825	8.4293	Patl_chr11:25636734	954	Yes	5.68204	0/1 0/0	Patl
CanopyVolume_7thYear_m3	Patl_chr11	25636775	3.7213e-09	0.0689691	33.9825	8.4293	Patl_chr11:25636775	954	Yes	5.68204	0/1 0/0	Patl
CanopyVolume_7thYear_m3	Patl_chr11	26330940	4.0643e-07	0.0508631	34.3114	6.39101	Patl_chr11:26330940	954	Yes	5.68204	0/1 0/0	Patl
CanopyVolume_7thYear_m3	Patl_chr11	26330954	2.09002e-07	0.0534397	34.2648	6.67985	Patl_chr11:26330954	954	Yes	5.68204	0/1 1/1	Patl
CanopyVolume_7thYear_m3	Patl_chr11	26424212	1.71984e-06	0.0452653	34.4124	5.76451	Patl_chr11:26424212	954	Yes	5.68204	0/1 0/0	Patl
CanopyVolume_7thYear_m3	Patl_chr3	7065011	1.88746e-06	0.0449041	34.4189	5.72412	Patl_chr3:7065011	954	Yes	5.68204	0/0 0/1	Pint
CanopyVolume_7thYear_m3	Patl_chr3	9145754	1.9216e-06	0.0448345	34.4201	5.71634	Patl_chr3:9145754	954	Yes	5.68204	0/0 0/1	Pint
CanopyVolume_7thYear_m3	Patl_chr5	27945818	4.19577e-07	0.0507396	34.3136	6.37719	Patl_chr5:27945818	954	Yes	5.68204	0/0 0/1	Pint
CanopyVolume_7thYear_m3	Patl_chr5	27945854	1.67769e-06	0.0453617	34.4106	5.77529	Patl_chr5:27945854	954	Yes	5.68204	0/0 0/1	Pint
CanopyVolume_7thYear_m3	Patl_chr9	357140	6.36232e-20	0.160216	32.2743	19.1964	Patl_chr9:357140	954	Yes	5.68204	0/1 0/0	Patl
CanopyVolume_7thYear_m3	Patl_chr9	357155	2.64513e-21	0.17132	32.0602	20.5776	Patl_chr9:357155	954	Yes	5.68204	0/1 0/0	Patl
CanopyVolume_7thYear_m3	Patl_chr9	358475	1.11982e-19	0.158228	32.3125	18.9509	Patl_chr9:358475	954	Yes	5.68204	0/1 0/0	Patl
CanopyVolume_7thYear_m3	Patl_chr9	360540	1.41167e-19	0.157412	32.3282	18.8503	Patl_chr9:360540	954	Yes	5.68204	0/1 0/0	Patl
CanopyVolume_7thYear_m3	Patl_chr9	421275	7.47953e-18	0.143312	32.5975	17.1261	Patl_chr9:421275	954	Yes	5.68204	0/1 0/0	Patl
CanopyVolume_7thYear_m3	Patl_chr9	462151	1.50756e-16	0.1325	32.8026	15.8217	Patl_chr9:462151	954	Yes	5.68204	0/1 0/0	Patl
CanopyVolume_7thYear_m3	Patl_chr9	547418	1.57966e-15	0.123958	32.9637	14.8014	Patl_chr9:547418	954	Yes	5.68204	0/1 1/1	Patl
CanopyVolume_7thYear_m3	Patl_chr9	547432	7.37063e-16	0.126738	32.9114	15.1325	Patl_chr9:547432	954	Yes	5.68204	0/1 1/1	Patl
CanopyVolume_7thYear_m3	Patl_chr9	548951	6.53663e-17	0.135521	32.7454	16.1846	Patl_chr9:548951	954	Yes	5.68204	0/1 0/0	Patl
CanopyVolume_7thYear_m3	Patl_chr9	552844	2.78958e-16	0.13027	32.8447	15.5545	Patl_chr9:552844	954	Yes	5.68204	0/1 1/1	Patl
CanopyVolume_7thYear_m3	Patl_chr9	572132	1.34524e-17	0.141208	32.6375	16.8712	Patl_chr9:572132	954	Yes	5.68204	0/1 0/0	Patl
CanopyVolume_7thYear_m3	Patl_chr9	1385092	1.0325e-06	0.0472465	34.3767	5.98611	Patl_chr9:1385092	954	Yes	5.68204	0/1 0/0	Patl
CanopyVolume_7thYear_m3	Patl_chr9	1497637	8.54058e-09	0.0657788	34.0407	8.06851	Patl_chr9:1497637	954	Yes	5.68204	0/1 0/0	Patl
CanopyVolume_7thYear_m3	Patl_chr9	1553010	1.30263e-06	0.0463443	34.3929	5.88518	Patl_chr9:1553010	954	Yes	5.68204	0/1 0/0	Patl
CanopyVolume_7thYear_m3	Patl_chr9	1553026	3.17421e-07	0.051821	34.294	6.49836	Patl_chr9:1553026	954	Yes	5.68204	0/1 0/0	Patl
CanopyVolume_7thYear_m3	Patl_chr9	1553050	3.17421e-07	0.051821	34.294	6.49836	Patl_chr9:1553050	954	Yes	5.68204	0/1 0/0	Patl
CanopyVolume_7thYear_m3	Patl_chr9	1553056	3.17421e-07	0.051821	34.294	6.49836	Patl_chr9:1553056	954	Yes	5.68204	0/1 0/0	Patl
CanopyVolume_7thYear_m3	Patl_chr9	1881452	1.92485e-08	0.0626516	34.0976	7.7156	Patl_chr9:1881452	954	Yes	5.68204	0/1 0/0	Patl
CanopyVolume_7thYear_m3	Patl_chr9	1882446	1.19117e-07	0.0556155	34.2253	6.92403	Patl_chr9:1882446	954	Yes	5.68204	0/1 0/0	Patl
CanopyVolume_7thYear_m3	Patl_chr9	2327707	2.94425e-07	0.0521124	34.2888	6.53103	Patl_chr9:2327707	954	Yes	5.68204	0/1 0/0	Patl
CanopyVolume_7thYear_m3	Patl_chr9	2327776	1.64478e-07	0.0543671	34.248	6.78389	Patl_chr9:2327776	954	Yes	5.68204	0/1 0/0	Patl
MaturityAge_Years	Patl_chr8	5473399	2.29648e-07	0.0530749	0.640196	6.63894	Patl_chr8:5473399	954	Yes	5.68193	0/1 0/0	Patl
MaturityAge_Years	Patl_chr8	5789449	7.48203e-08	0.0574133	0.638727	7.12598	Patl_chr8:5789449	954	Yes	5.68193	0/1 0/0	Patl
MaturityAge_Years	Patl_chr8	5789479	7.48203e-08	0.0574133	0.638727	7.12598	Patl_chr8:5789479	954	Yes	5.68193	0/1 0/0	Patl
MaturityAge_Years	Patl_chr8	5789728	4.1867e-08	0.0596553	0.637967	7.37813	Patl_chr8:5789728	954	Yes	5.68193	0/1 0/0	Patl
MaturityAge_Years	Patl_chr8	5789744	5.30466e-08	0.0587417	0.638277	7.27534	Patl_chr8:5789744	954	Yes	5.68193	0/1 1/1	Patl
MaturityAge_Years	Patl_chr8	5830129	2.08808e-07	0.0534433	0.640071	6.68025	Patl_chr8:5830129	954	Yes	5.68193	0/1 0/0	Patl
MaturityAge_Years	Patl_chr8	5919726	6.17857e-07	0.0492389	0.641491	6.20911	Patl_chr8:5919726	954	Yes	5.68193	0/1 0/0	Patl
MaturityAge_Years	Patl_chr8	6130171	2.62931e-07	0.0525507	0.640373	6.58016	Patl_chr8:6130171	954	Yes	5.68193	0/1 1/1	Patl
MaturityAge_Years	Patl_chr8	6214691	3.01529e-07	0.0520201	0.640552	6.52067	Patl_chr8:6214691	954	Yes	5.68193	0/1 0/0	Patl
MaturityAge_Years	Patl_chr8	6485423	5.30466e-08	0.0587417	0.638277	7.27534	Patl_chr8:6485423	954	Yes	5.68193	0/1 1/1	Patl
MaturityAge_Years	Patl_chr8	6518071	1.74348e-07	0.0541415	0.639835	6.75858	Patl_chr8:6518071	954	Yes	5.68193	0/1 0/0	Patl
MaturityAge_Years	Patl_chr8	7756618	7.09458e-08	0.0576187	0.638658	7.14907	Patl_chr8:7756618	954	Yes	5.68193	0/1 0/0	Patl
MaturityAge_Years	Patl_chr8	7786588	8.94106e-08	0.0567247	0.638961	7.04861	Patl_chr8:7786588	954	Yes	5.68193	0/1 0/0	Patl
MaturityAge_Years	Patl_chr8	7795021	3.46794e-08	0.0603821	0.637721	7.45993	Patl_chr8:7795021	954	Yes	5.68193	0/1 0/0	Patl
MaturityAge_Years	Patl_chr8	8157975	7.71454e-07	0.0483776	0.641782	6.11269	Patl_chr8:8157975	954	Yes	5.68193	0/1 1/1	Patl
MaturityAge_Years	Patl_chr8	8192566	4.82342e-08	0.0591089	0.638153	7.31664	Patl_chr8:8192566	954	Yes	5.68193	0/1 0/0	Patl
MaturityAge_Years	Patl_chr8	8203861	8.51879e-08	0.0569117	0.638897	7.06962	Patl_chr8:8203861	954	Yes	5.68193	0/1 0/0	Patl
MaturityAge_Years	Patl_chr8	8399325	3.135e-07	0.0518692	0.640603	6.50376	Patl_chr8:8399325	954	Yes	5.68193	0/1 0/0	Patl
MaturityAge_Years	Patl_chr8	8447636	1.8191e-07	0.0539772	0.639891	6.74014	Patl_chr8:8447636	954	Yes	5.68193	0/1 0/0	Patl
MaturityAge_Years	Patl_chr8	9112469	6.42036e-08	0.0580045	0.638527	7.19244	Patl_chr8:9112469	954	Yes	5.68193	0/1 0/0	Patl
MaturityAge_Years	Patl_chr8	9659611	8.51879e-08	0.0569117	0.638897	7.06962	Patl_chr8:9659611	954	Yes	5.68193	0/1 0/0	Patl
MaturityAge_Years	Patl_chr8	9661984	8.51879e-08	0.0569117	0.638897	7.06962	Patl_chr8:9661984	954	Yes	5.68193	0/1 0/0	Patl
MaturityAge_Years	Patl_chr8	9922779	8.19844e-08	0.0570599	0.638847	7.08627	Patl_chr8:9922779	954	Yes	5.68193	0/1 0/0	Patl
MaturityAge_Years	Patl_chr8	9946093	2.47973e-07	0.0527776	0.640296	6.6056	Patl_chr8:9946093	954	Yes	5.68193	0/1 0/0	Patl
MaturityAge_Years	Patl_chr8	10060136	4.82342e-08	0.0591089	0.638153	7.31664	Patl_chr8:10060136	954	Yes	5.68193	0/1 0/0	Patl
MaturityAge_Years	Patl_chr8	10069585	1.24147e-06	0.046531	0.642404	5.90607	Patl_chr8:10069585	954	Yes	5.68193	0/1 0/0	Patl
MaturityAge_Years	Patl_chr8	10304272	8.19844e-08	0.0570599	0.638847	7.08627	Patl_chr8:10304272	954	Yes	5.68193	0/1 0/0	Patl
MaturityAge_Years	Patl_chr8	10451963	6.54491e-07	0.0490155	0.641566	6.1841	Patl_chr8:10451963	954	Yes	5.68193	0/1 0/0	Patl
MaturityAge_Years	Patl_chr8	10566049	2.3918e-07	0.0529174	0.640249	6.62128	Patl_chr8:10566049	954	Yes	5.68193	0/1 0/0	Patl
MaturityAge_Years	Patl_chr8	11182438	1.08631e-07	0.0559719	0.639216	6.96405	Patl_chr8:11182438	954	Yes	5.68193	0/1 0/0	Patl
MaturityAge_Years	Patl_chr8	11182483	1.08631e-07	0.0559719	0.639216	6.96405	Patl_chr8:11182483	954	Yes	5.68193	0/1 0/0	Patl
MaturityAge_Years	Patl_chr8	11730472	6.69875e-07	0.0489254	0.641597	6.17401	Patl_chr8:11730472	954	Yes	5.68193	0/1 0/0	Patl
MaturityAge_Years	Patl_chr8	12100844	2.3918e-07	0.0529174	0.640249	6.62128	Patl_chr8:12100844	954	Yes	5.68193	0/1 0/0	Patl
MaturityAge_Years	Patl_chr8	16058003	9.98561e-07	0.0473762	0.642119	6.00063	Patl_chr8:16058003	954	Yes	5.68193	0/1 1/1	Patl
MaturityAge_Years	Patl_chr8	17748491	1.08447e-06	0.0470559	0.642227	5.96478	Patl_chr8:17748491	954	Yes	5.68193	0/1 0/0	Patl
MaturityAge_Years	Patl_chr8	17748496	1.3484e-06	0.0462102	0.642512	5.87018	Patl_chr8:17748496	954	Yes	5.68193	0/1 0/0	Patl
MaturityAge_Years	Patl_chr8	17748514	3.135e-07	0.0518692	0.640603	6.50376	Patl_chr8:17748514	954	Yes	5.68193	0/1 0/0	Patl
MaturityAge_Years	Patl_chr9	357140	1.27837e-11	0.090553	0.627399	10.8933	Patl_chr9:357140	954	Yes	5.68193	0/1 0/0	Patl
MaturityAge_Years	Patl_chr9	357155	1.26425e-12	0.0992429	0.624394	11.8982	Patl_chr9:357155	954	Yes	5.68193	0/1 0/0	Patl
MaturityAge_Years	Patl_chr9	358475	1.97037e-11	0.0889206	0.627962	10.7055	Patl_chr9:358475	954	Yes	5.68193	0/1 0/0	Patl
MaturityAge_Years	Patl_chr9	360540	3.72074e-12	0.0951971	0.625795	11.4294	Patl_chr9:360540	954	Yes	5.68193	0/1 0/0	Patl
MaturityAge_Years	Patl_chr9	421275	8.14024e-10	0.074787	0.632814	9.08936	Patl_chr9:421275	954	Yes	5.68193	0/1 0/0	Patl
MaturityAge_Years	Patl_chr9	462151	7.87446e-08	0.0572157	0.638794	7.10378	Patl_chr9:462151	954	Yes	5.68193	0/1 0/0	Patl
MaturityAge_Years	Patl_chr9	547432	2.19487e-07	0.0532501	0.640136	6.65859	Patl_chr9:547432	954	Yes	5.68193	0/1 1/1	Patl
MaturityAge_Years	Patl_chr9	548951	9.95201e-08	0.0563106	0.639101	7.00209	Patl_chr9:548951	954	Yes	5.68193	0/1 0/0	Patl
MaturityAge_Years	Patl_chr9	552844	1.19025e-07	0.0556185	0.639335	6.92436	Patl_chr9:552844	954	Yes	5.68193	0/1 1/1	Patl
MaturityAge_Years	Patl_chr9	572132	9.45625e-08	0.0565082	0.639034	7.02428	Patl_chr9:572132	954	Yes	5.68193	0/1 0/0	Patl
TreeHeight_1stYear_cm	Patl_chr12	9375054	9.46569e-08	0.028469	22.4545	7.02385	Patl_chr12:9375054	954	Yes	5.73371	0/1 1/1	Patl
TreeHeight_1stYear_cm	Patl_chr3	22222252	7.03743e-08	0.029055	22.4478	7.15259	Patl_chr3:22222252	954	Yes	5.73371	0/1 0/0	Patl
TreeHeight_1stYear_cm	Patl_chr3	22459903	1.32109e-07	0.02781	22.4622	6.87907	Patl_chr3:22459903	954	Yes	5.73371	0/1 0/0	Patl
TreeHeight_1stYear_cm	Patl_chr3	22459933	2.32704e-07	0.0266908	22.4751	6.6332	Patl_chr3:22459933	954	Yes	5.73371	0/1 0/0	Patl
TreeHeight_1stYear_cm	Patl_chr3	22769539	4.88619e-08	0.0297762	22.4394	7.31103	Patl_chr3:22769539	954	Yes	5.73371	0/1 0/0	Patl
TreeHeight_1stYear_cm	Patl_chr3	23184777	1.95576e-08	0.031586	22.4185	7.70868	Patl_chr3:23184777	954	Yes	5.73371	0/1 0/0	Patl
TreeHeight_1stYear_cm	Patl_chr3	23465500	2.28164e-07	0.0267298	22.4746	6.64175	Patl_chr3:23465500	954	Yes	5.73371	0/1 0/0	Patl
TreeHeight_1stYear_cm	Patl_chr3	23515162	1.12646e-07	0.028125	22.4585	6.94828	Patl_chr3:23515162	954	Yes	5.73371	0/1 0/0	Patl
TreeHeight_1stYear_cm	Patl_chr3	23971773	4.83967e-08	0.0297951	22.4392	7.31518	Patl_chr3:23971773	954	Yes	5.73371	0/1 0/0	Patl
TreeHeight_1stYear_cm	Patl_chr3	23971807	2.51126e-08	0.0310919	22.4242	7.60011	Patl_chr3:23971807	954	Yes	5.73371	0/1 1/1	Patl
TreeHeight_1stYear_cm	Patl_chr3	24171237	1.76744e-08	0.0317861	22.4162	7.75266	Patl_chr3:24171237	954	Yes	5.73371	0/1 0/0	Patl
TreeHeight_1stYear_cm	Patl_chr3	24949309	1.26811e-08	0.0324422	22.4086	7.89684	Patl_chr3:24949309	954	Yes	5.73371	0/1 0/0	Patl
TreeHeight_1stYear_cm	Patl_chr3	24949324	6.47361e-09	0.0337706	22.3932	8.18885	Patl_chr3:24949324	954	Yes	5.73371	0/1 0/0	Patl
TreeHeight_1stYear_cm	Patl_chr3	26064843	2.49271e-08	0.0311066	22.424	7.60333	Patl_chr3:26064843	954	Yes	5.73371	0/1 0/0	Patl
TreeHeight_1stYear_cm	Patl_chr3	26334490	9.39751e-07	0.0239326	22.5069	6.02699	Patl_chr3:26334490	954	Yes	5.73371	0/1 0/0	Patl
TreeHeight_1stYear_cm	Patl_chr3	26433956	7.91013e-09	0.0333747	22.3978	8.10182	Patl_chr3:26433956	954	Yes	5.73371	0/1 0/0	Patl
TreeHeight_1stYear_cm	Patl_chr3	26464147	7.2425e-08	0.0289982	22.4484	7.14011	Patl_chr3:26464147	954	Yes	5.73371	0/1 1/1	Patl
TreeHeight_1stYear_cm	Patl_chr3	26935772	7.74359e-09	0.0334168	22.3973	8.11106	Patl_chr3:26935772	954	Yes	5.73371	0/1 0/0	Patl
TreeHeight_1stYear_cm	Patl_chr3	26935815	8.62502e-09	0.0332038	22.3998	8.06424	Patl_chr3:26935815	954	Yes	5.73371	0/1 1/1	Patl
TreeHeight_1stYear_cm	Patl_chr3	27145217	1.90817e-08	0.0316347	22.4179	7.71938	Patl_chr3:27145217	954	Yes	5.73371	0/1 0/0	Patl
TreeHeight_1stYear_cm	Patl_chr3	29095902	7.04771e-09	0.0336028	22.3951	8.15195	Patl_chr3:29095902	954	Yes	5.73371	0/1 0/0	Patl
TreeHeight_1stYear_cm	Patl_chr3	29284697	5.30079e-08	0.0296152	22.4413	7.27566	Patl_chr3:29284697	954	Yes	5.73371	0/1 0/0	Patl
TreeHeight_1stYear_cm	Patl_chr3	29635882	7.53459e-09	0.0334708	22.3967	8.12294	Patl_chr3:29635882	954	Yes	5.73371	0/1 1/1	Patl
TreeHeight_1stYear_cm	Patl_chr3	29893635	1.31353e-08	0.0323727	22.4094	7.88156	Patl_chr3:29893635	954	Yes	5.73371	0/1 1/1	Patl
TreeHeight_1stYear_cm	Patl_chr3	30232646	5.809e-09	0.0339846	22.3907	8.2359	Patl_chr3:30232646	954	Yes	5.73371	0/1 0/0	Patl
TreeHeight_1stYear_cm	Patl_chr3	30311813	3.63386e-09	0.0349111	22.38	8.43963	Patl_chr3:30311813	954	Yes	5.73371	0/1 0/0	Patl
TreeHeight_1stYear_cm	Patl_chr3	30325579	3.5094e-09	0.0349799	22.3792	8.45477	Patl_chr3:30325579	954	Yes	5.73371	0/1 0/0	Patl
TreeHeight_1stYear_cm	Patl_chr3	30407969	6.15229e-09	0.0338712	22.392	8.21096	Patl_chr3:30407969	954	Yes	5.73371	0/1 0/0	Patl
TreeHeight_1stYear_cm	Patl_chr3	30489002	3.94422e-09	0.0347493	22.3818	8.40404	Patl_chr3:30489002	954	Yes	5.73371	0/1 0/0	Patl
TreeHeight_1stYear_cm	Patl_chr3	30607120	7.21088e-08	0.0290069	22.4483	7.14201	Patl_chr3:30607120	954	Yes	5.73371	0/1 1/1	Patl
TreeHeight_1stYear_cm	Patl_chr3	30926279	2.21415e-08	0.0313408	22.4213	7.65479	Patl_chr3:30926279	954	Yes	5.73371	0/1 0/0	Patl
TreeHeight_1stYear_cm	Patl_chr3	31039249	1.26156e-08	0.0324525	22.4085	7.89909	Patl_chr3:31039249	954	Yes	5.73371	0/1 0/0	Patl
TreeHeight_1stYear_cm	Patl_chr3	31039344	2.63183e-09	0.0355481	22.3726	8.57974	Patl_chr3:31039344	954	Yes	5.73371	0/1 0/0	Patl
TreeHeight_1stYear_cm	Patl_chr3	31381970	2.01815e-09	0.0360722	22.3665	8.69505	Patl_chr3:31381970	954	Yes	5.73371	0/1 0/0	Patl
TreeHeight_1stYear_cm	Patl_chr3	31887050	9.29007e-10	0.0376032	22.3487	9.03198	Patl_chr3:31887050	954	Yes	5.73371	0/1 0/0	Patl
TreeHeight_1stYear_cm	Patl_chr3	31887061	3.68889e-09	0.0348814	22.3803	8.4331	Patl_chr3:31887061	954	Yes	5.73371	0/1 0/0	Patl
TreeHeight_1stYear_cm	Patl_chr3	31987243	1.29358e-09	0.03695	22.3563	8.88821	Patl_chr3:31987243	954	Yes	5.73371	0/1 0/0	Patl
TreeHeight_1stYear_cm	Patl_chr3	32154473	7.61255e-09	0.0334505	22.3969	8.11847	Patl_chr3:32154473	954	Yes	5.73371	0/1 0/0	Patl
TreeHeight_1stYear_cm	Patl_chr3	32154487	5.06458e-09	0.0342555	22.3876	8.29546	Patl_chr3:32154487	954	Yes	5.73371	0/1 1/1	Patl
TreeHeight_1stYear_cm	Patl_chr3	32304491	2.11284e-08	0.0314333	22.4203	7.67513	Patl_chr3:32304491	954	Yes	5.73371	0/1 0/0	Patl
TreeHeight_1stYear_cm	Patl_chr3	32418782	6.04582e-09	0.0339057	22.3916	8.21855	Patl_chr3:32418782	954	Yes	5.73371	0/1 0/0	Patl
TreeHeight_1stYear_cm	Patl_chr3	32491196	1.32688e-09	0.0368999	22.3569	8.87717	Patl_chr3:32491196	954	Yes	5.73371	0/1 0/0	Patl
TreeHeight_1stYear_cm	Patl_chr3	32491299	1.98554e-08	0.0315562	22.4188	7.70212	Patl_chr3:32491299	954	Yes	5.73371	0/1 0/0	Patl
TreeHeight_1stYear_cm	Patl_chr3	32581173	3.47578e-09	0.0349989	22.3789	8.45895	Patl_chr3:32581173	954	Yes	5.73371	0/1 0/0	Patl
TreeHeight_1stYear_cm	Patl_chr3	33092711	6.0873e-10	0.038437	22.339	9.21558	Patl_chr3:33092711	954	Yes	5.73371	0/1 0/0	Patl
TreeHeight_1stYear_cm	Patl_chr3	33169140	1.88715e-10	0.0407453	22.3122	9.72419	Patl_chr3:33169140	954	Yes	5.73371	0/1 0/0	Patl
TreeHeight_1stYear_cm	Patl_chr3	33605873	1.14967e-11	0.0462491	22.2481	10.9394	Patl_chr3:33605873	954	Yes	5.73371	0/1 1/1	Patl
TreeHeight_1stYear_cm	Patl_chr3	33605885	2.34854e-11	0.0448458	22.2645	10.6292	Patl_chr3:33605885	954	Yes	5.73371	0/1 1/1	Patl
TreeHeight_1stYear_cm	Patl_chr3	33605906	1.14967e-11	0.0462491	22.2481	10.9394	Patl_chr3:33605906	954	Yes	5.73371	0/1 1/1	Patl
TreeHeight_1stYear_cm	Patl_chr3	33681822	1.19541e-11	0.0461725	22.249	10.9225	Patl_chr3:33681822	954	Yes	5.73371	0/1 0/0	Patl
TreeHeight_1stYear_cm	Patl_chr3	33761301	7.83791e-12	0.0470012	22.2393	11.1058	Patl_chr3:33761301	954	Yes	5.73371	0/1 0/0	Patl
TreeHeight_1stYear_cm	Patl_chr3	33777710	1.27173e-11	0.0460509	22.2504	10.8956	Patl_chr3:33777710	954	Yes	5.73371	0/1 0/0	Patl
TreeHeight_1stYear_cm	Patl_chr3	33825762	6.51803e-11	0.0428383	22.2879	10.1859	Patl_chr3:33825762	954	Yes	5.73371	0/1 0/0	Patl
TreeHeight_1stYear_cm	Patl_chr3	33825902	4.9427e-11	0.0433826	22.2815	10.306	Patl_chr3:33825902	954	Yes	5.73371	0/1 0/0	Patl
TreeHeight_1stYear_cm	Patl_chr3	33898036	1.00452e-12	0.0510284	22.1923	11.998	Patl_chr3:33898036	954	Yes	5.73371	0/1 0/0	Patl
TreeHeight_1stYear_cm	Patl_chr3	34036147	2.65912e-11	0.0446016	22.2673	10.5753	Patl_chr3:34036147	954	Yes	5.73371	0/1 0/0	Patl
TreeHeight_1stYear_cm	Patl_chr3	34036162	2.46522e-11	0.0447505	22.2656	10.6081	Patl_chr3:34036162	954	Yes	5.73371	0/1 0/0	Patl
TreeHeight_1stYear_cm	Patl_chr3	34284723	7.90184e-12	0.0469853	22.2395	11.1023	Patl_chr3:34284723	954	Yes	5.73371	0/1 0/0	Patl
TreeHeight_1stYear_cm	Patl_chr3	34365079	3.16534e-11	0.044259	22.2713	10.4996	Patl_chr3:34365079	954	Yes	5.73371	0/1 1/1	Patl
TreeHeight_1stYear_cm	Patl_chr3	34579252	2.70434e-12	0.0490885	22.215	11.5679	Patl_chr3:34579252	954	Yes	5.73371	0/1 0/0	Patl
TreeHeight_1stYear_cm	Patl_chr3	35079557	1.49533e-09	0.036664	22.3596	8.82526	Patl_chr3:35079557	954	Yes	5.73371	0/1 0/0	Patl
TreeHeight_1stYear_cm	Patl_chr3	35115846	9.65762e-08	0.0284293	22.455	7.01513	Patl_chr3:35115846	954	Yes	5.73371	0/1 0/0	Patl
TreeHeight_1stYear_cm	Patl_chr3	35399127	2.92139e-08	0.0307929	22.4277	7.53441	Patl_chr3:35399127	954	Yes	5.73371	0/1 0/0	Patl
TreeHeight_1stYear_cm	Patl_chr3	35399194	1.49541e-08	0.0321164	22.4123	7.82524	Patl_chr3:35399194	954	Yes	5.73371	0/1 0/0	Patl
TreeHeight_1stYear_cm	Patl_chr3	35399216	5.53733e-09	0.0340792	22.3896	8.2567	Patl_chr3:35399216	954	Yes	5.73371	0/1 0/0	Patl
TreeHeight_1stYear_cm	Patl_chr3	35399725	7.03637e-09	0.033606	22.3951	8.15265	Patl_chr3:35399725	954	Yes	5.73371	0/1 0/0	Patl
TreeHeight_1stYear_cm	Patl_chr8	4002958	5.77299e-07	0.0248952	22.4958	6.2386	Patl_chr8:4002958	954	Yes	5.73371	0/1 0/0	Patl
TreeHeight_1stYear_cm	Patl_chr8	4056302	1.65943e-07	0.0273592	22.4674	6.78004	Patl_chr8:4056302	954	Yes	5.73371	0/1 0/0	Patl
TreeHeight_1stYear_cm	Patl_chr8	4174812	4.26123e-07	0.0254952	22.4889	6.37047	Patl_chr8:4174812	954	Yes	5.73371	0/1 0/0	Patl
TreeHeight_1stYear_cm	Patl_chr8	4746285	2.1352e-08	0.0314125	22.4205	7.67056	Patl_chr8:4746285	954	Yes	5.73371	0/1 0/0	Patl
TreeHeight_1stYear_cm	Patl_chr8	5473399	3.68526e-08	0.0303338	22.433	7.43353	Patl_chr8:5473399	954	Yes	5.73371	0/1 0/0	Patl
TreeHeight_1stYear_cm	Patl_chr8	5789449	8.29638e-09	0.0332805	22.3989	8.08111	Patl_chr8:5789449	954	Yes	5.73371	0/1 0/0	Patl
TreeHeight_1stYear_cm	Patl_chr8	5789479	8.02178e-09	0.033347	22.3981	8.09573	Patl_chr8:5789479	954	Yes	5.73371	0/1 0/0	Patl
TreeHeight_1stYear_cm	Patl_chr8	5789728	1.61718e-08	0.0319617	22.4141	7.79124	Patl_chr8:5789728	954	Yes	5.73371	0/1 0/0	Patl
TreeHeight_1stYear_cm	Patl_chr8	5789744	5.6054e-09	0.0340551	22.3899	8.25139	Patl_chr8:5789744	954	Yes	5.73371	0/1 1/1	Patl
TreeHeight_1stYear_cm	Patl_chr8	5830129	2.41306e-08	0.0311708	22.4233	7.61743	Patl_chr8:5830129	954	Yes	5.73371	0/1 0/0	Patl
TreeHeight_1stYear_cm	Patl_chr8	5919726	1.21497e-08	0.0325268	22.4076	7.91543	Patl_chr8:5919726	954	Yes	5.73371	0/1 0/0	Patl
TreeHeight_1stYear_cm	Patl_chr8	6126408	5.63859e-07	0.0249417	22.4953	6.24883	Patl_chr8:6126408	954	Yes	5.73371	0/1 0/0	Patl
TreeHeight_1stYear_cm	Patl_chr8	6130171	1.80704e-07	0.0271908	22.4693	6.74303	Patl_chr8:6130171	954	Yes	5.73371	0/1 1/1	Patl
TreeHeight_1stYear_cm	Patl_chr8	6214691	5.56775e-09	0.0340684	22.3897	8.25432	Patl_chr8:6214691	954	Yes	5.73371	0/1 0/0	Patl
TreeHeight_1stYear_cm	Patl_chr8	6485423	1.01678e-07	0.0283275	22.4562	6.99277	Patl_chr8:6485423	954	Yes	5.73371	0/1 1/1	Patl
TreeHeight_1stYear_cm	Patl_chr8	6518071	4.65473e-08	0.0298721	22.4383	7.33211	Patl_chr8:6518071	954	Yes	5.73371	0/1 0/0	Patl
TreeHeight_1stYear_cm	Patl_chr8	7756618	1.20371e-06	0.0234437	22.5125	5.91948	Patl_chr8:7756618	954	Yes	5.73371	0/1 0/0	Patl
TreeHeight_1stYear_cm	Patl_chr8	9922779	1.0321e-06	0.0237475	22.509	5.98628	Patl_chr8:9922779	954	Yes	5.73371	0/1 0/0	Patl
TreeHeight_1stYear_cm	Patl_chr8	12100844	1.57823e-06	0.0229088	22.5187	5.80183	Patl_chr8:12100844	954	Yes	5.73371	0/1 0/0	Patl
TreeHeight_1stYear_cm	Patl_chr8	12237000	1.25861e-06	0.0233556	22.5136	5.90011	Patl_chr8:12237000	954	Yes	5.73371	0/1 0/0	Patl
TreeHeight_1stYear_cm	Patl_chr8	16058003	6.11951e-07	0.02478	22.4971	6.21328	Patl_chr8:16058003	954	Yes	5.73371	0/1 1/1	Patl
TreeHeight_1stYear_cm	Patl_chr8	16058015	9.43508e-07	0.0239247	22.507	6.02525	Patl_chr8:16058015	954	Yes	5.73371	0/1 0/0	Patl
TreeHeight_1stYear_cm	Patl_chr8	17748514	1.37054e-06	0.0231874	22.5155	5.86311	Patl_chr8:17748514	954	Yes	5.73371	0/1 0/0	Patl
TreeHeight_1stYear_cm	Patl_chr8	19643875	1.17798e-06	0.0234864	22.512	5.92886	Patl_chr8:19643875	954	Yes	5.73371	0/0 0/1	Pint
TreeHeight_1stYear_cm	Patl_chr8	23210877	1.01337e-06	0.0237836	22.5086	5.99423	Patl_chr8:23210877	954	Yes	5.73371	0/1 0/0	Patl
TreeHeight_1stYear_cm	Patl_chr9	1042053	2.59887e-08	0.0310241	22.425	7.58522	Patl_chr9:1042053	954	Yes	5.73371	0/0 0/1	Pint
TreeHeight_2ndYear_cm	Patl_chr9	357140	5.81609e-11	0.0430625	31.6368	10.2354	Patl_chr9:357140	954	Yes	5.73371	0/1 0/0	Patl
TreeHeight_2ndYear_cm	Patl_chr9	357155	6.5195e-11	0.0428379	31.6405	10.1858	Patl_chr9:357155	954	Yes	5.73371	0/1 0/0	Patl
TreeHeight_2ndYear_cm	Patl_chr9	358475	6.91831e-12	0.0472462	31.5675	11.16	Patl_chr9:358475	954	Yes	5.73371	0/1 0/0	Patl
TreeHeight_2ndYear_cm	Patl_chr9	360540	5.01297e-11	0.0433548	31.6319	10.2999	Patl_chr9:360540	954	Yes	5.73371	0/1 0/0	Patl
TreeHeight_2ndYear_cm	Patl_chr9	421275	8.67244e-10	0.0377389	31.7247	9.06186	Patl_chr9:421275	954	Yes	5.73371	0/1 0/0	Patl
TreeHeight_2ndYear_cm	Patl_chr9	462151	9.58951e-08	0.0284433	31.8775	7.0182	Patl_chr9:462151	954	Yes	5.73371	0/1 0/0	Patl
TreeHeight_2ndYear_cm	Patl_chr9	548951	9.70213e-08	0.0284202	31.8779	7.01313	Patl_chr9:548951	954	Yes	5.73371	0/1 0/0	Patl
TreeHeight_2ndYear_cm	Patl_chr9	552844	1.05445e-07	0.0282556	31.8806	6.97697	Patl_chr9:552844	954	Yes	5.73371	0/1 1/1	Patl
TreeHeight_2ndYear_cm	Patl_chr9	572132	8.38679e-08	0.0287082	31.8732	7.0764	Patl_chr9:572132	954	Yes	5.73371	0/1 0/0	Patl
TreeHeight_3rdYear_cm	Patl_chr1	12986966	1.02851e-06	0.023779	49.4619	5.98779	Patl_chr1:12986966	954	Yes	5.73353	0/0 0/1	Pint
TreeHeight_3rdYear_cm	Patl_chr11	23846488	2.93525e-07	0.0262591	49.399	6.53235	Patl_chr11:23846488	954	Yes	5.73353	0/1 0/0	Patl
TreeHeight_3rdYear_cm	Patl_chr11	23938302	9.17136e-07	0.0240056	49.4562	6.03757	Patl_chr11:23938302	954	Yes	5.73353	0/1 0/0	Patl
TreeHeight_3rdYear_cm	Patl_chr11	23947954	4.39828e-07	0.025459	49.4193	6.35672	Patl_chr11:23947954	954	Yes	5.73353	0/1 0/0	Patl
TreeHeight_3rdYear_cm	Patl_chr11	23978886	1.35985e-07	0.0277816	49.3604	6.86651	Patl_chr11:23978886	954	Yes	5.73353	0/1 1/1	Patl
TreeHeight_3rdYear_cm	Patl_chr11	23987823	3.77542e-07	0.0257611	49.4117	6.42303	Patl_chr11:23987823	954	Yes	5.73353	0/1 0/0	Patl
TreeHeight_3rdYear_cm	Patl_chr11	23987848	3.55455e-08	0.0304367	49.293	7.44922	Patl_chr11:23987848	954	Yes	5.73353	0/1 0/0	Patl
TreeHeight_3rdYear_cm	Patl_chr11	24009049	3.3603e-07	0.0259916	49.4058	6.47362	Patl_chr11:24009049	954	Yes	5.73353	0/1 1/1	Patl
TreeHeight_3rdYear_cm	Patl_chr11	24072402	3.49837e-07	0.0259119	49.4079	6.45613	Patl_chr11:24072402	954	Yes	5.73353	0/1 0/0	Patl
TreeHeight_3rdYear_cm	Patl_chr11	24405765	8.86806e-09	0.0331832	49.2231	8.05217	Patl_chr11:24405765	954	Yes	5.73353	0/1 1/1	Patl
TreeHeight_3rdYear_cm	Patl_chr11	24405821	6.12036e-09	0.0339165	49.2044	8.21322	Patl_chr11:24405821	954	Yes	5.73353	0/1 0/0	Patl
TreeHeight_3rdYear_cm	Patl_chr11	25362270	1.9618e-11	0.0452458	48.9151	10.7073	Patl_chr11:25362270	954	Yes	5.73353	0/1 0/0	Patl
TreeHeight_3rdYear_cm	Patl_chr11	25493881	4.35555e-14	0.0572164	48.6075	13.361	Patl_chr11:25493881	954	Yes	5.73353	0/1 0/0	Patl
TreeHeight_3rdYear_cm	Patl_chr11	25618115	1.0247e-11	0.0465228	48.8823	10.9894	Patl_chr11:25618115	954	Yes	5.73353	0/1 0/0	Patl
TreeHeight_3rdYear_cm	Patl_chr11	25636734	1.96194e-12	0.0497684	48.7991	11.7073	Patl_chr11:25636734	954	Yes	5.73353	0/1 0/0	Patl
TreeHeight_3rdYear_cm	Patl_chr11	25636775	7.13228e-12	0.0472348	48.8641	11.1468	Patl_chr11:25636775	954	Yes	5.73353	0/1 0/0	Patl
TreeHeight_3rdYear_cm	Patl_chr11	26330940	4.8322e-12	0.0479995	48.8445	11.3159	Patl_chr11:26330940	954	Yes	5.73353	0/1 0/0	Patl
TreeHeight_3rdYear_cm	Patl_chr11	26330954	1.53323e-11	0.0457306	48.9027	10.8144	Patl_chr11:26330954	954	Yes	5.73353	0/1 1/1	Patl
TreeHeight_3rdYear_cm	Patl_chr11	26424212	4.89051e-12	0.047976	48.8451	11.3106	Patl_chr11:26424212	954	Yes	5.73353	0/1 0/0	Patl
TreeHeight_3rdYear_cm	Patl_chr11	26837892	3.68055e-11	0.0440077	48.9468	10.4341	Patl_chr11:26837892	954	Yes	5.73353	0/1 0/0	Patl
TreeHeight_3rdYear_cm	Patl_chr2	26929220	5.56752e-07	0.0249927	49.4312	6.25434	Patl_chr2:26929220	954	Yes	5.73353	0/0 0/1	Pint
TreeHeight_3rdYear_cm	Patl_chr2	26929247	1.25775e-07	0.027936	49.3565	6.90041	Patl_chr2:26929247	954	Yes	5.73353	0/0 0/1	Pint
TreeHeight_3rdYear_cm	Patl_chr2	27285202	1.9772e-09	0.03615	49.1475	8.70395	Patl_chr2:27285202	954	Yes	5.73353	0/0 0/1	Pint
TreeHeight_3rdYear_cm	Patl_chr2	27504521	3.48031e-08	0.0304784	49.2919	7.45838	Patl_chr2:27504521	954	Yes	5.73353	0/0 0/1	Pint
TreeHeight_3rdYear_cm	Patl_chr2	27565375	2.44016e-07	0.0266246	49.3898	6.61258	Patl_chr2:27565375	954	Yes	5.73353	0/0 0/1	Pint
TreeHeight_3rdYear_cm	Patl_chr2	28063996	1.29815e-08	0.0324295	49.2423	7.88667	Patl_chr2:28063996	954	Yes	5.73353	0/0 0/1	Pint
TreeHeight_3rdYear_cm	Patl_chr2	28064029	2.25105e-08	0.0313405	49.27	7.64762	Patl_chr2:28064029	954	Yes	5.73353	0/0 0/1	Pint
TreeHeight_3rdYear_cm	Patl_chr2	28357166	5.45629e-09	0.0341436	49.1986	8.2631	Patl_chr2:28357166	954	Yes	5.73353	0/0 0/1	Pint
TreeHeight_3rdYear_cm	Patl_chr9	357140	6.65601e-12	0.0473706	48.8606	11.1768	Patl_chr9:357140	954	Yes	5.73353	0/1 0/0	Patl
TreeHeight_3rdYear_cm	Patl_chr9	357155	9.86342e-12	0.0465978	48.8804	11.006	Patl_chr9:357155	954	Yes	5.73353	0/1 0/0	Patl
TreeHeight_3rdYear_cm	Patl_chr9	358475	1.23405e-11	0.0461574	48.8917	10.9087	Patl_chr9:358475	954	Yes	5.73353	0/1 0/0	Patl
TreeHeight_3rdYear_cm	Patl_chr9	360540	3.46583e-12	0.048652	48.8277	11.4602	Patl_chr9:360540	954	Yes	5.73353	0/1 0/0	Patl
TreeHeight_3rdYear_cm	Patl_chr9	421275	3.15324e-10	0.0397747	49.055	9.50124	Patl_chr9:421275	954	Yes	5.73353	0/1 0/0	Patl
TreeHeight_3rdYear_cm	Patl_chr9	462151	1.10453e-07	0.0281931	49.35	6.95682	Patl_chr9:462151	954	Yes	5.73353	0/1 0/0	Patl
TreeHeight_3rdYear_cm	Patl_chr9	547418	4.4512e-07	0.0254354	49.4199	6.35152	Patl_chr9:547418	954	Yes	5.73353	0/1 1/1	Patl
TreeHeight_3rdYear_cm	Patl_chr9	547432	7.45176e-08	0.0289719	49.3302	7.12774	Patl_chr9:547432	954	Yes	5.73353	0/1 1/1	Patl
TreeHeight_3rdYear_cm	Patl_chr9	548951	3.75219e-09	0.0348838	49.1798	8.42572	Patl_chr9:548951	954	Yes	5.73353	0/1 0/0	Patl
TreeHeight_3rdYear_cm	Patl_chr9	552844	1.22306e-08	0.0325473	49.2393	7.91255	Patl_chr9:552844	954	Yes	5.73353	0/1 1/1	Patl
TreeHeight_3rdYear_cm	Patl_chr9	572132	3.25551e-10	0.0397118	49.0566	9.48738	Patl_chr9:572132	954	Yes	5.73353	0/1 0/0	Patl
TreeHeight_3rdYear_cm	Patl_chr9	1385092	5.98284e-07	0.0248504	49.4348	6.22309	Patl_chr9:1385092	954	Yes	5.73353	0/1 0/0	Patl
TreeHeight_3rdYear_cm	Patl_chr9	1553026	1.32154e-06	0.0232834	49.4745	5.87892	Patl_chr9:1553026	954	Yes	5.73353	0/1 0/0	Patl
TreeHeight_3rdYear_cm	Patl_chr9	1553050	8.26716e-07	0.0242109	49.451	6.08264	Patl_chr9:1553050	954	Yes	5.73353	0/1 0/0	Patl
TreeHeight_3rdYear_cm	Patl_chr9	1553056	8.26716e-07	0.0242109	49.451	6.08264	Patl_chr9:1553056	954	Yes	5.73353	0/1 0/0	Patl
TreeHeight_7thYear_cm	Patl_chr11	25362270	1.04543e-06	0.0471009	53.6281	5.98071	Patl_chr11:25362270	954	Yes	5.68209	0/1 0/0	Patl
TreeHeight_7thYear_cm	Patl_chr11	25493881	8.08123e-09	0.0658566	53.0977	8.09252	Patl_chr11:25493881	954	Yes	5.68209	0/1 0/0	Patl
TreeHeight_7thYear_cm	Patl_chr11	25618115	2.75056e-09	0.0699854	52.9802	8.56058	Patl_chr11:25618115	954	Yes	5.68209	0/1 0/0	Patl
TreeHeight_7thYear_cm	Patl_chr11	25636734	1.93443e-09	0.0713312	52.9419	8.71345	Patl_chr11:25636734	954	Yes	5.68209	0/1 0/0	Patl
TreeHeight_7thYear_cm	Patl_chr11	25636775	1.93443e-09	0.0713312	52.9419	8.71345	Patl_chr11:25636775	954	Yes	5.68209	0/1 0/0	Patl
TreeHeight_7thYear_cm	Patl_chr11	26330940	4.37465e-08	0.059364	53.2819	7.35906	Patl_chr11:26330940	954	Yes	5.68209	0/1 0/0	Patl
TreeHeight_7thYear_cm	Patl_chr11	26330954	1.6103e-08	0.0632093	53.1729	7.79309	Patl_chr11:26330954	954	Yes	5.68209	0/1 1/1	Patl
TreeHeight_7thYear_cm	Patl_chr11	26424212	7.13637e-08	0.0574779	53.3353	7.14652	Patl_chr11:26424212	954	Yes	5.68209	0/1 0/0	Patl
TreeHeight_7thYear_cm	Patl_chr13	25875308	9.88043e-07	0.0473196	53.6219	6.00522	Patl_chr13:25875308	954	Yes	5.68209	0/1 0/0	Patl
TreeHeight_7thYear_cm	Patl_chr13	30285055	8.21867e-07	0.0480328	53.6018	6.0852	Patl_chr13:30285055	954	Yes	5.68209	0/1 0/0	Patl
TreeHeight_7thYear_cm	Patl_chr13	30285073	4.21418e-07	0.0506183	53.529	6.37529	Patl_chr13:30285073	954	Yes	5.68209	0/1 0/0	Patl
TreeHeight_7thYear_cm	Patl_chr9	357140	7.46378e-12	0.0923939	52.338	11.127	Patl_chr9:357140	954	Yes	5.68209	0/1 0/0	Patl
TreeHeight_7thYear_cm	Patl_chr9	357155	1.36479e-12	0.0987583	52.1542	11.8649	Patl_chr9:357155	954	Yes	5.68209	0/1 0/0	Patl
TreeHeight_7thYear_cm	Patl_chr9	358475	2.08072e-10	0.079825	52.6992	9.68179	Patl_chr9:358475	954	Yes	5.68209	0/1 0/0	Patl
TreeHeight_7thYear_cm	Patl_chr9	360540	3.82893e-12	0.0948985	52.2658	11.4169	Patl_chr9:360540	954	Yes	5.68209	0/1 0/0	Patl
TreeHeight_7thYear_cm	Patl_chr9	421275	3.71241e-11	0.0863517	52.512	10.4303	Patl_chr9:421275	954	Yes	5.68209	0/1 0/0	Patl
TreeHeight_7thYear_cm	Patl_chr9	462151	7.46752e-09	0.0661596	53.0891	8.12682	Patl_chr9:462151	954	Yes	5.68209	0/1 0/0	Patl
TreeHeight_7thYear_cm	Patl_chr9	547418	3.28203e-08	0.0604706	53.2505	7.48386	Patl_chr9:547418	954	Yes	5.68209	0/1 1/1	Patl
TreeHeight_7thYear_cm	Patl_chr9	547432	3.1228e-08	0.060662	53.2451	7.50546	Patl_chr9:547432	954	Yes	5.68209	0/1 1/1	Patl
TreeHeight_7thYear_cm	Patl_chr9	548951	2.29679e-09	0.0706749	52.9606	8.63888	Patl_chr9:548951	954	Yes	5.68209	0/1 0/0	Patl
TreeHeight_7thYear_cm	Patl_chr9	552844	2.32291e-09	0.0706317	52.9618	8.63397	Patl_chr9:552844	954	Yes	5.68209	0/1 1/1	Patl
TreeHeight_7thYear_cm	Patl_chr9	572132	3.20017e-09	0.0694061	52.9967	8.49483	Patl_chr9:572132	954	Yes	5.68209	0/1 0/0	Patl
TreeHeight_7thYear_cm	Patl_chr9	1385092	1.91628e-06	0.0447527	53.6941	5.71754	Patl_chr9:1385092	954	Yes	5.68209	0/1 0/0	Patl
TrunkCaliper_1stYear_cm	Patl_chr15	5351583	4.29443e-08	0.0300314	0.188688	7.36709	Patl_chr15:5351583	954	Yes	5.73371	0/1 0/0	Patl
TrunkCaliper_1stYear_cm	Patl_chr15	5351622	4.29443e-08	0.0300314	0.188688	7.36709	Patl_chr15:5351622	954	Yes	5.73371	0/1 0/0	Patl
TrunkCaliper_1stYear_cm	Patl_chr15	5383842	4.86162e-07	0.0252347	0.189154	6.31322	Patl_chr15:5383842	954	Yes	5.73371	0/1 0/0	Patl
TrunkCaliper_1stYear_cm	Patl_chr15	5460296	1.13853e-07	0.028104	0.188876	6.94366	Patl_chr15:5460296	954	Yes	5.73371	0/1 0/0	Patl
TrunkCaliper_1stYear_cm	Patl_chr15	5897021	2.87708e-07	0.0262715	0.189054	6.54105	Patl_chr15:5897021	954	Yes	5.73371	0/1 0/0	Patl
TrunkCaliper_1stYear_cm	Patl_chr15	5951975	9.27639e-08	0.0285089	0.188836	7.03262	Patl_chr15:5951975	954	Yes	5.73371	0/1 1/1	Patl
TrunkCaliper_1stYear_cm	Patl_chr15	5951982	9.27639e-08	0.0285089	0.188836	7.03262	Patl_chr15:5951982	954	Yes	5.73371	0/1 0/0	Patl
TrunkCaliper_1stYear_cm	Patl_chr15	5974869	7.29425e-09	0.0335349	0.188347	8.13702	Patl_chr15:5974869	954	Yes	5.73371	0/1 0/0	Patl
TrunkCaliper_1stYear_cm	Patl_chr15	5999191	1.40397e-06	0.0231398	0.189357	5.85264	Patl_chr15:5999191	954	Yes	5.73371	0/1 0/0	Patl
TrunkCaliper_1stYear_cm	Patl_chr15	6577907	5.23783e-07	0.0250874	0.189168	6.28085	Patl_chr15:6577907	954	Yes	5.73371	0/1 1/1	Patl
TrunkCaliper_1stYear_cm	Patl_chr15	6643848	2.55859e-08	0.031055	0.188589	7.592	Patl_chr15:6643848	954	Yes	5.73371	0/1 0/0	Patl
TrunkCaliper_1stYear_cm	Patl_chr15	6643898	2.07166e-08	0.0314722	0.188548	7.68368	Patl_chr15:6643898	954	Yes	5.73371	0/1 0/0	Patl
TrunkCaliper_1stYear_cm	Patl_chr15	6644040	1.63995e-07	0.0273826	0.188946	6.78517	Patl_chr15:6644040	954	Yes	5.73371	0/1 0/0	Patl
TrunkCaliper_1stYear_cm	Patl_chr15	6827383	1.25287e-08	0.0324661	0.188451	7.90209	Patl_chr15:6827383	954	Yes	5.73371	0/1 0/0	Patl
TrunkCaliper_1stYear_cm	Patl_chr15	6827401	3.01655e-08	0.0307296	0.18862	7.52049	Patl_chr15:6827401	954	Yes	5.73371	0/1 0/0	Patl
TrunkCaliper_1stYear_cm	Patl_chr15	8494685	1.13555e-08	0.0326604	0.188432	7.9448	Patl_chr15:8494685	954	Yes	5.73371	0/1 0/0	Patl
TrunkCaliper_1stYear_cm	Patl_chr15	8564211	2.55371e-09	0.0356076	0.188145	8.59283	Patl_chr15:8564211	954	Yes	5.73371	0/1 0/0	Patl
TrunkCaliper_1stYear_cm	Patl_chr15	10708712	2.41526e-08	0.031169	0.188578	7.61704	Patl_chr15:10708712	954	Yes	5.73371	0/1 0/0	Patl
TrunkCaliper_1stYear_cm	Patl_chr15	10708756	8.29588e-08	0.0287298	0.188815	7.08114	Patl_chr15:10708756	954	Yes	5.73371	0/1 0/0	Patl
TrunkCaliper_1stYear_cm	Patl_chr15	11542314	1.13922e-07	0.0281028	0.188876	6.94339	Patl_chr15:11542314	954	Yes	5.73371	0/1 0/0	Patl
TrunkCaliper_1stYear_cm	Patl_chr15	12085541	5.29091e-07	0.0250675	0.18917	6.27647	Patl_chr15:12085541	954	Yes	5.73371	0/1 0/0	Patl
TrunkCaliper_1stYear_cm	Patl_chr15	13198807	1.27632e-07	0.0278781	0.188898	6.89404	Patl_chr15:13198807	954	Yes	5.73371	0/1 0/0	Patl
TrunkCaliper_1stYear_cm	Patl_chr15	13349024	8.81323e-07	0.0240594	0.189268	6.05486	Patl_chr15:13349024	954	Yes	5.73371	0/1 0/0	Patl
TrunkCaliper_1stYear_cm	Patl_chr3	22459903	1.1188e-06	0.0235882	0.189314	5.95125	Patl_chr3:22459903	954	Yes	5.73371	0/1 0/0	Patl
TrunkCaliper_1stYear_cm	Patl_chr3	22769539	7.69103e-07	0.0243284	0.189242	6.11402	Patl_chr3:22769539	954	Yes	5.73371	0/1 0/0	Patl
TrunkCaliper_1stYear_cm	Patl_chr3	23184777	2.28187e-07	0.0267296	0.189009	6.64171	Patl_chr3:23184777	954	Yes	5.73371	0/1 0/0	Patl
TrunkCaliper_1stYear_cm	Patl_chr3	23465500	1.31508e-06	0.0232689	0.189345	5.88105	Patl_chr3:23465500	954	Yes	5.73371	0/1 0/0	Patl
TrunkCaliper_1stYear_cm	Patl_chr3	23515162	7.3132e-07	0.024428	0.189232	6.13589	Patl_chr3:23515162	954	Yes	5.73371	0/1 0/0	Patl
TrunkCaliper_1stYear_cm	Patl_chr3	23971773	7.3957e-07	0.0244058	0.189235	6.13102	Patl_chr3:23971773	954	Yes	5.73371	0/1 0/0	Patl
TrunkCaliper_1stYear_cm	Patl_chr3	23971807	3.52931e-07	0.0258676	0.189093	6.45231	Patl_chr3:23971807	954	Yes	5.73371	0/1 1/1	Patl
TrunkCaliper_1stYear_cm	Patl_chr3	24171237	5.93257e-07	0.0248413	0.189192	6.22676	Patl_chr3:24171237	954	Yes	5.73371	0/1 0/0	Patl
TrunkCaliper_1stYear_cm	Patl_chr3	24949309	2.95732e-07	0.0262171	0.189059	6.5291	Patl_chr3:24949309	954	Yes	5.73371	0/1 0/0	Patl
TrunkCaliper_1stYear_cm	Patl_chr3	24949324	8.26431e-08	0.0287373	0.188814	7.08279	Patl_chr3:24949324	954	Yes	5.73371	0/1 0/0	Patl
TrunkCaliper_1stYear_cm	Patl_chr3	26064843	3.82387e-07	0.0257092	0.189108	6.4175	Patl_chr3:26064843	954	Yes	5.73371	0/1 0/0	Patl
TrunkCaliper_1stYear_cm	Patl_chr3	26334490	1.05092e-06	0.0237118	0.189302	5.97843	Patl_chr3:26334490	954	Yes	5.73371	0/1 0/0	Patl
TrunkCaliper_1stYear_cm	Patl_chr3	26433956	1.51511e-07	0.0275391	0.18893	6.81956	Patl_chr3:26433956	954	Yes	5.73371	0/1 0/0	Patl
TrunkCaliper_1stYear_cm	Patl_chr3	26464147	1.00366e-06	0.0238026	0.189293	5.99841	Patl_chr3:26464147	954	Yes	5.73371	0/1 1/1	Patl
TrunkCaliper_1stYear_cm	Patl_chr3	26935772	1.30972e-07	0.0278271	0.188903	6.88282	Patl_chr3:26935772	954	Yes	5.73371	0/1 0/0	Patl
TrunkCaliper_1stYear_cm	Patl_chr3	26935815	1.20064e-07	0.027999	0.188886	6.92059	Patl_chr3:26935815	954	Yes	5.73371	0/1 1/1	Patl
TrunkCaliper_1stYear_cm	Patl_chr3	27145217	2.33723e-07	0.0266822	0.189014	6.6313	Patl_chr3:27145217	954	Yes	5.73371	0/1 0/0	Patl
TrunkCaliper_1stYear_cm	Patl_chr3	29095902	6.09977e-07	0.0247864	0.189198	6.21469	Patl_chr3:29095902	954	Yes	5.73371	0/1 0/0	Patl
TrunkCaliper_1stYear_cm	Patl_chr3	29284697	4.01333e-07	0.0256136	0.189117	6.3965	Patl_chr3:29284697	954	Yes	5.73371	0/1 0/0	Patl
TrunkCaliper_1stYear_cm	Patl_chr3	29635882	1.74049e-07	0.0272649	0.188957	6.75933	Patl_chr3:29635882	954	Yes	5.73371	0/1 1/1	Patl
TrunkCaliper_1stYear_cm	Patl_chr3	29893635	2.75249e-07	0.026359	0.189045	6.56027	Patl_chr3:29893635	954	Yes	5.73371	0/1 1/1	Patl
TrunkCaliper_1stYear_cm	Patl_chr3	30232646	3.20034e-07	0.026061	0.189074	6.4948	Patl_chr3:30232646	954	Yes	5.73371	0/1 0/0	Patl
TrunkCaliper_1stYear_cm	Patl_chr3	30311813	1.19815e-07	0.0280031	0.188885	6.92149	Patl_chr3:30311813	954	Yes	5.73371	0/1 0/0	Patl
TrunkCaliper_1stYear_cm	Patl_chr3	30325579	1.7939e-07	0.0272052	0.188963	6.7462	Patl_chr3:30325579	954	Yes	5.73371	0/1 0/0	Patl
TrunkCaliper_1stYear_cm	Patl_chr3	30407969	1.24585e-07	0.0279259	0.188893	6.90453	Patl_chr3:30407969	954	Yes	5.73371	0/1 0/0	Patl
TrunkCaliper_1stYear_cm	Patl_chr3	30489002	2.86841e-08	0.0308291	0.188611	7.54236	Patl_chr3:30489002	954	Yes	5.73371	0/1 0/0	Patl
TrunkCaliper_1stYear_cm	Patl_chr3	30607120	2.56704e-07	0.0264968	0.189032	6.59057	Patl_chr3:30607120	954	Yes	5.73371	0/1 1/1	Patl
TrunkCaliper_1stYear_cm	Patl_chr3	30926279	8.12291e-08	0.0287714	0.188811	7.09029	Patl_chr3:30926279	954	Yes	5.73371	0/1 0/0	Patl
TrunkCaliper_1stYear_cm	Patl_chr3	31039249	4.58354e-08	0.0299026	0.188701	7.3388	Patl_chr3:31039249	954	Yes	5.73371	0/1 0/0	Patl
TrunkCaliper_1stYear_cm	Patl_chr3	31039344	4.40605e-09	0.0345306	0.18825	8.35595	Patl_chr3:31039344	954	Yes	5.73371	0/1 0/0	Patl
TrunkCaliper_1stYear_cm	Patl_chr3	31381970	2.38246e-09	0.0357446	0.188132	8.62297	Patl_chr3:31381970	954	Yes	5.73371	0/1 0/0	Patl
TrunkCaliper_1stYear_cm	Patl_chr3	31887050	6.39144e-10	0.0383408	0.187878	9.1944	Patl_chr3:31887050	954	Yes	5.73371	0/1 0/0	Patl
TrunkCaliper_1stYear_cm	Patl_chr3	31887061	2.84949e-09	0.0353912	0.188166	8.54523	Patl_chr3:31887061	954	Yes	5.73371	0/1 0/0	Patl
TrunkCaliper_1stYear_cm	Patl_chr3	31987243	1.30831e-09	0.0369277	0.188016	8.88329	Patl_chr3:31987243	954	Yes	5.73371	0/1 0/0	Patl
TrunkCaliper_1stYear_cm	Patl_chr3	32154473	3.18646e-08	0.0306212	0.188631	7.49669	Patl_chr3:32154473	954	Yes	5.73371	0/1 0/0	Patl
TrunkCaliper_1stYear_cm	Patl_chr3	32154487	1.91364e-08	0.0316291	0.188533	7.71814	Patl_chr3:32154487	954	Yes	5.73371	0/1 1/1	Patl
TrunkCaliper_1stYear_cm	Patl_chr3	32304491	2.37575e-08	0.0312015	0.188574	7.6242	Patl_chr3:32304491	954	Yes	5.73371	0/1 0/0	Patl
TrunkCaliper_1stYear_cm	Patl_chr3	32418782	4.53934e-08	0.0299217	0.188699	7.34301	Patl_chr3:32418782	954	Yes	5.73371	0/1 0/0	Patl
TrunkCaliper_1stYear_cm	Patl_chr3	32491196	4.58466e-09	0.0344521	0.188258	8.33869	Patl_chr3:32491196	954	Yes	5.73371	0/1 0/0	Patl
TrunkCaliper_1stYear_cm	Patl_chr3	32491299	3.40312e-07	0.0259396	0.189086	6.46812	Patl_chr3:32491299	954	Yes	5.73371	0/1 0/0	Patl
TrunkCaliper_1stYear_cm	Patl_chr3	32543183	3.95205e-07	0.025644	0.189114	6.40318	Patl_chr3:32543183	954	Yes	5.73371	0/0 0/1	Pint
TrunkCaliper_1stYear_cm	Patl_chr3	32581173	2.11293e-08	0.0314333	0.188552	7.67512	Patl_chr3:32581173	954	Yes	5.73371	0/1 0/0	Patl
TrunkCaliper_1stYear_cm	Patl_chr3	32856293	4.12768e-07	0.0255581	0.189123	6.38429	Patl_chr3:32856293	954	Yes	5.73371	0/0 0/1	Pint
TrunkCaliper_1stYear_cm	Patl_chr3	33092711	3.14297e-07	0.0260968	0.189071	6.50266	Patl_chr3:33092711	954	Yes	5.73371	0/1 0/0	Patl
TrunkCaliper_1stYear_cm	Patl_chr3	33169140	2.71253e-07	0.0263879	0.189042	6.56663	Patl_chr3:33169140	954	Yes	5.73371	0/1 0/0	Patl
TrunkCaliper_1stYear_cm	Patl_chr3	33605873	5.11825e-08	0.0296845	0.188722	7.29088	Patl_chr3:33605873	954	Yes	5.73371	0/1 1/1	Patl
TrunkCaliper_1stYear_cm	Patl_chr3	33605885	9.41095e-08	0.0284805	0.188839	7.02637	Patl_chr3:33605885	954	Yes	5.73371	0/1 1/1	Patl
TrunkCaliper_1stYear_cm	Patl_chr3	33605906	5.11825e-08	0.0296845	0.188722	7.29088	Patl_chr3:33605906	954	Yes	5.73371	0/1 1/1	Patl
TrunkCaliper_1stYear_cm	Patl_chr3	33681822	2.90609e-08	0.0308033	0.188613	7.53669	Patl_chr3:33681822	954	Yes	5.73371	0/1 0/0	Patl
TrunkCaliper_1stYear_cm	Patl_chr3	33761301	1.03357e-08	0.0328463	0.188414	7.98566	Patl_chr3:33761301	954	Yes	5.73371	0/1 0/0	Patl
TrunkCaliper_1stYear_cm	Patl_chr3	33777710	7.87989e-09	0.0333823	0.188362	8.10348	Patl_chr3:33777710	954	Yes	5.73371	0/1 0/0	Patl
TrunkCaliper_1stYear_cm	Patl_chr3	33825762	3.66466e-07	0.0257933	0.1891	6.43597	Patl_chr3:33825762	954	Yes	5.73371	0/1 0/0	Patl
TrunkCaliper_1stYear_cm	Patl_chr3	33825902	1.2115e-07	0.0279812	0.188888	6.91668	Patl_chr3:33825902	954	Yes	5.73371	0/1 0/0	Patl
TrunkCaliper_1stYear_cm	Patl_chr3	33898036	4.64959e-08	0.0298743	0.188704	7.33259	Patl_chr3:33898036	954	Yes	5.73371	0/1 0/0	Patl
TrunkCaliper_1stYear_cm	Patl_chr3	34036112	2.06831e-08	0.0314754	0.188548	7.68438	Patl_chr3:34036112	954	Yes	5.73371	0/0 0/1	Pint
TrunkCaliper_1stYear_cm	Patl_chr3	34036147	2.51329e-07	0.0265387	0.189028	6.59976	Patl_chr3:34036147	954	Yes	5.73371	0/1 0/0	Patl
TrunkCaliper_1stYear_cm	Patl_chr3	34036162	1.22252e-07	0.0279633	0.188889	6.91275	Patl_chr3:34036162	954	Yes	5.73371	0/1 0/0	Patl
TrunkCaliper_1stYear_cm	Patl_chr3	34284723	1.0318e-06	0.023748	0.189298	5.9864	Patl_chr3:34284723	954	Yes	5.73371	0/1 0/0	Patl
TrunkCaliper_1stYear_cm	Patl_chr3	34365079	1.49286e-06	0.0230186	0.189369	5.82598	Patl_chr3:34365079	954	Yes	5.73371	0/1 1/1	Patl
TrunkCaliper_1stYear_cm	Patl_chr3	34579252	4.35489e-08	0.0300037	0.188691	7.36102	Patl_chr3:34579252	954	Yes	5.73371	0/1 0/0	Patl
TrunkCaliper_1stYear_cm	Patl_chr3	35002045	4.41528e-09	0.0345265	0.188251	8.35504	Patl_chr3:35002045	954	Yes	5.73371	0/0 0/1	Pint
TrunkCaliper_1stYear_cm	Patl_chr3	35079557	1.11605e-06	0.023593	0.189313	5.95232	Patl_chr3:35079557	954	Yes	5.73371	0/1 0/0	Patl
TrunkCaliper_1stYear_cm	Patl_chr3	35144534	7.46071e-08	0.0289395	0.188794	7.12722	Patl_chr3:35144534	954	Yes	5.73371	0/0 0/1	Pint
TrunkCaliper_1stYear_cm	Patl_chr3	35217536	4.12146e-07	0.0255611	0.189123	6.38495	Patl_chr3:35217536	954	Yes	5.73371	0/0 0/1	Pint
TrunkCaliper_1stYear_cm	Patl_chr3	35352007	1.50946e-06	0.0229967	0.189371	5.82118	Patl_chr3:35352007	954	Yes	5.73371	0/0 0/1	Pint
TrunkCaliper_1stYear_cm	Patl_chr3	35500819	4.1787e-07	0.0255338	0.189125	6.37896	Patl_chr3:35500819	954	Yes	5.73371	0/0 0/1	Pint
TrunkCaliper_1stYear_cm	Patl_chr6	15852123	3.77953e-08	0.0302839	0.188664	7.42256	Patl_chr6:15852123	954	Yes	5.73371	0/1 0/0	Patl
TrunkCaliper_1stYear_cm	Patl_chr6	15852174	4.9942e-08	0.029733	0.188717	7.30153	Patl_chr6:15852174	954	Yes	5.73371	0/1 0/0	Patl
TrunkCaliper_1stYear_cm	Patl_chr8	4746285	2.64176e-07	0.0264401	0.189037	6.57811	Patl_chr8:4746285	954	Yes	5.73371	0/1 0/0	Patl
TrunkCaliper_1stYear_cm	Patl_chr8	5473399	1.7221e-07	0.0272859	0.188955	6.76394	Patl_chr8:5473399	954	Yes	5.73371	0/1 0/0	Patl
TrunkCaliper_1stYear_cm	Patl_chr8	5789449	1.77131e-07	0.0272302	0.18896	6.7517	Patl_chr8:5789449	954	Yes	5.73371	0/1 0/0	Patl
TrunkCaliper_1stYear_cm	Patl_chr8	5789479	1.61289e-07	0.0274155	0.188942	6.7924	Patl_chr8:5789479	954	Yes	5.73371	0/1 0/0	Patl
TrunkCaliper_1stYear_cm	Patl_chr8	5789728	1.13533e-06	0.0235592	0.189317	5.94488	Patl_chr8:5789728	954	Yes	5.73371	0/1 0/0	Patl
TrunkCaliper_1stYear_cm	Patl_chr8	5789744	3.63449e-07	0.0258096	0.189098	6.43956	Patl_chr8:5789744	954	Yes	5.73371	0/1 1/1	Patl
TrunkCaliper_1stYear_cm	Patl_chr8	5830129	1.46559e-06	0.023055	0.189366	5.83399	Patl_chr8:5830129	954	Yes	5.73371	0/1 0/0	Patl
TrunkCaliper_1stYear_cm	Patl_chr8	5919726	1.31657e-06	0.0232667	0.189345	5.88056	Patl_chr8:5919726	954	Yes	5.73371	0/1 0/0	Patl
TrunkCaliper_1stYear_cm	Patl_chr8	6214691	4.14593e-07	0.0255494	0.189124	6.38238	Patl_chr8:6214691	954	Yes	5.73371	0/1 0/0	Patl
TrunkCaliper_1stYear_cm	Patl_chr8	9922779	1.57853e-06	0.0229084	0.18938	5.80175	Patl_chr8:9922779	954	Yes	5.73371	0/1 0/0	Patl
TrunkCaliper_1stYear_cm	Patl_chr8	11730472	1.69383e-06	0.0227692	0.189393	5.77113	Patl_chr8:11730472	954	Yes	5.73371	0/1 0/0	Patl
TrunkCaliper_1stYear_cm	Patl_chr8	16058003	1.56369e-06	0.022927	0.189378	5.80585	Patl_chr8:16058003	954	Yes	5.73371	0/1 1/1	Patl
TrunkCaliper_2ndYear_cm	Patl_chr11	25362270	3.97558e-07	0.0256323	0.66846	6.4006	Patl_chr11:25362270	954	Yes	5.73371	0/1 0/0	Patl
TrunkCaliper_2ndYear_cm	Patl_chr11	25493881	5.84009e-11	0.0430544	0.662457	10.2336	Patl_chr11:25493881	954	Yes	5.73371	0/1 0/0	Patl
TrunkCaliper_2ndYear_cm	Patl_chr11	25618115	3.31766e-09	0.0350909	0.665207	8.47917	Patl_chr11:25618115	954	Yes	5.73371	0/1 0/0	Patl
TrunkCaliper_2ndYear_cm	Patl_chr11	25636734	1.53063e-10	0.0411577	0.663113	9.81513	Patl_chr11:25636734	954	Yes	5.73371	0/1 0/0	Patl
TrunkCaliper_2ndYear_cm	Patl_chr11	25636775	3.74101e-10	0.0393969	0.663721	9.42701	Patl_chr11:25636775	954	Yes	5.73371	0/1 0/0	Patl
TrunkCaliper_2ndYear_cm	Patl_chr11	26330940	4.05387e-08	0.0301453	0.66691	7.39213	Patl_chr11:26330940	954	Yes	5.73371	0/1 0/0	Patl
TrunkCaliper_2ndYear_cm	Patl_chr11	26330954	4.6593e-08	0.0298702	0.667005	7.33168	Patl_chr11:26330954	954	Yes	5.73371	0/1 1/1	Patl
TrunkCaliper_2ndYear_cm	Patl_chr11	26424212	7.55055e-08	0.0289159	0.667333	7.12202	Patl_chr11:26424212	954	Yes	5.73371	0/1 0/0	Patl
TrunkCaliper_2ndYear_cm	Patl_chr11	26837892	7.47096e-08	0.0289368	0.667325	7.12662	Patl_chr11:26837892	954	Yes	5.73371	0/1 0/0	Patl
TrunkCaliper_2ndYear_cm	Patl_chr12	9375054	1.07557e-08	0.0327676	0.666008	7.96836	Patl_chr12:9375054	954	Yes	5.73371	0/1 1/1	Patl
TrunkCaliper_2ndYear_cm	Patl_chr2	28357166	1.15024e-06	0.0235334	0.669179	5.93921	Patl_chr2:28357166	954	Yes	5.73371	0/0 0/1	Pint
TrunkCaliper_2ndYear_cm	Patl_chr3	7217978	1.00362e-06	0.0238027	0.669087	5.99843	Patl_chr3:7217978	954	Yes	5.73371	0/1 0/0	Patl
TrunkCaliper_2ndYear_cm	Patl_chr3	7225927	1.71978e-07	0.0272886	0.667891	6.76453	Patl_chr3:7225927	954	Yes	5.73371	0/0 0/1	Pint
TrunkCaliper_2ndYear_cm	Patl_chr9	357140	2.48676e-15	0.062725	0.655613	14.6044	Patl_chr9:357140	954	Yes	5.73371	0/1 0/0	Patl
TrunkCaliper_2ndYear_cm	Patl_chr9	357155	4.0305e-16	0.06625	0.654379	15.3946	Patl_chr9:357155	954	Yes	5.73371	0/1 0/0	Patl
TrunkCaliper_2ndYear_cm	Patl_chr9	358475	1.61736e-15	0.0635593	0.655321	14.7912	Patl_chr9:358475	954	Yes	5.73371	0/1 0/0	Patl
TrunkCaliper_2ndYear_cm	Patl_chr9	360540	6.68745e-16	0.0652702	0.654722	15.1747	Patl_chr9:360540	954	Yes	5.73371	0/1 0/0	Patl
TrunkCaliper_2ndYear_cm	Patl_chr9	421275	1.49709e-12	0.0502471	0.659962	11.8248	Patl_chr9:421275	954	Yes	5.73371	0/1 0/0	Patl
TrunkCaliper_2ndYear_cm	Patl_chr9	462151	1.24459e-11	0.0460933	0.661404	10.905	Patl_chr9:462151	954	Yes	5.73371	0/1 0/0	Patl
TrunkCaliper_2ndYear_cm	Patl_chr9	547418	4.23034e-12	0.0482112	0.660669	11.3736	Patl_chr9:547418	954	Yes	5.73371	0/1 1/1	Patl
TrunkCaliper_2ndYear_cm	Patl_chr9	547432	6.69424e-09	0.0337044	0.665685	8.1743	Patl_chr9:547432	954	Yes	5.73371	0/1 1/1	Patl
TrunkCaliper_2ndYear_cm	Patl_chr9	548951	1.92904e-11	0.0452325	0.661702	10.7147	Patl_chr9:548951	954	Yes	5.73371	0/1 0/0	Patl
TrunkCaliper_2ndYear_cm	Patl_chr9	552844	9.36266e-10	0.0375878	0.664346	9.0286	Patl_chr9:552844	954	Yes	5.73371	0/1 1/1	Patl
TrunkCaliper_2ndYear_cm	Patl_chr9	572132	9.94026e-11	0.0420077	0.662819	10.0026	Patl_chr9:572132	954	Yes	5.73371	0/1 0/0	Patl
TrunkCaliper_2ndYear_cm	Patl_chr9	1042053	6.98654e-09	0.03362	0.665714	8.15574	Patl_chr9:1042053	954	Yes	5.73371	0/0 0/1	Pint
TrunkCaliper_2ndYear_cm	Patl_chr9	1385092	4.21246e-11	0.0436971	0.662234	10.3755	Patl_chr9:1385092	954	Yes	5.73371	0/1 0/0	Patl
TrunkCaliper_3rdYear_cm	Patl_chr11	23846488	2.61794e-08	0.0310097	1.16987	7.58204	Patl_chr11:23846488	954	Yes	5.73371	0/1 0/0	Patl
TrunkCaliper_3rdYear_cm	Patl_chr11	23938302	1.69177e-08	0.0318726	1.16935	7.77166	Patl_chr11:23938302	954	Yes	5.73371	0/1 0/0	Patl
TrunkCaliper_3rdYear_cm	Patl_chr11	23947954	2.40446e-08	0.0311778	1.16977	7.61898	Patl_chr11:23947954	954	Yes	5.73371	0/1 0/0	Patl
TrunkCaliper_3rdYear_cm	Patl_chr11	23978886	1.84872e-10	0.0407858	1.16395	9.73313	Patl_chr11:23978886	954	Yes	5.73371	0/1 1/1	Patl
TrunkCaliper_3rdYear_cm	Patl_chr11	23987823	2.52276e-09	0.0356317	1.16708	8.59812	Patl_chr11:23987823	954	Yes	5.73371	0/1 0/0	Patl
TrunkCaliper_3rdYear_cm	Patl_chr11	23987848	1.13299e-09	0.0372116	1.16612	8.94577	Patl_chr11:23987848	954	Yes	5.73371	0/1 0/0	Patl
TrunkCaliper_3rdYear_cm	Patl_chr11	24009049	1.15316e-09	0.0371768	1.16614	8.93811	Patl_chr11:24009049	954	Yes	5.73371	0/1 1/1	Patl
TrunkCaliper_3rdYear_cm	Patl_chr11	24072402	2.38345e-10	0.0402853	1.16426	9.62279	Patl_chr11:24072402	954	Yes	5.73371	0/1 0/0	Patl
TrunkCaliper_3rdYear_cm	Patl_chr11	24405765	1.0333e-11	0.0464587	1.16051	10.9858	Patl_chr11:24405765	954	Yes	5.73371	0/1 1/1	Patl
TrunkCaliper_3rdYear_cm	Patl_chr11	24405821	7.07702e-12	0.0472017	1.16006	11.1501	Patl_chr11:24405821	954	Yes	5.73371	0/1 0/0	Patl
TrunkCaliper_3rdYear_cm	Patl_chr11	25362270	3.73135e-15	0.0619375	1.15105	14.4281	Patl_chr11:25362270	954	Yes	5.73371	0/1 0/0	Patl
TrunkCaliper_3rdYear_cm	Patl_chr11	25493881	3.19205e-21	0.0887411	1.13449	20.4959	Patl_chr11:25493881	954	Yes	5.73371	0/1 0/0	Patl
TrunkCaliper_3rdYear_cm	Patl_chr11	25618115	8.2431e-20	0.0825626	1.13833	19.0839	Patl_chr11:25618115	954	Yes	5.73371	0/1 0/0	Patl
TrunkCaliper_3rdYear_cm	Patl_chr11	25636734	1.73875e-20	0.0855245	1.13649	19.7598	Patl_chr11:25636734	954	Yes	5.73371	0/1 0/0	Patl
TrunkCaliper_3rdYear_cm	Patl_chr11	25636775	3.20565e-20	0.0843612	1.13721	19.4941	Patl_chr11:25636775	954	Yes	5.73371	0/1 0/0	Patl
TrunkCaliper_3rdYear_cm	Patl_chr11	26330940	4.84144e-17	0.0703421	1.14588	16.315	Patl_chr11:26330940	954	Yes	5.73371	0/1 0/0	Patl
TrunkCaliper_3rdYear_cm	Patl_chr11	26330954	1.11988e-17	0.0731602	1.14414	16.9508	Patl_chr11:26330954	954	Yes	5.73371	0/1 1/1	Patl
TrunkCaliper_3rdYear_cm	Patl_chr11	26424212	1.24645e-17	0.0729544	1.14427	16.9043	Patl_chr11:26424212	954	Yes	5.73371	0/1 0/0	Patl
TrunkCaliper_3rdYear_cm	Patl_chr11	26837892	9.43939e-16	0.0646028	1.14941	15.0251	Patl_chr11:26837892	954	Yes	5.73371	0/1 0/0	Patl
TrunkCaliper_3rdYear_cm	Patl_chr14.1	11099862	1.27069e-15	0.0640269	1.14977	14.896	Patl_chr14.1:11099862	954	Yes	5.73371	0/0 0/1	Pint
TrunkCaliper_3rdYear_cm	Patl_chr2	26929220	7.96567e-07	0.0242591	1.17394	6.09878	Patl_chr2:26929220	954	Yes	5.73371	0/0 0/1	Pint
TrunkCaliper_3rdYear_cm	Patl_chr2	26929247	6.61761e-10	0.0382723	1.16548	9.1793	Patl_chr2:26929247	954	Yes	5.73371	0/0 0/1	Pint
TrunkCaliper_3rdYear_cm	Patl_chr2	27285202	6.16963e-12	0.0474709	1.15989	11.2097	Patl_chr2:27285202	954	Yes	5.73371	0/0 0/1	Pint
TrunkCaliper_3rdYear_cm	Patl_chr2	27504521	9.64393e-14	0.0556081	1.15493	13.0157	Patl_chr2:27504521	954	Yes	5.73371	0/0 0/1	Pint
TrunkCaliper_3rdYear_cm	Patl_chr2	27504716	4.39174e-08	0.0299871	1.17049	7.35736	Patl_chr2:27504716	954	Yes	5.73371	0/0 0/1	Pint
TrunkCaliper_3rdYear_cm	Patl_chr2	27565375	3.71232e-11	0.0439456	1.16204	10.4304	Patl_chr2:27565375	954	Yes	5.73371	0/0 0/1	Pint
TrunkCaliper_3rdYear_cm	Patl_chr2	28063996	1.68381e-16	0.0679371	1.14736	15.7737	Patl_chr2:28063996	954	Yes	5.73371	0/0 0/1	Pint
TrunkCaliper_3rdYear_cm	Patl_chr2	28064029	2.57959e-15	0.0626539	1.15061	14.5884	Patl_chr2:28064029	954	Yes	5.73371	0/0 0/1	Pint
TrunkCaliper_3rdYear_cm	Patl_chr2	28357166	6.35102e-18	0.0742502	1.14347	17.1972	Patl_chr2:28357166	954	Yes	5.73371	0/0 0/1	Pint
TrunkCaliper_3rdYear_cm	Patl_chr3	4316603	8.48275e-08	0.0286857	1.17127	7.07146	Patl_chr3:4316603	954	Yes	5.73371	0/0 0/1	Pint
TrunkCaliper_3rdYear_cm	Patl_chr3	4438808	2.00792e-08	0.031534	1.16955	7.69725	Patl_chr3:4438808	954	Yes	5.73371	0/0 0/1	Pint
TrunkCaliper_3rdYear_cm	Patl_chr3	5146515	5.25405e-11	0.0432624	1.16245	10.2795	Patl_chr3:5146515	954	Yes	5.73371	0/0 0/1	Pint
TrunkCaliper_3rdYear_cm	Patl_chr3	5154558	3.72007e-11	0.0439415	1.16204	10.4294	Patl_chr3:5154558	954	Yes	5.73371	0/0 0/1	Pint
TrunkCaliper_3rdYear_cm	Patl_chr3	5301239	4.58937e-11	0.0435285	1.16229	10.3382	Patl_chr3:5301239	954	Yes	5.73371	0/0 0/1	Pint
TrunkCaliper_3rdYear_cm	Patl_chr3	5374292	3.2506e-11	0.0442068	1.16188	10.488	Patl_chr3:5374292	954	Yes	5.73371	0/0 0/1	Pint
TrunkCaliper_3rdYear_cm	Patl_chr3	5516316	5.42916e-12	0.0477218	1.15974	11.2653	Patl_chr3:5516316	954	Yes	5.73371	0/0 0/1	Pint
TrunkCaliper_3rdYear_cm	Patl_chr3	5516348	3.67826e-12	0.0484855	1.15927	11.4344	Patl_chr3:5516348	954	Yes	5.73371	0/0 0/1	Pint
TrunkCaliper_3rdYear_cm	Patl_chr3	5550519	1.59074e-10	0.0410819	1.16378	9.7984	Patl_chr3:5550519	954	Yes	5.73371	0/0 0/1	Pint
TrunkCaliper_3rdYear_cm	Patl_chr3	5809225	1.6326e-11	0.0455603	1.16105	10.7871	Patl_chr3:5809225	954	Yes	5.73371	0/0 0/1	Pint
TrunkCaliper_3rdYear_cm	Patl_chr3	5814523	3.40651e-11	0.0441147	1.16193	10.4677	Patl_chr3:5814523	954	Yes	5.73371	0/0 0/1	Pint
TrunkCaliper_3rdYear_cm	Patl_chr3	7049795	2.77139e-09	0.0354461	1.16719	8.5573	Patl_chr3:7049795	954	Yes	5.73371	0/0 0/1	Pint
TrunkCaliper_3rdYear_cm	Patl_chr3	7065011	1.08419e-12	0.050879	1.15781	11.9649	Patl_chr3:7065011	954	Yes	5.73371	0/0 0/1	Pint
TrunkCaliper_3rdYear_cm	Patl_chr3	7156519	5.56392e-13	0.0521845	1.15702	12.2546	Patl_chr3:7156519	954	Yes	5.73371	0/0 0/1	Pint
TrunkCaliper_3rdYear_cm	Patl_chr3	7225927	4.30617e-13	0.0526856	1.15671	12.3659	Patl_chr3:7225927	954	Yes	5.73371	0/0 0/1	Pint
TrunkCaliper_3rdYear_cm	Patl_chr3	7225980	4.66062e-13	0.0525309	1.15681	12.3316	Patl_chr3:7225980	954	Yes	5.73371	0/0 0/1	Pint
TrunkCaliper_3rdYear_cm	Patl_chr3	7227027	1.50416e-07	0.0275534	1.17196	6.82271	Patl_chr3:7227027	954	Yes	5.73371	0/0 0/1	Pint
TrunkCaliper_3rdYear_cm	Patl_chr3	9145754	1.18486e-10	0.041662	1.16342	9.92633	Patl_chr3:9145754	954	Yes	5.73371	0/0 0/1	Pint
TrunkCaliper_3rdYear_cm	Patl_chr3	9657706	8.26995e-10	0.0378326	1.16575	9.0825	Patl_chr3:9657706	954	Yes	5.73371	0/0 0/1	Pint
TrunkCaliper_3rdYear_cm	Patl_chr3	10039040	4.95424e-08	0.0297489	1.17063	7.30502	Patl_chr3:10039040	954	Yes	5.73371	0/0 0/1	Pint
TrunkCaliper_3rdYear_cm	Patl_chr3	10238393	3.52984e-07	0.0258673	1.17297	6.45225	Patl_chr3:10238393	954	Yes	5.73371	0/0 0/1	Pint
TrunkCaliper_3rdYear_cm	Patl_chr3	10942634	9.71779e-08	0.028417	1.17144	7.01243	Patl_chr3:10942634	954	Yes	5.73371	0/0 0/1	Pint
TrunkCaliper_3rdYear_cm	Patl_chr3	10962163	7.16205e-08	0.0290203	1.17107	7.14496	Patl_chr3:10962163	954	Yes	5.73371	0/0 0/1	Pint
TrunkCaliper_3rdYear_cm	Patl_chr3	11225514	7.67814e-08	0.0288827	1.17115	7.11474	Patl_chr3:11225514	954	Yes	5.73371	0/0 0/1	Pint
TrunkCaliper_3rdYear_cm	Patl_chr5	27945818	3.34302e-12	0.0486728	1.15916	11.4759	Patl_chr5:27945818	954	Yes	5.73371	0/0 0/1	Pint
TrunkCaliper_3rdYear_cm	Patl_chr5	27945846	2.02121e-12	0.0496591	1.15856	11.6944	Patl_chr5:27945846	954	Yes	5.73371	0/0 0/1	Pint
TrunkCaliper_3rdYear_cm	Patl_chr5	27945854	1.24101e-12	0.0506145	1.15798	11.9062	Patl_chr5:27945854	954	Yes	5.73371	0/0 0/1	Pint
TrunkCaliper_3rdYear_cm	Patl_chr9	357140	9.07601e-35	0.146104	1.0982	34.0421	Patl_chr9:357140	954	Yes	5.73371	0/1 0/0	Patl
TrunkCaliper_3rdYear_cm	Patl_chr9	357155	2.2366e-36	0.152683	1.09396	35.6504	Patl_chr9:357155	954	Yes	5.73371	0/1 0/0	Patl
TrunkCaliper_3rdYear_cm	Patl_chr9	358475	8.69066e-34	0.142067	1.10079	33.0609	Patl_chr9:358475	954	Yes	5.73371	0/1 0/0	Patl
TrunkCaliper_3rdYear_cm	Patl_chr9	360540	1.43927e-35	0.149382	1.09609	34.8419	Patl_chr9:360540	954	Yes	5.73371	0/1 0/0	Patl
TrunkCaliper_3rdYear_cm	Patl_chr9	421275	8.80845e-31	0.129583	1.10877	30.0551	Patl_chr9:421275	954	Yes	5.73371	0/1 0/0	Patl
TrunkCaliper_3rdYear_cm	Patl_chr9	462151	2.29906e-24	0.102358	1.12598	23.6385	Patl_chr9:462151	954	Yes	5.73371	0/1 0/0	Patl
TrunkCaliper_3rdYear_cm	Patl_chr9	547418	1.81067e-23	0.0984935	1.1284	22.7422	Patl_chr9:547418	954	Yes	5.73371	0/1 1/1	Patl
TrunkCaliper_3rdYear_cm	Patl_chr9	547432	1.69561e-22	0.0942872	1.13103	21.7707	Patl_chr9:547432	954	Yes	5.73371	0/1 1/1	Patl
TrunkCaliper_3rdYear_cm	Patl_chr9	548951	1.15176e-24	0.10365	1.12517	23.9386	Patl_chr9:548951	954	Yes	5.73371	0/1 0/0	Patl
TrunkCaliper_3rdYear_cm	Patl_chr9	552844	8.06736e-22	0.0913437	1.13286	21.0933	Patl_chr9:552844	954	Yes	5.73371	0/1 1/1	Patl
TrunkCaliper_3rdYear_cm	Patl_chr9	572132	2.52545e-23	0.097869	1.12879	22.5977	Patl_chr9:572132	954	Yes	5.73371	0/1 0/0	Patl
TrunkCaliper_3rdYear_cm	Patl_chr9	1385092	2.20322e-12	0.0494901	1.15866	11.6569	Patl_chr9:1385092	954	Yes	5.73371	0/1 0/0	Patl
TrunkCaliper_3rdYear_cm	Patl_chr9	1497637	1.17209e-09	0.0371446	1.16616	8.93104	Patl_chr9:1497637	954	Yes	5.73371	0/1 0/0	Patl
TrunkCaliper_3rdYear_cm	Patl_chr9	1553010	1.6911e-08	0.0318734	1.16935	7.77183	Patl_chr9:1553010	954	Yes	5.73371	0/1 0/0	Patl
TrunkCaliper_3rdYear_cm	Patl_chr9	1553026	9.10933e-09	0.0330959	1.16861	8.04051	Patl_chr9:1553026	954	Yes	5.73371	0/1 0/0	Patl
TrunkCaliper_3rdYear_cm	Patl_chr9	1553050	5.20451e-09	0.0342017	1.16794	8.28362	Patl_chr9:1553050	954	Yes	5.73371	0/1 0/0	Patl
TrunkCaliper_3rdYear_cm	Patl_chr9	1553056	5.20451e-09	0.0342017	1.16794	8.28362	Patl_chr9:1553056	954	Yes	5.73371	0/1 0/0	Patl
TrunkCaliper_3rdYear_cm	Patl_chr9	1881452	8.38498e-09	0.0332596	1.16851	8.0765	Patl_chr9:1881452	954	Yes	5.73371	0/1 0/0	Patl
TrunkCaliper_3rdYear_cm	Patl_chr9	1882446	3.90312e-08	0.0302202	1.17035	7.40859	Patl_chr9:1882446	954	Yes	5.73371	0/1 0/0	Patl
TrunkCaliper_3rdYear_cm	Patl_chr9	2327707	1.33689e-06	0.0232365	1.17455	5.87391	Patl_chr9:2327707	954	Yes	5.73371	0/1 0/0	Patl
TrunkCaliper_3rdYear_cm	Patl_chr9	2327776	4.92561e-07	0.0252089	1.17337	6.30754	Patl_chr9:2327776	954	Yes	5.73371	0/1 0/0	Patl
TrunkCaliper_7thYear_cm	Patl_chr11	25362270	3.15421e-08	0.0606235	3.06546	7.50111	Patl_chr11:25362270	954	Yes	5.68209	0/1 0/0	Patl
TrunkCaliper_7thYear_cm	Patl_chr11	25493881	2.40053e-10	0.079282	3.03487	9.61969	Patl_chr11:25493881	954	Yes	5.68209	0/1 0/0	Patl
TrunkCaliper_7thYear_cm	Patl_chr11	25618115	2.9252e-09	0.0697499	3.05054	8.53384	Patl_chr11:25618115	954	Yes	5.68209	0/1 0/0	Patl
TrunkCaliper_7thYear_cm	Patl_chr11	25636734	3.67482e-09	0.0688767	3.05197	8.43476	Patl_chr11:25636734	954	Yes	5.68209	0/1 0/0	Patl
TrunkCaliper_7thYear_cm	Patl_chr11	25636775	3.67482e-09	0.0688767	3.05197	8.43476	Patl_chr11:25636775	954	Yes	5.68209	0/1 0/0	Patl
TrunkCaliper_7thYear_cm	Patl_chr11	26330940	9.73615e-07	0.0473765	3.087	6.01161	Patl_chr11:26330940	954	Yes	5.68209	0/1 0/0	Patl
TrunkCaliper_7thYear_cm	Patl_chr11	26330954	4.04449e-07	0.0507773	3.08149	6.39314	Patl_chr11:26330954	954	Yes	5.68209	0/1 1/1	Patl
TrunkCaliper_7thYear_cm	Patl_chr3	5146515	6.31844e-07	0.0490509	3.08429	6.19939	Patl_chr3:5146515	954	Yes	5.68209	0/0 0/1	Pint
TrunkCaliper_7thYear_cm	Patl_chr3	5154558	9.62879e-07	0.0474195	3.08693	6.01643	Patl_chr3:5154558	954	Yes	5.68209	0/0 0/1	Pint
TrunkCaliper_7thYear_cm	Patl_chr3	5301239	1.1012e-06	0.0468995	3.08778	5.95813	Patl_chr3:5301239	954	Yes	5.68209	0/0 0/1	Pint
TrunkCaliper_7thYear_cm	Patl_chr3	5374292	5.52313e-07	0.0495716	3.08344	6.25781	Patl_chr3:5374292	954	Yes	5.68209	0/0 0/1	Pint
TrunkCaliper_7thYear_cm	Patl_chr3	5516316	1.47716e-07	0.0546705	3.07516	6.83057	Patl_chr3:5516316	954	Yes	5.68209	0/0 0/1	Pint
TrunkCaliper_7thYear_cm	Patl_chr3	5516348	1.04599e-07	0.056003	3.07299	6.98047	Patl_chr3:5516348	954	Yes	5.68209	0/0 0/1	Pint
TrunkCaliper_7thYear_cm	Patl_chr3	5550519	2.86931e-07	0.052105	3.07933	6.54222	Patl_chr3:5550519	954	Yes	5.68209	0/0 0/1	Pint
TrunkCaliper_7thYear_cm	Patl_chr3	5809225	6.1783e-07	0.0491377	3.08415	6.20913	Patl_chr3:5809225	954	Yes	5.68209	0/0 0/1	Pint
TrunkCaliper_7thYear_cm	Patl_chr3	5814523	8.47253e-07	0.047915	3.08613	6.07199	Patl_chr3:5814523	954	Yes	5.68209	0/0 0/1	Pint
TrunkCaliper_7thYear_cm	Patl_chr3	7065011	3.62517e-08	0.0600878	3.06634	7.44067	Patl_chr3:7065011	954	Yes	5.68209	0/0 0/1	Pint
TrunkCaliper_7thYear_cm	Patl_chr3	7156519	6.8012e-08	0.0576634	3.07029	7.16741	Patl_chr3:7156519	954	Yes	5.68209	0/0 0/1	Pint
TrunkCaliper_7thYear_cm	Patl_chr3	7225927	5.95377e-07	0.049281	3.08392	6.22521	Patl_chr3:7225927	954	Yes	5.68209	0/0 0/1	Pint
TrunkCaliper_7thYear_cm	Patl_chr3	7225980	2.6186e-07	0.0524584	3.07876	6.58193	Patl_chr3:7225980	954	Yes	5.68209	0/0 0/1	Pint
TrunkCaliper_7thYear_cm	Patl_chr3	9145754	3.56426e-08	0.060153	3.06623	7.44803	Patl_chr3:9145754	954	Yes	5.68209	0/0 0/1	Pint
TrunkCaliper_7thYear_cm	Patl_chr3	9657706	4.51568e-07	0.0503509	3.08218	6.34528	Patl_chr3:9657706	954	Yes	5.68209	0/0 0/1	Pint
TrunkCaliper_7thYear_cm	Patl_chr5	27945818	2.21718e-08	0.0619798	3.06325	7.6542	Patl_chr5:27945818	954	Yes	5.68209	0/0 0/1	Pint
TrunkCaliper_7thYear_cm	Patl_chr5	27945846	2.82277e-07	0.0521682	3.07923	6.54932	Patl_chr5:27945846	954	Yes	5.68209	0/0 0/1	Pint
TrunkCaliper_7thYear_cm	Patl_chr5	27945854	3.66354e-08	0.0600472	3.0664	7.4361	Patl_chr5:27945854	954	Yes	5.68209	0/0 0/1	Pint
TrunkCaliper_7thYear_cm	Patl_chr9	357140	4.0772e-24	0.193134	2.84104	23.3896	Patl_chr9:357140	954	Yes	5.68209	0/1 0/0	Patl
TrunkCaliper_7thYear_cm	Patl_chr9	357155	4.1835e-26	0.208451	2.81394	25.3785	Patl_chr9:357155	954	Yes	5.68209	0/1 0/0	Patl
TrunkCaliper_7thYear_cm	Patl_chr9	358475	7.77922e-24	0.19095	2.84488	23.1091	Patl_chr9:358475	954	Yes	5.68209	0/1 0/0	Patl
TrunkCaliper_7thYear_cm	Patl_chr9	360540	5.96821e-25	0.199595	2.82964	24.2242	Patl_chr9:360540	954	Yes	5.68209	0/1 0/0	Patl
TrunkCaliper_7thYear_cm	Patl_chr9	421275	7.6225e-24	0.191019	2.84476	23.1179	Patl_chr9:421275	954	Yes	5.68209	0/1 0/0	Patl
TrunkCaliper_7thYear_cm	Patl_chr9	462151	4.32214e-19	0.153162	2.91056	18.3643	Patl_chr9:462151	954	Yes	5.68209	0/1 0/0	Patl
TrunkCaliper_7thYear_cm	Patl_chr9	547418	8.22474e-18	0.142692	2.9285	17.0849	Patl_chr9:547418	954	Yes	5.68209	0/1 1/1	Patl
TrunkCaliper_7thYear_cm	Patl_chr9	547432	1.07462e-18	0.149938	2.9161	17.9687	Patl_chr9:547432	954	Yes	5.68209	0/1 1/1	Patl
TrunkCaliper_7thYear_cm	Patl_chr9	548951	1.87136e-19	0.156115	2.90548	18.7278	Patl_chr9:548951	954	Yes	5.68209	0/1 0/0	Patl
TrunkCaliper_7thYear_cm	Patl_chr9	552844	3.0971e-20	0.162428	2.89459	19.509	Patl_chr9:552844	954	Yes	5.68209	0/1 1/1	Patl
TrunkCaliper_7thYear_cm	Patl_chr9	572132	6.12168e-20	0.160042	2.89871	19.2131	Patl_chr9:572132	954	Yes	5.68209	0/1 0/0	Patl
TrunkCaliper_7thYear_cm	Patl_chr9	1385092	4.65143e-08	0.0591277	3.0679	7.33241	Patl_chr9:1385092	954	Yes	5.68209	0/1 0/0	Patl
TrunkCaliper_7thYear_cm	Patl_chr9	1497637	2.20773e-08	0.0619962	3.06322	7.65605	Patl_chr9:1497637	954	Yes	5.68209	0/1 0/0	Patl
TrunkCaliper_7thYear_cm	Patl_chr9	1553026	3.63603e-07	0.0511891	3.08082	6.43937	Patl_chr9:1553026	954	Yes	5.68209	0/1 0/0	Patl
TrunkCaliper_7thYear_cm	Patl_chr9	1553050	3.63603e-07	0.0511891	3.08082	6.43937	Patl_chr9:1553050	954	Yes	5.68209	0/1 0/0	Patl
TrunkCaliper_7thYear_cm	Patl_chr9	1553056	3.63603e-07	0.0511891	3.08082	6.43937	Patl_chr9:1553056	954	Yes	5.68209	0/1 0/0	Patl
TrunkCaliper_7thYear_cm	Patl_chr9	1881452	5.29752e-08	0.0586265	3.06872	7.27593	Patl_chr9:1881452	954	Yes	5.68209	0/1 0/0	Patl
TrunkCaliper_7thYear_cm	Patl_chr9	1882446	1.14405e-06	0.0467516	3.08802	5.94156	Patl_chr9:1882446	954	Yes	5.68209	0/1 0/0	Patl
TrunkCaliper_7thYear_cm	Patl_chr9	2327776	1.85117e-06	0.0448867	3.09103	5.73255	Patl_chr9:2327776	954	Yes	5.68209	0/1 0/0	Patl
