# Supplementary material for: Genome assembly and association tests identify interacting loci associated with vigor, precocity, and sex in interspecific pistachio rootstocks
Source: G3 (Bethesda). 2022 Dec 1;13(2):jkac317. doi: 10.1093/g3journal/jkac317 (PMC9911073; doi:10.1093/g3journal/jkac317)
Supplement: jkac317_Supplementary_Data [file jkac317_supplementary_data.zip › Table_S8_G3-2022-403626.xlsx]

## Sheet: S8.1_CommercialGWAS_Pint
CHROM	POS	PvalRaw	AdjR2	SigmaRSE	mlog10p	Observations	Significant	BonferroniCutoff_mlog10p	P1PintvsPint	P2PatlvsPint	Combo	Segregating.Parent
Pint_chr3	2631337	2.3041e-09	0.887528	2.08103	8.6375	1398	Yes	5.85314	0/1	0/0	0/1 0/0	Pint
Pint_chr3	3020850	6.36972e-12	0.888455	2.07244	11.1959	1398	Yes	5.85314	0/1	1/1	0/1 1/1	Pint
Pint_chr3	4870934	1.91976e-23	0.892575	2.0338	22.7168	1398	Yes	5.85314	0/1	0/0	0/1 0/0	Pint
Pint_chr3	5634592	5.48183e-07	0.886666	2.08899	6.26107	1398	Yes	5.85314	0/1	0/0	0/1 0/0	Pint
Pint_chr3	6276765	1.01643e-26	0.893724	2.0229	25.9929	1398	Yes	5.85314	0/1	0/0	0/1 0/0	Pint
Pint_chr3	6314473	5.60698e-24	0.892763	2.03202	23.2513	1398	Yes	5.85314	0/1	0/0	0/1 0/0	Pint
Pint_chr3	6314490	4.80993e-25	0.893138	2.02847	24.3179	1398	Yes	5.85314	0/1	1/1	0/1 1/1	Pint
Pint_chr3	9508012	1.32198e-16	0.890143	2.05669	15.8788	1398	Yes	5.85314	0/1	0/0	0/1 0/0	Pint
Pint_chr3	9920788	3.5342e-15	0.88963	2.06149	14.4517	1398	Yes	5.85314	0/1	0/0	0/1 0/0	Pint
Pint_chr3	12751828	1.92112e-08	0.887193	2.08412	7.71645	1398	Yes	5.85314	0/0	0/1	0/0 0/1	Patl
Pint_chr3	12751856	1.24814e-08	0.887261	2.0835	7.90374	1398	Yes	5.85314	0/0	0/1	0/0 0/1	Patl
Pint_chr3	12751888	6.48976e-07	0.886639	2.08924	6.18777	1398	Yes	5.85314	0/0	0/1	0/0 0/1	Patl
Pint_chr3	14627767	8.28666e-10	0.887689	2.07954	9.08162	1398	Yes	5.85314	0/1	1/1	0/1 1/1	Pint
Pint_chr3	16863477	3.63806e-07	0.88673	2.0884	6.43913	1398	Yes	5.85314	0/1	1/1	0/1 1/1	Pint
Pint_chr3	16866801	1.32329e-07	0.886889	2.08693	6.87835	1398	Yes	5.85314	0/1	0/0	0/1 0/0	Pint
Pint_chr3	16866822	1.22538e-07	0.886463	2.08955	6.91173	1392	Yes	5.85314	0/1	1/1	0/1 1/1	Pint
Pint_chr3	16866856	1.22246e-07	0.886902	2.08682	6.91277	1398	Yes	5.85314	0/1	0/0	0/1 0/0	Pint
Pint_chr3	18874024	9.21691e-08	0.886946	2.08641	7.03542	1398	Yes	5.85314	0/1	0/0	0/1 0/0	Pint
Pint_chr5	10670672	1.26094e-06	0.886535	2.0902	5.8993	1398	Yes	5.85314	0/0	0/1	0/0 0/1	Patl
Pint_chr6	4674101	6.01584e-07	0.886651	2.08913	6.2207	1398	Yes	5.85314	0/0	0/1	0/0 0/1	Patl
Pint_chr9	245436	1.77795e-90	0.913876	1.82104	89.7501	1398	Yes	5.85314	0/0	0/1	0/0 0/1	Patl
Pint_chr9	259221	2.45743e-22	0.892184	2.0375	21.6095	1398	Yes	5.85314	0/0	0/1	0/0 0/1	Patl
Pint_chr9	259236	6.84235e-18	0.890604	2.05238	17.1648	1398	Yes	5.85314	0/0	0/1	0/0 0/1	Patl
Pint_chr9	260536	2.11571e-17	0.890428	2.05402	16.6745	1398	Yes	5.85314	0/0	0/1	0/0 0/1	Patl
Pint_chr9	262606	1.25673e-43	0.899474	1.96741	42.9008	1398	Yes	5.85314	0/0	0/1	0/0 0/1	Patl
Pint_chr9	263894	3.092e-25	0.893205	2.02783	24.5098	1398	Yes	5.85314	0/0	0/1	0/0 0/1	Patl
Pint_chr9	489363	8.10489e-34	0.896175	1.99944	33.0913	1398	Yes	5.85314	0/0	0/1	0/0 0/1	Patl
Pint_chr9	505649	1.67175e-13	0.889027	2.06712	12.7768	1398	Yes	5.85314	0/0	0/1	0/0 0/1	Patl
Pint_chr9	507133	1.01801e-83	0.911931	1.84148	82.9922	1398	Yes	5.85314	0/0	0/1	0/0 0/1	Patl
Pint_chr9	577833	1.39762e-66	0.906804	1.89433	65.8546	1398	Yes	5.85314	0/0	0/1	0/0 0/1	Patl
Pint_chr9	577847	2.02302e-74	0.909185	1.86997	73.694	1398	Yes	5.85314	0/0	0/1	0/0 0/1	Patl
Pint_chr9	579080	2.30084e-84	0.912119	1.83952	83.6381	1398	Yes	5.85314	0/0	0/1	0/0 0/1	Patl
Pint_chr9	579087	3.7167e-72	0.908504	1.87697	71.4298	1398	Yes	5.85314	0/0	0/1	0/0 0/1	Patl
Pint_chr9	583352	1.2655e-86	0.912773	1.83266	85.8977	1398	Yes	5.85314	0/0	0/1	0/0 0/1	Patl
Pint_chr9	592620	4.14726e-71	0.908187	1.88022	70.3822	1398	Yes	5.85314	0/0	0/1	0/0 0/1	Patl
Pint_chr9	603685	8.76769e-88	0.912632	1.83278	87.0571	1388	Yes	5.85314	0/0	0/1	0/0 0/1	Patl
Pint_chr9	603750	5.12101e-12	0.888489	2.07212	11.2906	1398	Yes	5.85314	0/0	0/1	0/0 0/1	Patl
Pint_chr9	603762	1.98667e-10	0.887914	2.07746	9.70187	1398	Yes	5.85314	0/0	0/1	0/0 0/1	Patl
Pint_chr9	1386188	9.35794e-35	0.896494	1.99636	34.0288	1398	Yes	5.85314	0/0	0/1	0/0 0/1	Patl
Pint_chr9	1386210	7.04977e-34	0.896195	1.99924	33.1518	1398	Yes	5.85314	0/0	0/1	0/0 0/1	Patl
Pint_chr9	1493078	1.72145e-44	0.89976	1.96461	43.7641	1398	Yes	5.85314	0/0	0/1	0/0 0/1	Patl
Pint_chr9	1502676	3.27078e-14	0.889282	2.06474	13.4854	1398	Yes	5.85314	0/0	0/1	0/0 0/1	Patl
Pint_chr9	1884502	1.51986e-09	0.887593	2.08043	8.81819	1398	Yes	5.85314	0/0	0/1	0/0 0/1	Patl
Pint_chr9	1884549	1.88435e-21	0.891871	2.04046	20.7248	1398	Yes	5.85314	0/0	0/1	0/0 0/1	Patl
Pint_chr9	1884551	2.89192e-11	0.888217	2.07465	10.5388	1398	Yes	5.85314	0/0	0/1	0/0 0/1	Patl
Pint_chr9	1884554	4.17883e-12	0.888521	2.07182	11.3789	1398	Yes	5.85314	0/0	0/1	0/0 0/1	Patl
Pint_chr9	1884573	3.50366e-15	0.889632	2.06148	14.4555	1398	Yes	5.85314	0/0	0/1	0/0 0/1	Patl
Pint_chr9	1884585	2.48421e-08	0.887153	2.0845	7.60481	1398	Yes	5.85314	0/0	0/1	0/0 0/1	Patl
Pint_chr9	1884595	4.30414e-11	0.888154	2.07523	10.3661	1398	Yes	5.85314	0/0	0/1	0/0 0/1	Patl
Pint_chr9	1964116	1.12293e-33	0.896126	1.9999	32.9496	1398	Yes	5.85314	0/0	0/1	0/0 0/1	Patl
Pint_chr9	1965105	3.7118e-36	0.896971	1.99176	35.4304	1398	Yes	5.85314	0/0	0/1	0/0 0/1	Patl
Pint_chr9	1965138	6.31891e-36	0.896892	1.99252	35.1994	1398	Yes	5.85314	0/0	0/1	0/0 0/1	Patl
Pint_chr9	1965141	1.16343e-34	0.896462	1.99667	33.9343	1398	Yes	5.85314	0/0	0/1	0/0 0/1	Patl
Pint_chr9	2020688	1.10983e-33	0.896128	1.99989	32.9547	1398	Yes	5.85314	0/0	0/1	0/0 0/1	Patl
Pint_chr9	2330941	1.6712e-17	0.890465	2.05368	16.777	1398	Yes	5.85314	0/0	0/1	0/0 0/1	Patl
Pint_chr9	2346981	1.9799e-13	0.889	2.06737	12.7034	1398	Yes	5.85314	0/0	0/1	0/0 0/1	Patl
Pint_chr9	2573600	3.33445e-24	0.892842	2.03127	23.477	1398	Yes	5.85314	0/0	0/1	0/0 0/1	Patl
Pint_chr9	2576229	5.0897e-27	0.893829	2.0219	26.2933	1398	Yes	5.85314	0/0	0/1	0/0 0/1	Patl
Pint_chr9	2577760	3.43546e-07	0.886739	2.08831	6.46401	1398	Yes	5.85314	0/0	0/1	0/0 0/1	Patl
Pint_chr9	2735581	2.60898e-07	0.886783	2.08792	6.58353	1398	Yes	5.85314	0/0	0/1	0/0 0/1	Patl
Pint_chr9	2786231	5.66813e-10	0.887749	2.07899	9.24656	1398	Yes	5.85314	0/0	0/1	0/0 0/1	Patl
Pint_chr9	2868816	5.39501e-07	0.886668	2.08897	6.26801	1398	Yes	5.85314	0/0	0/1	0/0 0/1	Patl
Pint_chr9	2868825	3.46762e-13	0.888912	2.06819	12.46	1398	Yes	5.85314	0/0	0/1	0/0 0/1	Patl
Pint_chr9	3092689	2.70941e-08	0.887139	2.08462	7.56712	1398	Yes	5.85314	0/0	0/1	0/0 0/1	Patl
Pint_chr9	3095516	6.27684e-23	0.892393	2.03552	22.2023	1398	Yes	5.85314	0/0	0/1	0/0 0/1	Patl
Pint_chr9	3111427	7.83935e-20	0.891296	2.04587	19.1057	1398	Yes	5.85314	0/0	0/1	0/0 0/1	Patl
Pint_chr9	3129550	9.0112e-19	0.890918	2.04942	18.0452	1398	Yes	5.85314	0/0	0/1	0/0 0/1	Patl
Pint_chr9	3334409	1.36664e-10	0.887973	2.07691	9.86435	1398	Yes	5.85314	0/0	0/1	0/0 0/1	Patl
Pint_chr9	3448970	3.6078e-12	0.888544	2.07161	11.4428	1398	Yes	5.85314	0/0	0/1	0/0 0/1	Patl
Pint_chr9	3561850	7.47541e-12	0.88843	2.07267	11.1264	1398	Yes	5.85314	0/0	0/1	0/0 0/1	Patl
Pint_chr9	3753034	2.14987e-09	0.887538	2.08093	8.66759	1398	Yes	5.85314	0/0	0/1	0/0 0/1	Patl
Pint_chr9	3894041	3.00085e-11	0.888211	2.0747	10.5228	1398	Yes	5.85314	0/0	0/1	0/0 0/1	Patl
Pint_chr9	3988499	1.5978e-10	0.887948	2.07714	9.79648	1398	Yes	5.85314	0/0	0/1	0/0 0/1	Patl
Pint_chr9	3988532	4.10493e-12	0.888524	2.07179	11.3867	1398	Yes	5.85314	0/0	0/1	0/0 0/1	Patl

## Sheet: S8.2_CommercialGWAS_Patl
CHROM	POS	PvalRaw	AdjR2	SigmaRSE	mlog10p	Observations	Significant	BonferroniCutoff_mlog10p	P1PatlVsPatl	P2PintvsPatl	Combo	Segregating.Parent
Patl_chr11	20058368	1.05872e-20	0.891054	2.04734	19.9752	1390	Yes	5.83624	0/1	1/1	0/1 1/1	Patl
Patl_chr14.1	36102962	4.09883e-07	0.886712	2.08857	6.38734	1398	Yes	5.83624	0/0	0/1	0/0 0/1	Pint
Patl_chr3	2096985	8.56916e-11	0.888046	2.07623	10.0671	1398	Yes	5.83624	0/0	0/1	0/0 0/1	Pint
Patl_chr3	3129721	7.2267e-08	0.886985	2.08605	7.14106	1398	Yes	5.83624	0/1	1/1	0/1 1/1	Patl
Patl_chr3	4316603	1.5983e-21	0.891897	2.04022	20.7963	1398	Yes	5.83624	0/0	0/1	0/0 0/1	Pint
Patl_chr3	4438808	1.91976e-23	0.892575	2.0338	22.7168	1398	Yes	5.83624	0/0	0/1	0/0 0/1	Pint
Patl_chr3	5146515	1.68159e-27	0.893996	2.02031	26.7743	1398	Yes	5.83624	0/0	0/1	0/0 0/1	Pint
Patl_chr3	5154558	5.48183e-07	0.886666	2.08899	6.26107	1398	Yes	5.83624	0/0	0/1	0/0 0/1	Pint
Patl_chr3	5222469	5.04917e-20	0.891364	2.04523	19.2968	1398	Yes	5.83624	0/0	0/1	0/0 0/1	Pint
Patl_chr3	5301239	1.57793e-18	0.890832	2.05024	17.8019	1398	Yes	5.83624	0/0	0/1	0/0 0/1	Pint
Patl_chr3	5374292	4.19878e-08	0.88707	2.08526	7.37688	1398	Yes	5.83624	0/0	0/1	0/0 0/1	Pint
Patl_chr3	5516316	9.49495e-26	0.893385	2.02613	25.0225	1398	Yes	5.83624	0/0	0/1	0/0 0/1	Pint
Patl_chr3	5516348	5.40577e-26	0.89347	2.02531	25.2671	1398	Yes	5.83624	0/0	0/1	0/0 0/1	Pint
Patl_chr3	5550519	1.34672e-16	0.89014	2.05672	15.8707	1398	Yes	5.83624	0/0	0/1	0/0 0/1	Pint
Patl_chr3	5809225	2.49203e-26	0.893588	2.02419	25.6034	1398	Yes	5.83624	0/0	0/1	0/0 0/1	Pint
Patl_chr3	5814523	2.15681e-08	0.887175	2.08429	7.66619	1398	Yes	5.83624	0/0	0/1	0/0 0/1	Pint
Patl_chr3	7049795	2.63329e-07	0.886781	2.08793	6.5795	1398	Yes	5.83624	0/0	0/1	0/0 0/1	Pint
Patl_chr3	7065011	2.06921e-24	0.892915	2.03058	23.6842	1398	Yes	5.83624	0/0	0/1	0/0 0/1	Pint
Patl_chr3	7156519	4.01306e-23	0.892462	2.03487	22.3965	1398	Yes	5.83624	0/0	0/1	0/0 0/1	Pint
Patl_chr3	7225924	7.86708e-17	0.890224	2.05594	16.1042	1398	Yes	5.83624	0/0	0/1	0/0 0/1	Pint
Patl_chr3	7225927	4.96819e-20	0.891367	2.04521	19.3038	1398	Yes	5.83624	0/0	0/1	0/0 0/1	Pint
Patl_chr3	7225942	1.04883e-16	0.890179	2.05636	15.9793	1398	Yes	5.83624	0/0	0/1	0/0 0/1	Pint
Patl_chr3	7225949	8.24209e-17	0.890217	2.056	16.084	1398	Yes	5.83624	0/0	0/1	0/0 0/1	Pint
Patl_chr3	7225980	4.32134e-20	0.891388	2.04501	19.3644	1398	Yes	5.83624	0/0	0/1	0/0 0/1	Pint
Patl_chr3	9145754	1.67367e-15	0.889747	2.0604	14.7763	1398	Yes	5.83624	0/0	0/1	0/0 0/1	Pint
Patl_chr3	10039040	9.00972e-13	0.888762	2.06958	12.0453	1398	Yes	5.83624	0/0	0/1	0/0 0/1	Pint
Patl_chr3	10238393	5.41083e-13	0.888705	2.07012	12.2667	1396	Yes	5.83624	0/0	0/1	0/0 0/1	Pint
Patl_chr3	10942634	4.41257e-11	0.888151	2.07526	10.3553	1398	Yes	5.83624	0/0	0/1	0/0 0/1	Pint
Patl_chr3	10962163	1.10279e-11	0.888369	2.07324	10.9575	1398	Yes	5.83624	0/0	0/1	0/0 0/1	Pint
Patl_chr3	11225514	1.38857e-10	0.88797	2.07694	9.85743	1398	Yes	5.83624	0/0	0/1	0/0 0/1	Pint
Patl_chr3	12781063	8.6574e-13	0.888769	2.06952	12.0626	1398	Yes	5.83624	0/0	0/1	0/0 0/1	Pint
Patl_chr3	13355078	6.98341e-12	0.888441	2.07257	11.1559	1398	Yes	5.83624	0/0	0/1	0/0 0/1	Pint
Patl_chr3	14525890	6.98498e-11	0.888078	2.07593	10.1558	1398	Yes	5.83624	0/0	0/1	0/0 0/1	Pint
Patl_chr3	17975477	1.11781e-08	0.887279	2.08334	7.95163	1398	Yes	5.83624	0/0	0/1	0/0 0/1	Pint
Patl_chr5	27945818	1.70163e-19	0.891176	2.047	18.7691	1398	Yes	5.83624	0/0	0/1	0/0 0/1	Pint
Patl_chr5	27945846	6.11815e-19	0.890978	2.04886	18.2134	1398	Yes	5.83624	0/0	0/1	0/0 0/1	Pint
Patl_chr5	27945854	1.07897e-20	0.891602	2.04299	19.967	1398	Yes	5.83624	0/0	0/1	0/0 0/1	Pint
Patl_chr8	21370803	5.01435e-09	0.887405	2.08217	8.29979	1398	Yes	5.83624	0/1	1/1	0/1 1/1	Patl
Patl_chr9	357140	2.45743e-22	0.892184	2.0375	21.6095	1398	Yes	5.83624	0/1	0/0	0/1 0/0	Patl
Patl_chr9	357155	6.84235e-18	0.890604	2.05238	17.1648	1398	Yes	5.83624	0/1	0/0	0/1 0/0	Patl
Patl_chr9	358475	2.11572e-17	0.890428	2.05402	16.6745	1398	Yes	5.83624	0/1	0/0	0/1 0/0	Patl
Patl_chr9	360540	1.25673e-43	0.899474	1.96741	42.9008	1398	Yes	5.83624	0/1	0/0	0/1 0/0	Patl
Patl_chr9	421275	7.52991e-12	0.888429	2.07268	11.1232	1398	Yes	5.83624	0/1	0/0	0/1 0/0	Patl
Patl_chr9	462151	9.13082e-33	0.895815	2.0029	32.0395	1398	Yes	5.83624	0/1	0/0	0/1 0/0	Patl
Patl_chr9	547418	4.96047e-69	0.907555	1.88668	68.3045	1398	Yes	5.83624	0/1	1/1	0/1 1/1	Patl
Patl_chr9	547432	1.82542e-63	0.905841	1.90409	62.7386	1398	Yes	5.83624	0/1	1/1	0/1 1/1	Patl
Patl_chr9	548951	3.13198e-72	0.908526	1.87674	71.5042	1398	Yes	5.83624	0/1	0/0	0/1 0/0	Patl
Patl_chr9	552844	1.54151e-68	0.907404	1.88822	67.8121	1398	Yes	5.83624	0/1	1/1	0/1 1/1	Patl
Patl_chr9	572132	1.98667e-10	0.887914	2.07746	9.70187	1398	Yes	5.83624	0/1	0/0	0/1 0/0	Patl
Patl_chr9	1385092	6.89714e-35	0.89654	1.99592	34.1613	1398	Yes	5.83624	0/1	0/0	0/1 0/0	Patl
Patl_chr9	1497637	1.72145e-44	0.89976	1.96461	43.7641	1398	Yes	5.83624	0/1	0/0	0/1 0/0	Patl
Patl_chr9	1553010	5.09146e-11	0.888128	2.07547	10.2932	1398	Yes	5.83624	0/1	0/0	0/1 0/0	Patl
Patl_chr9	1553026	2.47459e-17	0.890404	2.05425	16.6065	1398	Yes	5.83624	0/1	0/0	0/1 0/0	Patl
Patl_chr9	1553050	4.61022e-17	0.890307	2.05516	16.3363	1398	Yes	5.83624	0/1	0/0	0/1 0/0	Patl
Patl_chr9	1553056	1.02325e-16	0.890183	2.05632	15.99	1398	Yes	5.83624	0/1	0/0	0/1 0/0	Patl
Patl_chr9	1881452	5.99275e-35	0.89656	1.99572	34.2224	1398	Yes	5.83624	0/1	0/0	0/1 0/0	Patl
Patl_chr9	1882446	3.7118e-36	0.896971	1.99176	35.4304	1398	Yes	5.83624	0/1	0/0	0/1 0/0	Patl
Patl_chr9	2327745	1.25204e-10	0.887986	2.07679	9.90238	1398	Yes	5.83624	0/1	0/0	0/1 0/0	Patl
Patl_chr9	2327776	1.9799e-13	0.889	2.06737	12.7034	1398	Yes	5.83624	0/1	0/0	0/1 0/0	Patl
Patl_chr9	2553853	5.0897e-27	0.893828	2.0219	26.2933	1398	Yes	5.83624	0/1	0/0	0/1 0/0	Patl
Patl_chr9	2555359	3.43546e-07	0.886739	2.08831	6.46401	1398	Yes	5.83624	0/1	0/0	0/1 0/0	Patl
Patl_chr9	2827854	5.66813e-10	0.887748	2.07899	9.24656	1398	Yes	5.83624	0/1	0/0	0/1 0/0	Patl
Patl_chr9	3050310	7.97677e-22	0.892003	2.03921	21.0982	1398	Yes	5.83624	0/1	1/1	0/1 1/1	Patl
Patl_chr9	3108453	2.70941e-08	0.887139	2.08462	7.56713	1398	Yes	5.83624	0/1	0/0	0/1 0/0	Patl
Patl_chr9	3147589	3.90207e-22	0.892113	2.03817	21.4087	1398	Yes	5.83624	0/1	1/1	0/1 1/1	Patl
Patl_chr9	3303102	3.41927e-17	0.890354	2.05472	16.4661	1398	Yes	5.83624	0/1	0/0	0/1 0/0	Patl
Patl_chr9	3604052	2.14987e-09	0.887538	2.08093	8.66759	1398	Yes	5.83624	0/1	0/0	0/1 0/0	Patl
Patl_chr9	3752986	1.93879e-11	0.88828	2.07406	10.7125	1398	Yes	5.83624	0/1	1/1	0/1 1/1	Patl
