# Supplementary material for: Genome assembly and association tests identify interacting loci associated with vigor, precocity, and sex in interspecific pistachio rootstocks
Source: G3 (Bethesda). 2022 Dec 1;13(2):jkac317. doi: 10.1093/g3journal/jkac317 (PMC9911073; doi:10.1093/g3journal/jkac317)
Supplement: jkac317_Supplementary_Data [file jkac317_supplementary_data.zip › Table_S9_G3-2022-403626.xlsx]

## Sheet: S9.1_RefAlt_Patl
ReferenceAssembly	CHROM	POS	REF	ALT	ParentalGenotype	Segregating.Parent
PatlV1	Patl_chr11	20058368	CTGA	CTGG,TTGG	0/1 1/1	Patl
PatlV1	Patl_chr11	23846488	C	T	0/1 0/0	Patl
PatlV1	Patl_chr11	23846488	C	T	0/1 0/0	Patl
PatlV1	Patl_chr11	23846488	C	T	0/1 0/0	Patl
PatlV1	Patl_chr11	23938302	CC	AC	0/1 0/0	Patl
PatlV1	Patl_chr11	23938302	CC	AC	0/1 0/0	Patl
PatlV1	Patl_chr11	23938302	CC	AC	0/1 0/0	Patl
PatlV1	Patl_chr11	23947954	G	T	0/1 0/0	Patl
PatlV1	Patl_chr11	23947954	G	T	0/1 0/0	Patl
PatlV1	Patl_chr11	23947954	G	T	0/1 0/0	Patl
PatlV1	Patl_chr11	23978886	A	C	0/1 1/1	Patl
PatlV1	Patl_chr11	23978886	A	C	0/1 1/1	Patl
PatlV1	Patl_chr11	23978886	A	C	0/1 1/1	Patl
PatlV1	Patl_chr11	23987823	G	A	0/1 0/0	Patl
PatlV1	Patl_chr11	23987823	G	A	0/1 0/0	Patl
PatlV1	Patl_chr11	23987823	G	A	0/1 0/0	Patl
PatlV1	Patl_chr11	23987848	A	G	0/1 0/0	Patl
PatlV1	Patl_chr11	23987848	A	G	0/1 0/0	Patl
PatlV1	Patl_chr11	23987848	A	G	0/1 0/0	Patl
PatlV1	Patl_chr11	24009049	A	T	0/1 1/1	Patl
PatlV1	Patl_chr11	24009049	A	T	0/1 1/1	Patl
PatlV1	Patl_chr11	24009049	A	T	0/1 1/1	Patl
PatlV1	Patl_chr11	24072402	AAGAGAGAGAGT	AAGAGAGAGAGAGT	0/1 0/0	Patl
PatlV1	Patl_chr11	24072402	AAGAGAGAGAGT	AAGAGAGAGAGAGT	0/1 0/0	Patl
PatlV1	Patl_chr11	24072402	AAGAGAGAGAGT	AAGAGAGAGAGAGT	0/1 0/0	Patl
PatlV1	Patl_chr11	24405765	T	C	0/1 1/1	Patl
PatlV1	Patl_chr11	24405765	T	C	0/1 1/1	Patl
PatlV1	Patl_chr11	24405765	T	C	0/1 1/1	Patl
PatlV1	Patl_chr11	24405821	C	T	0/1 0/0	Patl
PatlV1	Patl_chr11	24405821	C	T	0/1 0/0	Patl
PatlV1	Patl_chr11	24405821	C	T	0/1 0/0	Patl
PatlV1	Patl_chr11	25362270	T	C	0/1 0/0	Patl
PatlV1	Patl_chr11	25362270	T	C	0/1 0/0	Patl
PatlV1	Patl_chr11	25362270	T	C	0/1 0/0	Patl
PatlV1	Patl_chr11	25362270	T	C	0/1 0/0	Patl
PatlV1	Patl_chr11	25362270	T	C	0/1 0/0	Patl
PatlV1	Patl_chr11	25362270	T	C	0/1 0/0	Patl
PatlV1	Patl_chr11	25362270	T	C	0/1 0/0	Patl
PatlV1	Patl_chr11	25493881	AATTGCCA	AGTTGCCA	0/1 0/0	Patl
PatlV1	Patl_chr11	25493881	AATTGCCA	AGTTGCCA	0/1 0/0	Patl
PatlV1	Patl_chr11	25493881	AATTGCCA	AGTTGCCA	0/1 0/0	Patl
PatlV1	Patl_chr11	25493881	AATTGCCA	AGTTGCCA	0/1 0/0	Patl
PatlV1	Patl_chr11	25493881	AATTGCCA	AGTTGCCA	0/1 0/0	Patl
PatlV1	Patl_chr11	25493881	AATTGCCA	AGTTGCCA	0/1 0/0	Patl
PatlV1	Patl_chr11	25493881	AATTGCCA	AGTTGCCA	0/1 0/0	Patl
PatlV1	Patl_chr11	25618115	T	G	0/1 0/0	Patl
PatlV1	Patl_chr11	25618115	T	G	0/1 0/0	Patl
PatlV1	Patl_chr11	25618115	T	G	0/1 0/0	Patl
PatlV1	Patl_chr11	25618115	T	G	0/1 0/0	Patl
PatlV1	Patl_chr11	25618115	T	G	0/1 0/0	Patl
PatlV1	Patl_chr11	25618115	T	G	0/1 0/0	Patl
PatlV1	Patl_chr11	25618115	T	G	0/1 0/0	Patl
PatlV1	Patl_chr11	25636734	ACCGTCCCTG	ACCGTCCTG	0/1 0/0	Patl
PatlV1	Patl_chr11	25636734	ACCGTCCCTG	ACCGTCCTG	0/1 0/0	Patl
PatlV1	Patl_chr11	25636734	ACCGTCCCTG	ACCGTCCTG	0/1 0/0	Patl
PatlV1	Patl_chr11	25636734	ACCGTCCCTG	ACCGTCCTG	0/1 0/0	Patl
PatlV1	Patl_chr11	25636734	ACCGTCCCTG	ACCGTCCTG	0/1 0/0	Patl
PatlV1	Patl_chr11	25636734	ACCGTCCCTG	ACCGTCCTG	0/1 0/0	Patl
PatlV1	Patl_chr11	25636734	ACCGTCCCTG	ACCGTCCTG	0/1 0/0	Patl
PatlV1	Patl_chr11	25636775	G	T	0/1 0/0	Patl
PatlV1	Patl_chr11	25636775	G	T	0/1 0/0	Patl
PatlV1	Patl_chr11	25636775	G	T	0/1 0/0	Patl
PatlV1	Patl_chr11	25636775	G	T	0/1 0/0	Patl
PatlV1	Patl_chr11	25636775	G	T	0/1 0/0	Patl
PatlV1	Patl_chr11	25636775	G	T	0/1 0/0	Patl
PatlV1	Patl_chr11	25636775	G	T	0/1 0/0	Patl
PatlV1	Patl_chr11	26330940	AT	AC	0/1 0/0	Patl
PatlV1	Patl_chr11	26330940	AT	AC	0/1 0/0	Patl
PatlV1	Patl_chr11	26330940	AT	AC	0/1 0/0	Patl
PatlV1	Patl_chr11	26330940	AT	AC	0/1 0/0	Patl
PatlV1	Patl_chr11	26330940	AT	AC	0/1 0/0	Patl
PatlV1	Patl_chr11	26330940	AT	AC	0/1 0/0	Patl
PatlV1	Patl_chr11	26330940	AT	AC	0/1 0/0	Patl
PatlV1	Patl_chr11	26330954	GAG	GTAG	0/1 1/1	Patl
PatlV1	Patl_chr11	26330954	GAG	GTAG	0/1 1/1	Patl
PatlV1	Patl_chr11	26330954	GAG	GTAG	0/1 1/1	Patl
PatlV1	Patl_chr11	26330954	GAG	GTAG	0/1 1/1	Patl
PatlV1	Patl_chr11	26330954	GAG	GTAG	0/1 1/1	Patl
PatlV1	Patl_chr11	26330954	GAG	GTAG	0/1 1/1	Patl
PatlV1	Patl_chr11	26330954	GAG	GTAG	0/1 1/1	Patl
PatlV1	Patl_chr11	26424212	TCTCT	CCTCT	0/1 0/0	Patl
PatlV1	Patl_chr11	26424212	TCTCT	CCTCT	0/1 0/0	Patl
PatlV1	Patl_chr11	26424212	TCTCT	CCTCT	0/1 0/0	Patl
PatlV1	Patl_chr11	26424212	TCTCT	CCTCT	0/1 0/0	Patl
PatlV1	Patl_chr11	26424212	TCTCT	CCTCT	0/1 0/0	Patl
PatlV1	Patl_chr11	26424212	TCTCT	CCTCT	0/1 0/0	Patl
PatlV1	Patl_chr11	26837892	A	G	0/1 0/0	Patl
PatlV1	Patl_chr11	26837892	A	G	0/1 0/0	Patl
PatlV1	Patl_chr11	26837892	A	G	0/1 0/0	Patl
PatlV1	Patl_chr11	26837892	A	G	0/1 0/0	Patl
PatlV1	Patl_chr12	9375054	T	C	0/1 1/1	Patl
PatlV1	Patl_chr12	9375054	T	C	0/1 1/1	Patl
PatlV1	Patl_chr12	9375054	T	C	0/1 1/1	Patl
PatlV1	Patl_chr13	25875308	G	T	0/1 0/0	Patl
PatlV1	Patl_chr13	30285055	G	A	0/1 0/0	Patl
PatlV1	Patl_chr13	30285073	CGGGTC	CGGTC	0/1 0/0	Patl
PatlV1	Patl_chr14.1	11099862	G	A	0/0 0/1	Pint
PatlV1	Patl_chr14.1	11099862	G	A	0/0 0/1	Pint
PatlV1	Patl_chr14.1	36102962	G	A	0/0 0/1	Pint
PatlV1	Patl_chr15	5351583	A	C	0/1 0/0	Patl
PatlV1	Patl_chr15	5351622	A	T	0/1 0/0	Patl
PatlV1	Patl_chr15	5383842	T	C	0/1 0/0	Patl
PatlV1	Patl_chr15	5460296	A	C	0/1 0/0	Patl
PatlV1	Patl_chr15	5897021	A	G	0/1 0/0	Patl
PatlV1	Patl_chr15	5951975	GCA	ACA	0/1 1/1	Patl
PatlV1	Patl_chr15	5951982	A	G	0/1 0/0	Patl
PatlV1	Patl_chr15	5974869	C	G	0/1 0/0	Patl
PatlV1	Patl_chr15	5999191	C	T	0/1 0/0	Patl
PatlV1	Patl_chr15	6577907	CACG	CACA	0/1 1/1	Patl
PatlV1	Patl_chr15	6643848	T	A	0/1 0/0	Patl
PatlV1	Patl_chr15	6643898	ATCT	GTCC	0/1 0/0	Patl
PatlV1	Patl_chr15	6644040	C	G	0/1 0/0	Patl
PatlV1	Patl_chr15	6827383	T	C	0/1 0/0	Patl
PatlV1	Patl_chr15	6827401	T	G	0/1 0/0	Patl
PatlV1	Patl_chr15	8494685	CCTCTCTCTCCA	CCTCTCTCGCTCCA	0/1 0/0	Patl
PatlV1	Patl_chr15	8564211	G	A	0/1 0/0	Patl
PatlV1	Patl_chr15	10708712	G	A	0/1 0/0	Patl
PatlV1	Patl_chr15	10708756	A	C	0/1 0/0	Patl
PatlV1	Patl_chr15	11542314	ACCGG	ATCGG	0/1 0/0	Patl
PatlV1	Patl_chr15	12085541	T	C	0/1 0/0	Patl
PatlV1	Patl_chr15	13198807	ATCGAGC	ATAGAGC,ATCAAGC	0/1 0/0	Patl
PatlV1	Patl_chr15	13349024	T	C	0/1 0/0	Patl
PatlV1	Patl_chr2	26929220	G	T	0/0 0/1	Pint
PatlV1	Patl_chr2	26929220	G	T	0/0 0/1	Pint
PatlV1	Patl_chr2	26929247	A	C	0/0 0/1	Pint
PatlV1	Patl_chr2	26929247	A	C	0/0 0/1	Pint
PatlV1	Patl_chr2	27285202	T	G	0/0 0/1	Pint
PatlV1	Patl_chr2	27285202	T	G	0/0 0/1	Pint
PatlV1	Patl_chr2	27285202	T	G	0/0 0/1	Pint
PatlV1	Patl_chr2	27504521	G	A	0/0 0/1	Pint
PatlV1	Patl_chr2	27504521	G	A	0/0 0/1	Pint
PatlV1	Patl_chr2	27504521	G	A	0/0 0/1	Pint
PatlV1	Patl_chr2	27504716	AGC	GGC	0/0 0/1	Pint
PatlV1	Patl_chr2	27565375	C	T	0/0 0/1	Pint
PatlV1	Patl_chr2	27565375	C	T	0/0 0/1	Pint
PatlV1	Patl_chr2	28063996	T	C	0/0 0/1	Pint
PatlV1	Patl_chr2	28063996	T	C	0/0 0/1	Pint
PatlV1	Patl_chr2	28063996	T	C	0/0 0/1	Pint
PatlV1	Patl_chr2	28064029	T	C	0/0 0/1	Pint
PatlV1	Patl_chr2	28064029	T	C	0/0 0/1	Pint
PatlV1	Patl_chr2	28064029	T	C	0/0 0/1	Pint
PatlV1	Patl_chr2	28357166	G	C	0/0 0/1	Pint
PatlV1	Patl_chr2	28357166	G	C	0/0 0/1	Pint
PatlV1	Patl_chr2	28357166	G	C	0/0 0/1	Pint
PatlV1	Patl_chr2	28357166	G	C	0/0 0/1	Pint
PatlV1	Patl_chr3	2096985	C	G	0/0 0/1	Pint
PatlV1	Patl_chr3	3129721	T	C	0/1 1/1	Patl
PatlV1	Patl_chr3	4316603	T	C	0/0 0/1	Pint
PatlV1	Patl_chr3	4316603	T	C	0/0 0/1	Pint
PatlV1	Patl_chr3	4438808	GGCGGCAGCAGCAG	GG	0/0 0/1	Pint
PatlV1	Patl_chr3	4438808	GGCGGCAGCAGCAG	GG	0/0 0/1	Pint
PatlV1	Patl_chr3	5146515	G	A	0/0 0/1	Pint
PatlV1	Patl_chr3	5146515	G	A	0/0 0/1	Pint
PatlV1	Patl_chr3	5146515	G	A	0/0 0/1	Pint
PatlV1	Patl_chr3	5146515	G	A	0/0 0/1	Pint
PatlV1	Patl_chr3	5154558	T	C	0/0 0/1	Pint
PatlV1	Patl_chr3	5154558	T	C	0/0 0/1	Pint
PatlV1	Patl_chr3	5154558	T	C	0/0 0/1	Pint
PatlV1	Patl_chr3	5154558	T	C	0/0 0/1	Pint
PatlV1	Patl_chr3	5222469	G	A	0/0 0/1	Pint
PatlV1	Patl_chr3	5301239	CAGGT	TAGGA	0/0 0/1	Pint
PatlV1	Patl_chr3	5301239	CAGGT	TAGGA	0/0 0/1	Pint
PatlV1	Patl_chr3	5301239	CAGGT	TAGGA	0/0 0/1	Pint
PatlV1	Patl_chr3	5301239	CAGGT	TAGGA	0/0 0/1	Pint
PatlV1	Patl_chr3	5374292	T	C	0/0 0/1	Pint
PatlV1	Patl_chr3	5374292	T	C	0/0 0/1	Pint
PatlV1	Patl_chr3	5374292	T	C	0/0 0/1	Pint
PatlV1	Patl_chr3	5374292	T	C	0/0 0/1	Pint
PatlV1	Patl_chr3	5516316	TAT	TT	0/0 0/1	Pint
PatlV1	Patl_chr3	5516316	TAT	TT	0/0 0/1	Pint
PatlV1	Patl_chr3	5516316	TAT	TT	0/0 0/1	Pint
PatlV1	Patl_chr3	5516316	TAT	TT	0/0 0/1	Pint
PatlV1	Patl_chr3	5516348	G	A	0/0 0/1	Pint
PatlV1	Patl_chr3	5516348	G	A	0/0 0/1	Pint
PatlV1	Patl_chr3	5516348	G	A	0/0 0/1	Pint
PatlV1	Patl_chr3	5516348	G	A	0/0 0/1	Pint
PatlV1	Patl_chr3	5550519	T	A	0/0 0/1	Pint
PatlV1	Patl_chr3	5550519	T	A	0/0 0/1	Pint
PatlV1	Patl_chr3	5550519	T	A	0/0 0/1	Pint
PatlV1	Patl_chr3	5809225	G	T	0/0 0/1	Pint
PatlV1	Patl_chr3	5809225	G	T	0/0 0/1	Pint
PatlV1	Patl_chr3	5809225	G	T	0/0 0/1	Pint
PatlV1	Patl_chr3	5809225	G	T	0/0 0/1	Pint
PatlV1	Patl_chr3	5814523	C	T	0/0 0/1	Pint
PatlV1	Patl_chr3	5814523	C	T	0/0 0/1	Pint
PatlV1	Patl_chr3	5814523	C	T	0/0 0/1	Pint
PatlV1	Patl_chr3	7049795	C	T	0/0 0/1	Pint
PatlV1	Patl_chr3	7049795	C	T	0/0 0/1	Pint
PatlV1	Patl_chr3	7065011	CA	GG	0/0 0/1	Pint
PatlV1	Patl_chr3	7065011	CA	GG	0/0 0/1	Pint
PatlV1	Patl_chr3	7065011	CA	GG	0/0 0/1	Pint
PatlV1	Patl_chr3	7065011	CA	GG	0/0 0/1	Pint
PatlV1	Patl_chr3	7065011	CA	GG	0/0 0/1	Pint
PatlV1	Patl_chr3	7156519	A	G	0/0 0/1	Pint
PatlV1	Patl_chr3	7156519	A	G	0/0 0/1	Pint
PatlV1	Patl_chr3	7156519	A	G	0/0 0/1	Pint
PatlV1	Patl_chr3	7156519	A	G	0/0 0/1	Pint
PatlV1	Patl_chr3	7217978	G	A	0/1 0/0	Patl
PatlV1	Patl_chr3	7225924	C	A	0/0 0/1	Pint
PatlV1	Patl_chr3	7225927	GGACCAG	GGACTAA	0/0 0/1	Pint
PatlV1	Patl_chr3	7225927	GGACCAG	GGACTAA	0/0 0/1	Pint
PatlV1	Patl_chr3	7225927	GGACCAG	GGACTAA	0/0 0/1	Pint
PatlV1	Patl_chr3	7225927	GGACCAG	GGACTAA	0/0 0/1	Pint
PatlV1	Patl_chr3	7225927	GGACCAG	GGACTAA	0/0 0/1	Pint
PatlV1	Patl_chr3	7225927	GGACCAG	GGACTAA	0/0 0/1	Pint
PatlV1	Patl_chr3	7225942	GGAG	AGAG	0/0 0/1	Pint
PatlV1	Patl_chr3	7225949	T	C	0/0 0/1	Pint
PatlV1	Patl_chr3	7225980	T	C	0/0 0/1	Pint
PatlV1	Patl_chr3	7225980	T	C	0/0 0/1	Pint
PatlV1	Patl_chr3	7225980	T	C	0/0 0/1	Pint
PatlV1	Patl_chr3	7225980	T	C	0/0 0/1	Pint
PatlV1	Patl_chr3	7227027	A	G	0/0 0/1	Pint
PatlV1	Patl_chr3	9145754	A	C	0/0 0/1	Pint
PatlV1	Patl_chr3	9145754	A	C	0/0 0/1	Pint
PatlV1	Patl_chr3	9145754	A	C	0/0 0/1	Pint
PatlV1	Patl_chr3	9145754	A	C	0/0 0/1	Pint
PatlV1	Patl_chr3	9657706	A	G	0/0 0/1	Pint
PatlV1	Patl_chr3	9657706	A	G	0/0 0/1	Pint
PatlV1	Patl_chr3	9657706	A	G	0/0 0/1	Pint
PatlV1	Patl_chr3	10039040	T	G	0/0 0/1	Pint
PatlV1	Patl_chr3	10039040	T	G	0/0 0/1	Pint
PatlV1	Patl_chr3	10039040	T	G	0/0 0/1	Pint
PatlV1	Patl_chr3	10238393	GG	CG,CC	0/0 0/1	Pint
PatlV1	Patl_chr3	10238393	GG	CG,CC	0/0 0/1	Pint
PatlV1	Patl_chr3	10942634	C	T	0/0 0/1	Pint
PatlV1	Patl_chr3	10942634	C	T	0/0 0/1	Pint
PatlV1	Patl_chr3	10962163	TAAACT	TAACT	0/0 0/1	Pint
PatlV1	Patl_chr3	10962163	TAAACT	TAACT	0/0 0/1	Pint
PatlV1	Patl_chr3	11225514	C	T	0/0 0/1	Pint
PatlV1	Patl_chr3	11225514	C	T	0/0 0/1	Pint
PatlV1	Patl_chr3	12781063	C	A	0/0 0/1	Pint
PatlV1	Patl_chr3	13355078	AATATAC	AAA	0/0 0/1	Pint
PatlV1	Patl_chr3	14525890	C	T	0/0 0/1	Pint
PatlV1	Patl_chr3	17975477	T	C	0/0 0/1	Pint
PatlV1	Patl_chr3	22222252	ATACCCCTCCC	GTACCCCTCCC	0/1 0/0	Patl
PatlV1	Patl_chr3	22459903	G	A	0/1 0/0	Patl
PatlV1	Patl_chr3	22459903	G	A	0/1 0/0	Patl
PatlV1	Patl_chr3	22459933	C	T	0/1 0/0	Patl
PatlV1	Patl_chr3	22769539	AAG	AGG	0/1 0/0	Patl
PatlV1	Patl_chr3	22769539	AAG	AGG	0/1 0/0	Patl
PatlV1	Patl_chr3	23184777	T	C	0/1 0/0	Patl
PatlV1	Patl_chr3	23184777	T	C	0/1 0/0	Patl
PatlV1	Patl_chr3	23465500	C	T	0/1 0/0	Patl
PatlV1	Patl_chr3	23465500	C	T	0/1 0/0	Patl
PatlV1	Patl_chr3	23515162	C	T	0/1 0/0	Patl
PatlV1	Patl_chr3	23515162	C	T	0/1 0/0	Patl
PatlV1	Patl_chr3	23971773	GTCCTTTGA	GTCCTTTTGA	0/1 0/0	Patl
PatlV1	Patl_chr3	23971773	GTCCTTTGA	GTCCTTTTGA	0/1 0/0	Patl
PatlV1	Patl_chr3	23971807	G	A	0/1 1/1	Patl
PatlV1	Patl_chr3	23971807	G	A	0/1 1/1	Patl
PatlV1	Patl_chr3	24171237	GA	CG	0/1 0/0	Patl
PatlV1	Patl_chr3	24171237	GA	CG	0/1 0/0	Patl
PatlV1	Patl_chr3	24949309	AGC	AGG	0/1 0/0	Patl
PatlV1	Patl_chr3	24949309	AGC	AGG	0/1 0/0	Patl
PatlV1	Patl_chr3	24949324	CAC	TAC	0/1 0/0	Patl
PatlV1	Patl_chr3	24949324	CAC	TAC	0/1 0/0	Patl
PatlV1	Patl_chr3	26064843	T	C	0/1 0/0	Patl
PatlV1	Patl_chr3	26064843	T	C	0/1 0/0	Patl
PatlV1	Patl_chr3	26334490	C	T	0/1 0/0	Patl
PatlV1	Patl_chr3	26334490	C	T	0/1 0/0	Patl
PatlV1	Patl_chr3	26433956	A	C	0/1 0/0	Patl
PatlV1	Patl_chr3	26433956	A	C	0/1 0/0	Patl
PatlV1	Patl_chr3	26464147	T	C	0/1 1/1	Patl
PatlV1	Patl_chr3	26464147	T	C	0/1 1/1	Patl
PatlV1	Patl_chr3	26935772	C	T	0/1 0/0	Patl
PatlV1	Patl_chr3	26935772	C	T	0/1 0/0	Patl
PatlV1	Patl_chr3	26935815	TCGG	TCAG	0/1 1/1	Patl
PatlV1	Patl_chr3	26935815	TCGG	TCAG	0/1 1/1	Patl
PatlV1	Patl_chr3	27145217	A	G	0/1 0/0	Patl
PatlV1	Patl_chr3	27145217	A	G	0/1 0/0	Patl
PatlV1	Patl_chr3	29095902	C	T	0/1 0/0	Patl
PatlV1	Patl_chr3	29095902	C	T	0/1 0/0	Patl
PatlV1	Patl_chr3	29284697	G	A	0/1 0/0	Patl
PatlV1	Patl_chr3	29284697	G	A	0/1 0/0	Patl
PatlV1	Patl_chr3	29635882	G	A	0/1 1/1	Patl
PatlV1	Patl_chr3	29635882	G	A	0/1 1/1	Patl
PatlV1	Patl_chr3	29893635	T	C	0/1 1/1	Patl
PatlV1	Patl_chr3	29893635	T	C	0/1 1/1	Patl
PatlV1	Patl_chr3	30232646	CCT	TCC	0/1 0/0	Patl
PatlV1	Patl_chr3	30232646	CCT	TCC	0/1 0/0	Patl
PatlV1	Patl_chr3	30311813	G	T	0/1 0/0	Patl
PatlV1	Patl_chr3	30311813	G	T	0/1 0/0	Patl
PatlV1	Patl_chr3	30325579	C	T	0/1 0/0	Patl
PatlV1	Patl_chr3	30325579	C	T	0/1 0/0	Patl
PatlV1	Patl_chr3	30407969	A	G	0/1 0/0	Patl
PatlV1	Patl_chr3	30407969	A	G	0/1 0/0	Patl
PatlV1	Patl_chr3	30489002	G	T	0/1 0/0	Patl
PatlV1	Patl_chr3	30489002	G	T	0/1 0/0	Patl
PatlV1	Patl_chr3	30607120	A	G	0/1 1/1	Patl
PatlV1	Patl_chr3	30607120	A	G	0/1 1/1	Patl
PatlV1	Patl_chr3	30926279	C	T	0/1 0/0	Patl
PatlV1	Patl_chr3	30926279	C	T	0/1 0/0	Patl
PatlV1	Patl_chr3	31039249	G	A	0/1 0/0	Patl
PatlV1	Patl_chr3	31039249	G	A	0/1 0/0	Patl
PatlV1	Patl_chr3	31039344	G	T	0/1 0/0	Patl
PatlV1	Patl_chr3	31039344	G	T	0/1 0/0	Patl
PatlV1	Patl_chr3	31381970	T	C	0/1 0/0	Patl
PatlV1	Patl_chr3	31381970	T	C	0/1 0/0	Patl
PatlV1	Patl_chr3	31887050	T	C	0/1 0/0	Patl
PatlV1	Patl_chr3	31887050	T	C	0/1 0/0	Patl
PatlV1	Patl_chr3	31887061	T	A	0/1 0/0	Patl
PatlV1	Patl_chr3	31887061	T	A	0/1 0/0	Patl
PatlV1	Patl_chr3	31987243	T	G	0/1 0/0	Patl
PatlV1	Patl_chr3	31987243	T	G	0/1 0/0	Patl
PatlV1	Patl_chr3	32154473	ATGGCAA	ATGGCAG	0/1 0/0	Patl
PatlV1	Patl_chr3	32154473	ATGGCAA	ATGGCAG	0/1 0/0	Patl
PatlV1	Patl_chr3	32154487	T	G	0/1 1/1	Patl
PatlV1	Patl_chr3	32154487	T	G	0/1 1/1	Patl
PatlV1	Patl_chr3	32304491	C	T	0/1 0/0	Patl
PatlV1	Patl_chr3	32304491	C	T	0/1 0/0	Patl
PatlV1	Patl_chr3	32418782	A	G	0/1 0/0	Patl
PatlV1	Patl_chr3	32418782	A	G	0/1 0/0	Patl
PatlV1	Patl_chr3	32491196	CTTTGGG	CTTGGG	0/1 0/0	Patl
PatlV1	Patl_chr3	32491196	CTTTGGG	CTTGGG	0/1 0/0	Patl
PatlV1	Patl_chr3	32491299	C	G	0/1 0/0	Patl
PatlV1	Patl_chr3	32491299	C	G	0/1 0/0	Patl
PatlV1	Patl_chr3	32543183	C	T	0/0 0/1	Pint
PatlV1	Patl_chr3	32581173	C	G	0/1 0/0	Patl
PatlV1	Patl_chr3	32581173	C	G	0/1 0/0	Patl
PatlV1	Patl_chr3	32856293	T	C	0/0 0/1	Pint
PatlV1	Patl_chr3	33092711	G	A	0/1 0/0	Patl
PatlV1	Patl_chr3	33092711	G	A	0/1 0/0	Patl
PatlV1	Patl_chr3	33169140	A	C	0/1 0/0	Patl
PatlV1	Patl_chr3	33169140	A	C	0/1 0/0	Patl
PatlV1	Patl_chr3	33605873	AAT	ATAT	0/1 1/1	Patl
PatlV1	Patl_chr3	33605873	AAT	ATAT	0/1 1/1	Patl
PatlV1	Patl_chr3	33605885	T	C	0/1 1/1	Patl
PatlV1	Patl_chr3	33605885	T	C	0/1 1/1	Patl
PatlV1	Patl_chr3	33605906	A	C	0/1 1/1	Patl
PatlV1	Patl_chr3	33605906	A	C	0/1 1/1	Patl
PatlV1	Patl_chr3	33681822	T	A	0/1 0/0	Patl
PatlV1	Patl_chr3	33681822	T	A	0/1 0/0	Patl
PatlV1	Patl_chr3	33761301	T	G	0/1 0/0	Patl
PatlV1	Patl_chr3	33761301	T	G	0/1 0/0	Patl
PatlV1	Patl_chr3	33777710	C	G	0/1 0/0	Patl
PatlV1	Patl_chr3	33777710	C	G	0/1 0/0	Patl
PatlV1	Patl_chr3	33825762	C	A	0/1 0/0	Patl
PatlV1	Patl_chr3	33825762	C	A	0/1 0/0	Patl
PatlV1	Patl_chr3	33825902	T	C	0/1 0/0	Patl
PatlV1	Patl_chr3	33825902	T	C	0/1 0/0	Patl
PatlV1	Patl_chr3	33898036	T	C	0/1 0/0	Patl
PatlV1	Patl_chr3	33898036	T	C	0/1 0/0	Patl
PatlV1	Patl_chr3	34036112	G	T	0/0 0/1	Pint
PatlV1	Patl_chr3	34036147	A	G	0/1 0/0	Patl
PatlV1	Patl_chr3	34036147	A	G	0/1 0/0	Patl
PatlV1	Patl_chr3	34036162	A	C	0/1 0/0	Patl
PatlV1	Patl_chr3	34036162	A	C	0/1 0/0	Patl
PatlV1	Patl_chr3	34284723	ATGA	GTGC	0/1 0/0	Patl
PatlV1	Patl_chr3	34284723	ATGA	GTGC	0/1 0/0	Patl
PatlV1	Patl_chr3	34365079	T	C	0/1 1/1	Patl
PatlV1	Patl_chr3	34365079	T	C	0/1 1/1	Patl
PatlV1	Patl_chr3	34579252	T	C	0/1 0/0	Patl
PatlV1	Patl_chr3	34579252	T	C	0/1 0/0	Patl
PatlV1	Patl_chr3	35002045	A	G	0/0 0/1	Pint
PatlV1	Patl_chr3	35079557	A	G	0/1 0/0	Patl
PatlV1	Patl_chr3	35079557	A	G	0/1 0/0	Patl
PatlV1	Patl_chr3	35115846	A	G	0/1 0/0	Patl
PatlV1	Patl_chr3	35144534	T	C	0/0 0/1	Pint
PatlV1	Patl_chr3	35217536	C	G	0/0 0/1	Pint
PatlV1	Patl_chr3	35352007	G	A	0/0 0/1	Pint
PatlV1	Patl_chr3	35399127	T	C	0/1 0/0	Patl
PatlV1	Patl_chr3	35399194	A	G	0/1 0/0	Patl
PatlV1	Patl_chr3	35399216	T	C	0/1 0/0	Patl
PatlV1	Patl_chr3	35399725	C	G	0/1 0/0	Patl
PatlV1	Patl_chr3	35500819	A	T	0/0 0/1	Pint
PatlV1	Patl_chr5	27945818	CTATT	CCATC	0/0 0/1	Pint
PatlV1	Patl_chr5	27945818	CTATT	CCATC	0/0 0/1	Pint
PatlV1	Patl_chr5	27945818	CTATT	CCATC	0/0 0/1	Pint
PatlV1	Patl_chr5	27945818	CTATT	CCATC	0/0 0/1	Pint
PatlV1	Patl_chr5	27945846	T	C	0/0 0/1	Pint
PatlV1	Patl_chr5	27945846	T	C	0/0 0/1	Pint
PatlV1	Patl_chr5	27945846	T	C	0/0 0/1	Pint
PatlV1	Patl_chr5	27945854	C	T	0/0 0/1	Pint
PatlV1	Patl_chr5	27945854	C	T	0/0 0/1	Pint
PatlV1	Patl_chr5	27945854	C	T	0/0 0/1	Pint
PatlV1	Patl_chr5	27945854	C	T	0/0 0/1	Pint
PatlV1	Patl_chr6	15852123	T	C	0/1 0/0	Patl
PatlV1	Patl_chr6	15852174	G	A	0/1 0/0	Patl
PatlV1	Patl_chr8	4002958	T	C	0/1 0/0	Patl
PatlV1	Patl_chr8	4056302	G	A	0/1 0/0	Patl
PatlV1	Patl_chr8	4174812	A	G	0/1 0/0	Patl
PatlV1	Patl_chr8	4746285	TCTAT	TCTAC	0/1 0/0	Patl
PatlV1	Patl_chr8	4746285	TCTAT	TCTAC	0/1 0/0	Patl
PatlV1	Patl_chr8	5473399	G	C	0/1 0/0	Patl
PatlV1	Patl_chr8	5473399	G	C	0/1 0/0	Patl
PatlV1	Patl_chr8	5473399	G	C	0/1 0/0	Patl
PatlV1	Patl_chr8	5789449	A	G	0/1 0/0	Patl
PatlV1	Patl_chr8	5789449	A	G	0/1 0/0	Patl
PatlV1	Patl_chr8	5789449	A	G	0/1 0/0	Patl
PatlV1	Patl_chr8	5789479	G	A	0/1 0/0	Patl
PatlV1	Patl_chr8	5789479	G	A	0/1 0/0	Patl
PatlV1	Patl_chr8	5789479	G	A	0/1 0/0	Patl
PatlV1	Patl_chr8	5789728	C	T	0/1 0/0	Patl
PatlV1	Patl_chr8	5789728	C	T	0/1 0/0	Patl
PatlV1	Patl_chr8	5789728	C	T	0/1 0/0	Patl
PatlV1	Patl_chr8	5789744	AGC	GGC,GGT	0/1 1/1	Patl
PatlV1	Patl_chr8	5789744	AGC	GGC,GGT	0/1 1/1	Patl
PatlV1	Patl_chr8	5789744	AGC	GGC,GGT	0/1 1/1	Patl
PatlV1	Patl_chr8	5830129	C	G	0/1 0/0	Patl
PatlV1	Patl_chr8	5830129	C	G	0/1 0/0	Patl
PatlV1	Patl_chr8	5830129	C	G	0/1 0/0	Patl
PatlV1	Patl_chr8	5919726	T	C	0/1 0/0	Patl
PatlV1	Patl_chr8	5919726	T	C	0/1 0/0	Patl
PatlV1	Patl_chr8	5919726	T	C	0/1 0/0	Patl
PatlV1	Patl_chr8	6126408	T	G	0/1 0/0	Patl
PatlV1	Patl_chr8	6130171	G	A	0/1 1/1	Patl
PatlV1	Patl_chr8	6130171	G	A	0/1 1/1	Patl
PatlV1	Patl_chr8	6214691	A	G	0/1 0/0	Patl
PatlV1	Patl_chr8	6214691	A	G	0/1 0/0	Patl
PatlV1	Patl_chr8	6214691	A	G	0/1 0/0	Patl
PatlV1	Patl_chr8	6485423	G	A	0/1 1/1	Patl
PatlV1	Patl_chr8	6485423	G	A	0/1 1/1	Patl
PatlV1	Patl_chr8	6518071	T	C	0/1 0/0	Patl
PatlV1	Patl_chr8	6518071	T	C	0/1 0/0	Patl
PatlV1	Patl_chr8	7756618	C	G	0/1 0/0	Patl
PatlV1	Patl_chr8	7756618	C	G	0/1 0/0	Patl
PatlV1	Patl_chr8	7786588	T	G	0/1 0/0	Patl
PatlV1	Patl_chr8	7795021	C	T	0/1 0/0	Patl
PatlV1	Patl_chr8	8157975	T	C	0/1 1/1	Patl
PatlV1	Patl_chr8	8192566	A	C	0/1 0/0	Patl
PatlV1	Patl_chr8	8203861	T	G	0/1 0/0	Patl
PatlV1	Patl_chr8	8399325	T	C	0/1 0/0	Patl
PatlV1	Patl_chr8	8447636	T	G	0/1 0/0	Patl
PatlV1	Patl_chr8	9112469	G	A	0/1 0/0	Patl
PatlV1	Patl_chr8	9659611	G	T	0/1 0/0	Patl
PatlV1	Patl_chr8	9661984	C	A	0/1 0/0	Patl
PatlV1	Patl_chr8	9922779	A	G	0/1 0/0	Patl
PatlV1	Patl_chr8	9922779	A	G	0/1 0/0	Patl
PatlV1	Patl_chr8	9922779	A	G	0/1 0/0	Patl
PatlV1	Patl_chr8	9946093	T	G	0/1 0/0	Patl
PatlV1	Patl_chr8	10060136	A	G	0/1 0/0	Patl
PatlV1	Patl_chr8	10069585	G	C	0/1 0/0	Patl
PatlV1	Patl_chr8	10304272	G	A	0/1 0/0	Patl
PatlV1	Patl_chr8	10451963	C	T	0/1 0/0	Patl
PatlV1	Patl_chr8	10566049	A	C	0/1 0/0	Patl
PatlV1	Patl_chr8	11182438	AGGGGCCA	AGGGCCA	0/1 0/0	Patl
PatlV1	Patl_chr8	11182483	A	G	0/1 0/0	Patl
PatlV1	Patl_chr8	11730472	A	G	0/1 0/0	Patl
PatlV1	Patl_chr8	11730472	A	G	0/1 0/0	Patl
PatlV1	Patl_chr8	12100844	A	G	0/1 0/0	Patl
PatlV1	Patl_chr8	12100844	A	G	0/1 0/0	Patl
PatlV1	Patl_chr8	12237000	G	A	0/1 0/0	Patl
PatlV1	Patl_chr8	16058003	TT	GT	0/1 1/1	Patl
PatlV1	Patl_chr8	16058003	TT	GT	0/1 1/1	Patl
PatlV1	Patl_chr8	16058003	TT	GT	0/1 1/1	Patl
PatlV1	Patl_chr8	16058015	A	G	0/1 0/0	Patl
PatlV1	Patl_chr8	17748491	ATG	GTG	0/1 0/0	Patl
PatlV1	Patl_chr8	17748496	T	A	0/1 0/0	Patl
PatlV1	Patl_chr8	17748514	G	A	0/1 0/0	Patl
PatlV1	Patl_chr8	17748514	G	A	0/1 0/0	Patl
PatlV1	Patl_chr8	19643875	T	C	0/0 0/1	Pint
PatlV1	Patl_chr8	21370803	A	G	0/1 1/1	Patl
PatlV1	Patl_chr8	23210877	A	G	0/1 0/0	Patl
PatlV1	Patl_chr9	357140	GC	AT	0/1 0/0	Patl
PatlV1	Patl_chr9	357140	GC	AT	0/1 0/0	Patl
PatlV1	Patl_chr9	357140	GC	AT	0/1 0/0	Patl
PatlV1	Patl_chr9	357140	GC	AT	0/1 0/0	Patl
PatlV1	Patl_chr9	357140	GC	AT	0/1 0/0	Patl
PatlV1	Patl_chr9	357140	GC	AT	0/1 0/0	Patl
PatlV1	Patl_chr9	357140	GC	AT	0/1 0/0	Patl
PatlV1	Patl_chr9	357140	GC	AT	0/1 0/0	Patl
PatlV1	Patl_chr9	357140	GC	AT	0/1 0/0	Patl
PatlV1	Patl_chr9	357140	GC	AT	0/1 0/0	Patl
PatlV1	Patl_chr9	357155	A	G	0/1 0/0	Patl
PatlV1	Patl_chr9	357155	A	G	0/1 0/0	Patl
PatlV1	Patl_chr9	357155	A	G	0/1 0/0	Patl
PatlV1	Patl_chr9	357155	A	G	0/1 0/0	Patl
PatlV1	Patl_chr9	357155	A	G	0/1 0/0	Patl
PatlV1	Patl_chr9	357155	A	G	0/1 0/0	Patl
PatlV1	Patl_chr9	357155	A	G	0/1 0/0	Patl
PatlV1	Patl_chr9	357155	A	G	0/1 0/0	Patl
PatlV1	Patl_chr9	357155	A	G	0/1 0/0	Patl
PatlV1	Patl_chr9	357155	A	G	0/1 0/0	Patl
PatlV1	Patl_chr9	358475	A	G	0/1 0/0	Patl
PatlV1	Patl_chr9	358475	A	G	0/1 0/0	Patl
PatlV1	Patl_chr9	358475	A	G	0/1 0/0	Patl
PatlV1	Patl_chr9	358475	A	G	0/1 0/0	Patl
PatlV1	Patl_chr9	358475	A	G	0/1 0/0	Patl
PatlV1	Patl_chr9	358475	A	G	0/1 0/0	Patl
PatlV1	Patl_chr9	358475	A	G	0/1 0/0	Patl
PatlV1	Patl_chr9	358475	A	G	0/1 0/0	Patl
PatlV1	Patl_chr9	358475	A	G	0/1 0/0	Patl
PatlV1	Patl_chr9	358475	A	G	0/1 0/0	Patl
PatlV1	Patl_chr9	360540	T	G	0/1 0/0	Patl
PatlV1	Patl_chr9	360540	T	G	0/1 0/0	Patl
PatlV1	Patl_chr9	360540	T	G	0/1 0/0	Patl
PatlV1	Patl_chr9	360540	T	G	0/1 0/0	Patl
PatlV1	Patl_chr9	360540	T	G	0/1 0/0	Patl
PatlV1	Patl_chr9	360540	T	G	0/1 0/0	Patl
PatlV1	Patl_chr9	360540	T	G	0/1 0/0	Patl
PatlV1	Patl_chr9	360540	T	G	0/1 0/0	Patl
PatlV1	Patl_chr9	360540	T	G	0/1 0/0	Patl
PatlV1	Patl_chr9	360540	T	G	0/1 0/0	Patl
PatlV1	Patl_chr9	421275	C	G	0/1 0/0	Patl
PatlV1	Patl_chr9	421275	C	G	0/1 0/0	Patl
PatlV1	Patl_chr9	421275	C	G	0/1 0/0	Patl
PatlV1	Patl_chr9	421275	C	G	0/1 0/0	Patl
PatlV1	Patl_chr9	421275	C	G	0/1 0/0	Patl
PatlV1	Patl_chr9	421275	C	G	0/1 0/0	Patl
PatlV1	Patl_chr9	421275	C	G	0/1 0/0	Patl
PatlV1	Patl_chr9	421275	C	G	0/1 0/0	Patl
PatlV1	Patl_chr9	421275	C	G	0/1 0/0	Patl
PatlV1	Patl_chr9	421275	C	G	0/1 0/0	Patl
PatlV1	Patl_chr9	462151	T	C	0/1 0/0	Patl
PatlV1	Patl_chr9	462151	T	C	0/1 0/0	Patl
PatlV1	Patl_chr9	462151	T	C	0/1 0/0	Patl
PatlV1	Patl_chr9	462151	T	C	0/1 0/0	Patl
PatlV1	Patl_chr9	462151	T	C	0/1 0/0	Patl
PatlV1	Patl_chr9	462151	T	C	0/1 0/0	Patl
PatlV1	Patl_chr9	462151	T	C	0/1 0/0	Patl
PatlV1	Patl_chr9	462151	T	C	0/1 0/0	Patl
PatlV1	Patl_chr9	462151	T	C	0/1 0/0	Patl
PatlV1	Patl_chr9	462151	T	C	0/1 0/0	Patl
PatlV1	Patl_chr9	547418	A	C	0/1 1/1	Patl
PatlV1	Patl_chr9	547418	A	C	0/1 1/1	Patl
PatlV1	Patl_chr9	547418	A	C	0/1 1/1	Patl
PatlV1	Patl_chr9	547418	A	C	0/1 1/1	Patl
PatlV1	Patl_chr9	547418	A	C	0/1 1/1	Patl
PatlV1	Patl_chr9	547418	A	C	0/1 1/1	Patl
PatlV1	Patl_chr9	547418	A	C	0/1 1/1	Patl
PatlV1	Patl_chr9	547418	A	C	0/1 1/1	Patl
PatlV1	Patl_chr9	547432	A	G	0/1 1/1	Patl
PatlV1	Patl_chr9	547432	A	G	0/1 1/1	Patl
PatlV1	Patl_chr9	547432	A	G	0/1 1/1	Patl
PatlV1	Patl_chr9	547432	A	G	0/1 1/1	Patl
PatlV1	Patl_chr9	547432	A	G	0/1 1/1	Patl
PatlV1	Patl_chr9	547432	A	G	0/1 1/1	Patl
PatlV1	Patl_chr9	547432	A	G	0/1 1/1	Patl
PatlV1	Patl_chr9	547432	A	G	0/1 1/1	Patl
PatlV1	Patl_chr9	547432	A	G	0/1 1/1	Patl
PatlV1	Patl_chr9	548951	G	A	0/1 0/0	Patl
PatlV1	Patl_chr9	548951	G	A	0/1 0/0	Patl
PatlV1	Patl_chr9	548951	G	A	0/1 0/0	Patl
PatlV1	Patl_chr9	548951	G	A	0/1 0/0	Patl
PatlV1	Patl_chr9	548951	G	A	0/1 0/0	Patl
PatlV1	Patl_chr9	548951	G	A	0/1 0/0	Patl
PatlV1	Patl_chr9	548951	G	A	0/1 0/0	Patl
PatlV1	Patl_chr9	548951	G	A	0/1 0/0	Patl
PatlV1	Patl_chr9	548951	G	A	0/1 0/0	Patl
PatlV1	Patl_chr9	548951	G	A	0/1 0/0	Patl
PatlV1	Patl_chr9	552844	G	A	0/1 1/1	Patl
PatlV1	Patl_chr9	552844	G	A	0/1 1/1	Patl
PatlV1	Patl_chr9	552844	G	A	0/1 1/1	Patl
PatlV1	Patl_chr9	552844	G	A	0/1 1/1	Patl
PatlV1	Patl_chr9	552844	G	A	0/1 1/1	Patl
PatlV1	Patl_chr9	552844	G	A	0/1 1/1	Patl
PatlV1	Patl_chr9	552844	G	A	0/1 1/1	Patl
PatlV1	Patl_chr9	552844	G	A	0/1 1/1	Patl
PatlV1	Patl_chr9	552844	G	A	0/1 1/1	Patl
PatlV1	Patl_chr9	552844	G	A	0/1 1/1	Patl
PatlV1	Patl_chr9	572132	A	G	0/1 0/0	Patl
PatlV1	Patl_chr9	572132	A	G	0/1 0/0	Patl
PatlV1	Patl_chr9	572132	A	G	0/1 0/0	Patl
PatlV1	Patl_chr9	572132	A	G	0/1 0/0	Patl
PatlV1	Patl_chr9	572132	A	G	0/1 0/0	Patl
PatlV1	Patl_chr9	572132	A	G	0/1 0/0	Patl
PatlV1	Patl_chr9	572132	A	G	0/1 0/0	Patl
PatlV1	Patl_chr9	572132	A	G	0/1 0/0	Patl
PatlV1	Patl_chr9	572132	A	G	0/1 0/0	Patl
PatlV1	Patl_chr9	572132	A	G	0/1 0/0	Patl
PatlV1	Patl_chr9	1042053	G	A	0/0 0/1	Pint
PatlV1	Patl_chr9	1042053	G	A	0/0 0/1	Pint
PatlV1	Patl_chr9	1385092	T	C	0/1 0/0	Patl
PatlV1	Patl_chr9	1385092	T	C	0/1 0/0	Patl
PatlV1	Patl_chr9	1385092	T	C	0/1 0/0	Patl
PatlV1	Patl_chr9	1385092	T	C	0/1 0/0	Patl
PatlV1	Patl_chr9	1385092	T	C	0/1 0/0	Patl
PatlV1	Patl_chr9	1385092	T	C	0/1 0/0	Patl
PatlV1	Patl_chr9	1385092	T	C	0/1 0/0	Patl
PatlV1	Patl_chr9	1497637	T	C	0/1 0/0	Patl
PatlV1	Patl_chr9	1497637	T	C	0/1 0/0	Patl
PatlV1	Patl_chr9	1497637	T	C	0/1 0/0	Patl
PatlV1	Patl_chr9	1553010	G	T	0/1 0/0	Patl
PatlV1	Patl_chr9	1553010	G	T	0/1 0/0	Patl
PatlV1	Patl_chr9	1553026	C	T	0/1 0/0	Patl
PatlV1	Patl_chr9	1553026	C	T	0/1 0/0	Patl
PatlV1	Patl_chr9	1553026	C	T	0/1 0/0	Patl
PatlV1	Patl_chr9	1553026	C	T	0/1 0/0	Patl
PatlV1	Patl_chr9	1553050	G	T	0/1 0/0	Patl
PatlV1	Patl_chr9	1553050	G	T	0/1 0/0	Patl
PatlV1	Patl_chr9	1553050	G	T	0/1 0/0	Patl
PatlV1	Patl_chr9	1553050	G	T	0/1 0/0	Patl
PatlV1	Patl_chr9	1553056	GC	AT	0/1 0/0	Patl
PatlV1	Patl_chr9	1553056	GC	AT	0/1 0/0	Patl
PatlV1	Patl_chr9	1553056	GC	AT	0/1 0/0	Patl
PatlV1	Patl_chr9	1553056	GC	AT	0/1 0/0	Patl
PatlV1	Patl_chr9	1881452	A	T	0/1 0/0	Patl
PatlV1	Patl_chr9	1881452	A	T	0/1 0/0	Patl
PatlV1	Patl_chr9	1881452	A	T	0/1 0/0	Patl
PatlV1	Patl_chr9	1882446	A	G	0/1 0/0	Patl
PatlV1	Patl_chr9	1882446	A	G	0/1 0/0	Patl
PatlV1	Patl_chr9	1882446	A	G	0/1 0/0	Patl
PatlV1	Patl_chr9	2327707	A	C	0/1 0/0	Patl
PatlV1	Patl_chr9	2327707	A	C	0/1 0/0	Patl
PatlV1	Patl_chr9	2327776	G	C	0/1 0/0	Patl
PatlV1	Patl_chr9	2327776	G	C	0/1 0/0	Patl
PatlV1	Patl_chr9	2327776	G	C	0/1 0/0	Patl

## Sheet: S9.2_RefAlt_Pint
ReferenceAssembly	CHROM	POS	REF	ALT	Orchard	Phenotype	AdjR2	mlog10p	ParentalGenotype	Segregating.Parent
PintV1	Pint_chr1	12902245	T	C	Experimental	TreeHeight_3rdYear_cm	0.0226901	5.74855	0/1 1/1	Pint
PintV1	Pint_chr1	18270994	G	A	Experimental	MaturityAge_Years	0.0538308	6.72373	0/0 0/1	Patl
PintV1	Pint_chr11	24662657	C	T	Experimental	TrunkCaliper_3rdYear_cm	0.0245299	6.15831	0/0 0/1	Patl
PintV1	Pint_chr11	24662667	C	T	Experimental	TrunkCaliper_3rdYear_cm	0.0241167	6.06747	0/0 0/1	Patl
PintV1	Pint_chr11	24662680	A	G	Experimental	TrunkCaliper_3rdYear_cm	0.0241757	6.08043	0/0 0/1	Patl
PintV1	Pint_chr11	24877736	T	C	Experimental	TreeHeight_3rdYear_cm	0.0230501	5.82766	0/0 0/1	Patl
PintV1	Pint_chr11	24877736	T	C	Experimental	TrunkCaliper_3rdYear_cm	0.0292788	7.20175	0/0 0/1	Patl
PintV1	Pint_chr11	24877752	C	T	Experimental	CanopyVolume_3rdYear_m3	0.023308	5.86833	0/0 0/1	Patl
PintV1	Pint_chr11	24877752	C	T	Experimental	TreeHeight_3rdYear_cm	0.0262591	6.53235	0/0 0/1	Patl
PintV1	Pint_chr11	24877752	C	T	Experimental	TrunkCaliper_3rdYear_cm	0.0310097	7.58204	0/0 0/1	Patl
PintV1	Pint_chr11	24966858	CC	AC	Experimental	TrunkCaliper_3rdYear_cm	0.0318726	7.77166	0/0 0/1	Patl
PintV1	Pint_chr11	24966858	CC	AC	Experimental	CanopyVolume_3rdYear_m3	0.023467	5.90317	0/0 0/1	Patl
PintV1	Pint_chr11	24966858	CC	AC	Experimental	TreeHeight_3rdYear_cm	0.0240056	6.03757	0/0 0/1	Patl
PintV1	Pint_chr11	24976249	G	T	Experimental	TrunkCaliper_3rdYear_cm	0.0303734	7.44225	0/0 0/1	Patl
PintV1	Pint_chr11	24976249	G	T	Experimental	CanopyVolume_3rdYear_m3	0.0247813	6.19095	0/0 0/1	Patl
PintV1	Pint_chr11	24976249	G	T	Experimental	TreeHeight_3rdYear_cm	0.0257352	6.41734	0/0 0/1	Patl
PintV1	Pint_chr11	24976326	ATTTTTTGC	ATTTTTTTGC	Experimental	TrunkCaliper_3rdYear_cm	0.0304892	7.46768	0/0 0/1	Patl
PintV1	Pint_chr11	24976326	ATTTTTTGC	ATTTTTTTGC	Experimental	CanopyVolume_3rdYear_m3	0.0258413	6.42297	0/0 0/1	Patl
PintV1	Pint_chr11	24976326	ATTTTTTGC	ATTTTTTTGC	Experimental	TreeHeight_3rdYear_cm	0.0269837	6.69139	0/0 0/1	Patl
PintV1	Pint_chr11	25054418	T	A	Experimental	CanopyVolume_3rdYear_m3	0.0271253	6.70393	0/0 0/1	Patl
PintV1	Pint_chr11	25054418	T	A	Experimental	TrunkCaliper_3rdYear_cm	0.0387841	9.29202	0/0 0/1	Patl
PintV1	Pint_chr11	25054418	T	A	Experimental	TreeHeight_3rdYear_cm	0.0278209	6.87514	0/0 0/1	Patl
PintV1	Pint_chr11	25095536	AAGAGAGAGAGT	AAGAGAGAGAGAGT	Experimental	TrunkCaliper_3rdYear_cm	0.0402853	9.62279	0/0 0/1	Patl
PintV1	Pint_chr11	25095536	AAGAGAGAGAGT	AAGAGAGAGAGAGT	Experimental	CanopyVolume_3rdYear_m3	0.0262414	6.51052	0/0 0/1	Patl
PintV1	Pint_chr11	25095536	AAGAGAGAGAGT	AAGAGAGAGAGAGT	Experimental	TreeHeight_3rdYear_cm	0.0259119	6.45613	0/0 0/1	Patl
PintV1	Pint_chr11	25234376	C	A	Experimental	TreeHeight_3rdYear_cm	0.0352535	8.50694	0/0 0/1	Patl
PintV1	Pint_chr11	25234376	C	A	Experimental	CanopyVolume_3rdYear_m3	0.032415	7.8614	0/0 0/1	Patl
PintV1	Pint_chr11	25234376	C	A	Experimental	TrunkCaliper_3rdYear_cm	0.0469468	11.0937	0/0 0/1	Patl
PintV1	Pint_chr11	25234376	C	A	Experimental	TrunkCaliper_7thYear_cm	0.0449923	5.74438	0/0 0/1	Patl
PintV1	Pint_chr11	26381974	ATG	TTG	Experimental	TreeHeight_7thYear_cm	0.0507751	6.39289	0/0 0/1	Patl
PintV1	Pint_chr11	26381974	ATG	TTG	Experimental	TreeHeight_3rdYear_cm	0.0465125	10.9871	0/0 0/1	Patl
PintV1	Pint_chr11	26381974	ATG	TTG	Experimental	CanopyVolume_7thYear_m3	0.0541287	6.75715	0/0 0/1	Patl
PintV1	Pint_chr11	26381974	ATG	TTG	Experimental	TrunkCaliper_2ndYear_cm	0.0263458	6.55738	0/0 0/1	Patl
PintV1	Pint_chr11	26381974	ATG	TTG	Experimental	TrunkCaliper_3rdYear_cm	0.0627721	14.6149	0/0 0/1	Patl
PintV1	Pint_chr11	26381974	ATG	TTG	Experimental	CanopyVolume_3rdYear_m3	0.0426355	10.1024	0/0 0/1	Patl
PintV1	Pint_chr11	26381974	ATG	TTG	Experimental	TrunkCaliper_7thYear_cm	0.0641635	7.90096	0/0 0/1	Patl
PintV1	Pint_chr11	26381985	T	C	Experimental	TrunkCaliper_7thYear_cm	0.0606235	7.50111	0/0 0/1	Patl
PintV1	Pint_chr11	26381985	T	C	Experimental	TreeHeight_7thYear_cm	0.0471009	5.98071	0/0 0/1	Patl
PintV1	Pint_chr11	26381985	T	C	Experimental	CanopyVolume_7thYear_m3	0.0482313	6.09631	0/0 0/1	Patl
PintV1	Pint_chr11	26381985	T	C	Experimental	TreeHeight_3rdYear_cm	0.0452458	10.7073	0/0 0/1	Patl
PintV1	Pint_chr11	26381985	T	C	Experimental	TrunkCaliper_2ndYear_cm	0.0256323	6.4006	0/0 0/1	Patl
PintV1	Pint_chr11	26381985	T	C	Experimental	TrunkCaliper_3rdYear_cm	0.0619375	14.4281	0/0 0/1	Patl
PintV1	Pint_chr11	26381985	T	C	Experimental	CanopyVolume_3rdYear_m3	0.0419841	9.95929	0/0 0/1	Patl
PintV1	Pint_chr11	26498953	G	T	Experimental	CanopyVolume_7thYear_m3	0.06974	8.51661	0/0 0/1	Patl
PintV1	Pint_chr11	26498953	G	T	Experimental	CanopyVolume_3rdYear_m3	0.0502975	11.7902	0/0 0/1	Patl
PintV1	Pint_chr11	26498953	G	T	Experimental	TrunkCaliper_2ndYear_cm	0.0439308	10.4271	0/0 0/1	Patl
PintV1	Pint_chr11	26498953	G	T	Experimental	TreeHeight_7thYear_cm	0.066341	8.14737	0/0 0/1	Patl
PintV1	Pint_chr11	26498953	G	T	Experimental	TreeHeight_3rdYear_cm	0.055777	13.0407	0/0 0/1	Patl
PintV1	Pint_chr11	26498953	G	T	Experimental	TrunkCaliper_7thYear_cm	0.0776147	9.42918	0/0 0/1	Patl
PintV1	Pint_chr11	26498953	G	T	Experimental	TrunkCaliper_3rdYear_cm	0.0859776	19.8633	0/0 0/1	Patl
PintV1	Pint_chr11	26498975	AATTGCCA	AGTTGCCA	Experimental	TrunkCaliper_7thYear_cm	0.079282	9.61969	0/0 0/1	Patl
PintV1	Pint_chr11	26498975	AATTGCCA	AGTTGCCA	Experimental	TreeHeight_3rdYear_cm	0.0572164	13.361	0/0 0/1	Patl
PintV1	Pint_chr11	26498975	AATTGCCA	AGTTGCCA	Experimental	TreeHeight_7thYear_cm	0.0658566	8.09252	0/0 0/1	Patl
PintV1	Pint_chr11	26498975	AATTGCCA	AGTTGCCA	Experimental	TrunkCaliper_2ndYear_cm	0.0430544	10.2336	0/0 0/1	Patl
PintV1	Pint_chr11	26498975	AATTGCCA	AGTTGCCA	Experimental	CanopyVolume_7thYear_m3	0.0683287	8.35682	0/0 0/1	Patl
PintV1	Pint_chr11	26498975	AATTGCCA	AGTTGCCA	Experimental	CanopyVolume_3rdYear_m3	0.050576	11.8517	0/0 0/1	Patl
PintV1	Pint_chr11	26498975	AATTGCCA	AGTTGCCA	Experimental	TrunkCaliper_3rdYear_cm	0.0887411	20.4959	0/0 0/1	Patl
PintV1	Pint_chr11	26621692	T	G	Experimental	TrunkCaliper_2ndYear_cm	0.0350909	8.47917	0/0 0/1	Patl
PintV1	Pint_chr11	26621692	T	G	Experimental	TreeHeight_3rdYear_cm	0.0465228	10.9894	0/0 0/1	Patl
PintV1	Pint_chr11	26621692	T	G	Experimental	TreeHeight_7thYear_cm	0.0699854	8.56058	0/0 0/1	Patl
PintV1	Pint_chr11	26621692	T	G	Experimental	CanopyVolume_7thYear_m3	0.0683153	8.3553	0/0 0/1	Patl
PintV1	Pint_chr11	26621692	T	G	Experimental	TrunkCaliper_7thYear_cm	0.0697499	8.53384	0/0 0/1	Patl
PintV1	Pint_chr11	26621692	T	G	Experimental	CanopyVolume_3rdYear_m3	0.0436357	10.3223	0/0 0/1	Patl
PintV1	Pint_chr11	26621692	T	G	Experimental	TrunkCaliper_3rdYear_cm	0.0825626	19.0839	0/0 0/1	Patl
PintV1	Pint_chr11	26640355	G	T	Experimental	CanopyVolume_7thYear_m3	0.0689691	8.4293	0/0 0/1	Patl
PintV1	Pint_chr11	26640355	G	T	Experimental	TrunkCaliper_3rdYear_cm	0.0843612	19.4941	0/0 0/1	Patl
PintV1	Pint_chr11	26640355	G	T	Experimental	TreeHeight_3rdYear_cm	0.0472348	11.1468	0/0 0/1	Patl
PintV1	Pint_chr11	26640355	G	T	Experimental	TrunkCaliper_7thYear_cm	0.0688767	8.43476	0/0 0/1	Patl
PintV1	Pint_chr11	26640355	G	T	Experimental	CanopyVolume_3rdYear_m3	0.0418875	9.93806	0/0 0/1	Patl
PintV1	Pint_chr11	26640355	G	T	Experimental	TrunkCaliper_2ndYear_cm	0.0393969	9.42701	0/0 0/1	Patl
PintV1	Pint_chr11	26640355	G	T	Experimental	TreeHeight_7thYear_cm	0.0713312	8.71345	0/0 0/1	Patl
PintV1	Pint_chr11	26958972	A	G	Experimental	TreeHeight_7thYear_cm	0.0517444	6.50172	0/0 0/1	Patl
PintV1	Pint_chr11	26958972	A	G	Experimental	TreeHeight_3rdYear_cm	0.0476003	11.2276	0/0 0/1	Patl
PintV1	Pint_chr11	26958972	A	G	Experimental	CanopyVolume_7thYear_m3	0.0507459	6.37789	0/0 0/1	Patl
PintV1	Pint_chr11	26958972	A	G	Experimental	TrunkCaliper_2ndYear_cm	0.0337301	8.17994	0/0 0/1	Patl
PintV1	Pint_chr11	26958972	A	G	Experimental	TrunkCaliper_7thYear_cm	0.0523259	6.56704	0/0 0/1	Patl
PintV1	Pint_chr11	26958972	A	G	Experimental	CanopyVolume_3rdYear_m3	0.0337076	8.14438	0/0 0/1	Patl
PintV1	Pint_chr11	26958972	A	G	Experimental	TrunkCaliper_3rdYear_cm	0.069799	16.1927	0/0 0/1	Patl
PintV1	Pint_chr11	27023492	C	G	Experimental	TreeHeight_3rdYear_cm	0.0482784	11.3775	0/0 0/1	Patl
PintV1	Pint_chr11	27023492	C	G	Experimental	CanopyVolume_3rdYear_m3	0.0343416	8.2832	0/0 0/1	Patl
PintV1	Pint_chr11	27023492	C	G	Experimental	CanopyVolume_7thYear_m3	0.0534477	6.68075	0/0 0/1	Patl
PintV1	Pint_chr11	27023492	C	G	Experimental	TreeHeight_7thYear_cm	0.056064	6.98734	0/0 0/1	Patl
PintV1	Pint_chr11	27023492	C	G	Experimental	TrunkCaliper_7thYear_cm	0.050827	6.39872	0/0 0/1	Patl
PintV1	Pint_chr11	27023492	C	G	Experimental	TrunkCaliper_2ndYear_cm	0.0344269	8.33314	0/0 0/1	Patl
PintV1	Pint_chr11	27023492	C	G	Experimental	TrunkCaliper_3rdYear_cm	0.0745737	17.2703	0/0 0/1	Patl
PintV1	Pint_chr11	27110132	C	G	Experimental	CanopyVolume_3rdYear_m3	0.0349715	8.42116	0/0 0/1	Patl
PintV1	Pint_chr11	27110132	C	G	Experimental	CanopyVolume_7thYear_m3	0.0564695	7.01994	0/0 0/1	Patl
PintV1	Pint_chr11	27110132	C	G	Experimental	TreeHeight_7thYear_cm	0.063557	7.8324	0/0 0/1	Patl
PintV1	Pint_chr11	27110132	C	G	Experimental	TrunkCaliper_7thYear_cm	0.0556441	6.94008	0/0 0/1	Patl
PintV1	Pint_chr11	27110132	C	G	Experimental	TreeHeight_3rdYear_cm	0.0474153	11.1867	0/0 0/1	Patl
PintV1	Pint_chr11	27110132	C	G	Experimental	TrunkCaliper_2ndYear_cm	0.0355781	8.58634	0/0 0/1	Patl
PintV1	Pint_chr11	27110132	C	G	Experimental	TrunkCaliper_3rdYear_cm	0.076217	17.6423	0/0 0/1	Patl
PintV1	Pint_chr11	27176920	G	T	Experimental	TreeHeight_7thYear_cm	0.0580109	7.20656	0/0 0/1	Patl
PintV1	Pint_chr11	27176920	G	T	Experimental	CanopyVolume_7thYear_m3	0.0472118	5.98223	0/0 0/1	Patl
PintV1	Pint_chr11	27176920	G	T	Experimental	TrunkCaliper_2ndYear_cm	0.0319036	7.77847	0/0 0/1	Patl
PintV1	Pint_chr11	27176920	G	T	Experimental	TrunkCaliper_7thYear_cm	0.0469075	5.95903	0/0 0/1	Patl
PintV1	Pint_chr11	27176920	G	T	Experimental	TreeHeight_3rdYear_cm	0.0466831	11.0248	0/0 0/1	Patl
PintV1	Pint_chr11	27176920	G	T	Experimental	CanopyVolume_3rdYear_m3	0.0340495	8.21922	0/0 0/1	Patl
PintV1	Pint_chr11	27176920	G	T	Experimental	TrunkCaliper_3rdYear_cm	0.0700213	16.2428	0/0 0/1	Patl
PintV1	Pint_chr11	27179279	G	C	Experimental	TreeHeight_7thYear_cm	0.0532594	6.67193	0/0 0/1	Patl
PintV1	Pint_chr11	27179279	G	C	Experimental	CanopyVolume_3rdYear_m3	0.0343354	8.28184	0/0 0/1	Patl
PintV1	Pint_chr11	27179279	G	C	Experimental	TreeHeight_3rdYear_cm	0.0482691	11.3755	0/0 0/1	Patl
PintV1	Pint_chr11	27179279	G	C	Experimental	TrunkCaliper_2ndYear_cm	0.0293712	7.22206	0/0 0/1	Patl
PintV1	Pint_chr11	27179279	G	C	Experimental	TrunkCaliper_7thYear_cm	0.046842	5.95169	0/0 0/1	Patl
PintV1	Pint_chr11	27179279	G	C	Experimental	TrunkCaliper_3rdYear_cm	0.0707025	16.3962	0/0 0/1	Patl
PintV1	Pint_chr11	27647459	C	A	Experimental	TreeHeight_3rdYear_cm	0.0428615	10.1813	0/0 0/1	Patl
PintV1	Pint_chr11	27647459	C	A	Experimental	TrunkCaliper_3rdYear_cm	0.0633644	14.7475	0/0 0/1	Patl
PintV1	Pint_chr11	27647459	C	A	Experimental	CanopyVolume_3rdYear_m3	0.0355816	8.55479	0/0 0/1	Patl
PintV1	Pint_chr11	27647459	C	A	Experimental	TrunkCaliper_2ndYear_cm	0.0285478	7.04115	0/0 0/1	Patl
PintV1	Pint_chr11	27921731	A	G	Experimental	TrunkCaliper_3rdYear_cm	0.0646028	15.0251	0/0 0/1	Patl
PintV1	Pint_chr11	27921731	A	G	Experimental	CanopyVolume_3rdYear_m3	0.0379227	9.06789	0/0 0/1	Patl
PintV1	Pint_chr11	27921731	A	G	Experimental	TreeHeight_3rdYear_cm	0.0440077	10.4341	0/0 0/1	Patl
PintV1	Pint_chr11	27921731	A	G	Experimental	TrunkCaliper_2ndYear_cm	0.0289368	7.12662	0/0 0/1	Patl
PintV1	Pint_chr12	5033504	CCCCAA	CTCCAGCCAA,CCCCAGCCAA	Experimental	TrunkCaliper_2ndYear_cm	0.0352201	8.49959	0/0 0/1	Patl
PintV1	Pint_chr12	8506933	C	G	Experimental	TrunkCaliper_1stYear_cm	0.0346398	8.37997	0/0 0/1	Patl
PintV1	Pint_chr12	8506937	T	A	Experimental	TrunkCaliper_1stYear_cm	0.035298	8.52473	0/0 0/1	Patl
PintV1	Pint_chr12	8506941	T	C	Experimental	TrunkCaliper_1stYear_cm	0.0261253	6.50893	0/0 0/1	Patl
PintV1	Pint_chr13	25365220	G	A	Experimental	TrunkCaliper_3rdYear_cm	0.0646618	15.0383	0/0 0/1	Patl
PintV1	Pint_chr13	25365220	G	A	Experimental	TreeHeight_3rdYear_cm	0.0414217	9.86394	0/0 0/1	Patl
PintV1	Pint_chr13	25365220	G	A	Experimental	TrunkCaliper_2ndYear_cm	0.0307339	7.52143	0/0 0/1	Patl
PintV1	Pint_chr13	25365220	G	A	Experimental	CanopyVolume_3rdYear_m3	0.0340706	8.22384	0/0 0/1	Patl
PintV1	Pint_chr13	25365220	G	A	Experimental	TreeHeight_7thYear_cm	0.0484027	6.12668	0/0 0/1	Patl
PintV1	Pint_chr13	27597832	G	T	Experimental	TreeHeight_7thYear_cm	0.0451708	5.76439	0/0 0/1	Patl
PintV1	Pint_chr13	28234306	T	G	Experimental	TreeHeight_7thYear_cm	0.0468853	5.95654	0/0 0/1	Patl
PintV1	Pint_chr13	28711303	G	A	Experimental	TreeHeight_7thYear_cm	0.0480328	6.0852	0/0 0/1	Patl
PintV1	Pint_chr13	28711321	CGGGTC	CGGTC	Experimental	TreeHeight_7thYear_cm	0.0517317	6.50031	0/0 0/1	Patl
PintV1	Pint_chr13	29262208	A	G	Experimental	TreeHeight_7thYear_cm	0.0450427	5.75004	0/0 0/1	Patl
PintV1	Pint_chr14	5564035	G	A	Experimental	TrunkCaliper_1stYear_cm	0.0252925	6.32592	0/0 0/1	Patl
PintV1	Pint_chr14	5564035	G	A	Experimental	TreeHeight_1stYear_cm	0.0317664	7.74833	0/0 0/1	Patl
PintV1	Pint_chr15	3841536	TAAAC	GAAAT	Experimental	TrunkCaliper_1stYear_cm	0.0245743	6.16805	0/0 0/1	Patl
PintV1	Pint_chr15	4667638	G	C	Experimental	TrunkCaliper_1stYear_cm	0.0275065	6.8124	0/0 0/1	Patl
PintV1	Pint_chr15	4669960	A	G	Experimental	TrunkCaliper_1stYear_cm	0.0262325	6.53249	0/0 0/1	Patl
PintV1	Pint_chr15	6095704	T	C	Experimental	TrunkCaliper_1stYear_cm	0.0324661	7.90209	0/0 0/1	Patl
PintV1	Pint_chr15	6095722	T	G	Experimental	TrunkCaliper_1stYear_cm	0.0307296	7.52049	0/0 0/1	Patl
PintV1	Pint_chr15	6259305	T	C	Experimental	TrunkCaliper_1stYear_cm	0.0308218	7.54076	0/0 0/1	Patl
PintV1	Pint_chr15	7781484	CCTCTCTCTCCA	CCTCTCTCGCTCCA	Experimental	TrunkCaliper_1stYear_cm	0.0326604	7.9448	0/0 0/1	Patl
PintV1	Pint_chr15	7784822	C	A	Experimental	TrunkCaliper_1stYear_cm	0.033996	8.2384	0/0 0/1	Patl
PintV1	Pint_chr15	8377286	C	T	Experimental	TrunkCaliper_1stYear_cm	0.0229015	5.80023	0/0 0/1	Patl
PintV1	Pint_chr15	9422202	G	A	Experimental	TrunkCaliper_1stYear_cm	0.036796	8.85432	0/0 0/1	Patl
PintV1	Pint_chr15	9422230	G	A	Experimental	TrunkCaliper_1stYear_cm	0.0274341	6.79649	0/0 0/1	Patl
PintV1	Pint_chr15	9860701	GAT	AAC	Experimental	TrunkCaliper_1stYear_cm	0.0235456	5.94189	0/0 0/1	Patl
PintV1	Pint_chr15	10105308	CC	TT	Experimental	TrunkCaliper_1stYear_cm	0.0274068	6.7905	0/0 0/1	Patl
PintV1	Pint_chr15	10530543	C	T	Experimental	TrunkCaliper_1stYear_cm	0.0306299	7.49859	0/0 0/1	Patl
PintV1	Pint_chr15	10530584	C	A	Experimental	TrunkCaliper_1stYear_cm	0.0289124	7.12127	0/0 0/1	Patl
PintV1	Pint_chr15	10672167	T	G	Experimental	TrunkCaliper_1stYear_cm	0.0277123	6.8576	0/0 0/1	Patl
PintV1	Pint_chr15	11527637	G	A	Experimental	TrunkCaliper_1stYear_cm	0.027371	6.78263	0/0 0/1	Patl
PintV1	Pint_chr15	11544881	T	C	Experimental	TrunkCaliper_1stYear_cm	0.0265134	6.5942	0/0 0/1	Patl
PintV1	Pint_chr15	11794467	G	A	Experimental	TrunkCaliper_1stYear_cm	0.0233651	5.9022	0/0 0/1	Patl
PintV1	Pint_chr15	11883331	T	A	Experimental	TrunkCaliper_1stYear_cm	0.0240438	6.05144	0/0 0/1	Patl
PintV1	Pint_chr15	11883344	T	C	Experimental	TrunkCaliper_1stYear_cm	0.0240594	6.05486	0/0 0/1	Patl
PintV1	Pint_chr15	11921380	G	T	Experimental	TrunkCaliper_1stYear_cm	0.023149	5.85467	0/0 0/1	Patl
PintV1	Pint_chr15	12419982	C	G	Experimental	TrunkCaliper_1stYear_cm	0.0229774	5.81693	0/0 0/1	Patl
PintV1	Pint_chr15	19582889	C	T	Experimental	TrunkCaliper_2ndYear_cm	0.0249933	6.26016	0/0 0/1	Patl
PintV1	Pint_chr15	19582889	C	T	Experimental	TreeHeight_1stYear_cm	0.029247	7.19477	0/0 0/1	Patl
PintV1	Pint_chr2	26334092	C	T	Experimental	TreeHeight_3rdYear_cm	0.0311854	7.61355	0/1 0/0	Pint
PintV1	Pint_chr2	26334092	C	T	Experimental	TrunkCaliper_3rdYear_cm	0.0410756	9.79701	0/1 0/0	Pint
PintV1	Pint_chr3	2631337	T	C	Commercial	CommercialTrunk	0.887528	8.6375	0/1 0/0	Pint
PintV1	Pint_chr3	3020850	T	C	Commercial	CommercialTrunk	0.888455	11.1959	0/1 1/1	Pint
PintV1	Pint_chr3	4870934	GGCGGCAGCAGCAG	GG	Commercial	CommercialTrunk	0.892575	22.7168	0/1 0/0	Pint
PintV1	Pint_chr3	4870934	GGCGGCAGCAGCAG	GG	Experimental	TrunkCaliper_3rdYear_cm	0.031534	7.69725	0/1 0/0	Pint
PintV1	Pint_chr3	5634592	T	C	Experimental	CanopyVolume_3rdYear_m3	0.0250663	6.25333	0/1 0/0	Pint
PintV1	Pint_chr3	5634592	T	C	Experimental	TrunkCaliper_3rdYear_cm	0.0439415	10.4294	0/1 0/0	Pint
PintV1	Pint_chr3	5634592	T	C	Experimental	TrunkCaliper_7thYear_cm	0.0474195	6.01643	0/1 0/0	Pint
PintV1	Pint_chr3	5634592	T	C	Commercial	CommercialTrunk	0.886666	6.26107	0/1 0/0	Pint
PintV1	Pint_chr3	6276765	G	A	Experimental	CanopyVolume_3rdYear_m3	0.0247329	6.18036	0/1 0/0	Pint
PintV1	Pint_chr3	6276765	G	A	Experimental	TrunkCaliper_7thYear_cm	0.0507221	6.38694	0/1 0/0	Pint
PintV1	Pint_chr3	6276765	G	A	Experimental	TrunkCaliper_3rdYear_cm	0.0462672	10.9434	0/1 0/0	Pint
PintV1	Pint_chr3	6276765	G	A	Commercial	CommercialTrunk	0.893724	25.9929	0/1 0/0	Pint
PintV1	Pint_chr3	6314473	G	C	Experimental	CanopyVolume_3rdYear_m3	0.0242683	6.07865	0/1 0/0	Pint
PintV1	Pint_chr3	6314473	G	C	Experimental	TrunkCaliper_3rdYear_cm	0.0453086	10.7315	0/1 0/0	Pint
PintV1	Pint_chr3	6314473	G	C	Commercial	CommercialTrunk	0.892763	23.2513	0/1 0/0	Pint
PintV1	Pint_chr3	6314473	G	C	Experimental	TrunkCaliper_7thYear_cm	0.0473158	6.0048	0/1 0/0	Pint
PintV1	Pint_chr3	6314490	GACC	AGCC	Experimental	TrunkCaliper_7thYear_cm	0.0473158	6.0048	0/1 1/1	Pint
PintV1	Pint_chr3	6314490	GACC	AGCC	Experimental	CanopyVolume_3rdYear_m3	0.0242683	6.07865	0/1 1/1	Pint
PintV1	Pint_chr3	6314490	GACC	AGCC	Experimental	TrunkCaliper_3rdYear_cm	0.0453086	10.7315	0/1 1/1	Pint
PintV1	Pint_chr3	6314490	GACC	AGCC	Commercial	CommercialTrunk	0.893138	24.3179	0/1 1/1	Pint
PintV1	Pint_chr3	9508012	A	C	Commercial	CommercialTrunk	0.890143	15.8788	0/1 0/0	Pint
PintV1	Pint_chr3	9508012	A	C	Experimental	CanopyVolume_7thYear_m3	0.0448345	5.71634	0/1 0/0	Pint
PintV1	Pint_chr3	9508012	A	C	Experimental	TrunkCaliper_3rdYear_cm	0.041662	9.92633	0/1 0/0	Pint
PintV1	Pint_chr3	9508012	A	C	Experimental	TrunkCaliper_7thYear_cm	0.060153	7.44803	0/1 0/0	Pint
PintV1	Pint_chr3	9920788	T	C	Experimental	TrunkCaliper_3rdYear_cm	0.0398027	9.51644	0/1 0/0	Pint
PintV1	Pint_chr3	9920788	T	C	Commercial	CommercialTrunk	0.88963	14.4517	0/1 0/0	Pint
PintV1	Pint_chr3	12751828	C	T	Commercial	CommercialTrunk	0.887193	7.71645	0/0 0/1	Patl
PintV1	Pint_chr3	12751856	C	T	Commercial	CommercialTrunk	0.887261	7.90374	0/0 0/1	Patl
PintV1	Pint_chr3	12751888	C	T	Commercial	CommercialTrunk	0.886639	6.18777	0/0 0/1	Patl
PintV1	Pint_chr3	14627767	T	C	Commercial	CommercialTrunk	0.887689	9.08162	0/1 1/1	Pint
PintV1	Pint_chr3	16863477	A	C	Commercial	CommercialTrunk	0.88673	6.43913	0/1 1/1	Pint
PintV1	Pint_chr3	16866801	CGCCTT	CGCCTC	Commercial	CommercialTrunk	0.886889	6.87835	0/1 0/0	Pint
PintV1	Pint_chr3	16866822	A	C,G	Commercial	CommercialTrunk	0.886463	6.91173	0/1 1/1	Pint
PintV1	Pint_chr3	16866856	C	T	Commercial	CommercialTrunk	0.886902	6.91277	0/1 0/0	Pint
PintV1	Pint_chr3	18874024	T	C	Commercial	CommercialTrunk	0.886946	7.03542	0/1 0/0	Pint
PintV1	Pint_chr3	22070635	G	A	Experimental	TrunkCaliper_2ndYear_cm	0.0347411	8.40226	0/0 0/1	Patl
PintV1	Pint_chr3	22070635	G	A	Experimental	CanopyVolume_3rdYear_m3	0.0240109	6.02228	0/0 0/1	Patl
PintV1	Pint_chr3	22708795	A	G	Experimental	TreeHeight_1stYear_cm	0.031586	7.70868	0/0 0/1	Patl
PintV1	Pint_chr3	22708795	A	G	Experimental	TrunkCaliper_1stYear_cm	0.0267296	6.64171	0/0 0/1	Patl
PintV1	Pint_chr3	26148792	T	C	Experimental	TrunkCaliper_1stYear_cm	0.0257092	6.4175	0/0 0/1	Patl
PintV1	Pint_chr3	26148792	T	C	Experimental	TreeHeight_1stYear_cm	0.0311066	7.60333	0/0 0/1	Patl
PintV1	Pint_chr3	26472304	A	C	Experimental	TrunkCaliper_1stYear_cm	0.0275391	6.81956	0/0 0/1	Patl
PintV1	Pint_chr3	26472304	A	C	Experimental	TreeHeight_1stYear_cm	0.0333747	8.10182	0/0 0/1	Patl
PintV1	Pint_chr3	28833877	GCA	GCCA	Experimental	TrunkCaliper_1stYear_cm	0.0230866	5.84095	0/0 0/1	Patl
PintV1	Pint_chr3	28833877	GCA	GCCA	Experimental	TreeHeight_1stYear_cm	0.0313703	7.66129	0/0 0/1	Patl
PintV1	Pint_chr3	29249259	A	G	Experimental	TrunkCaliper_1stYear_cm	0.0283795	7.00419	0/0 0/1	Patl
PintV1	Pint_chr3	29249259	A	G	Experimental	TreeHeight_1stYear_cm	0.0331153	8.04478	0/0 0/1	Patl
PintV1	Pint_chr3	29613040	T	G	Experimental	TreeHeight_1stYear_cm	0.0306564	7.50441	0/0 0/1	Patl
PintV1	Pint_chr3	29914533	CCT	TCC	Experimental	TreeHeight_1stYear_cm	0.0339846	8.2359	0/0 0/1	Patl
PintV1	Pint_chr3	29914533	CCT	TCC	Experimental	TrunkCaliper_1stYear_cm	0.026061	6.4948	0/0 0/1	Patl
PintV1	Pint_chr3	29997548	G	T	Experimental	TrunkCaliper_1stYear_cm	0.0280031	6.92149	0/0 0/1	Patl
PintV1	Pint_chr3	29997548	G	T	Experimental	TreeHeight_1stYear_cm	0.0349111	8.43963	0/0 0/1	Patl
PintV1	Pint_chr3	29997575	G	C	Experimental	TrunkCaliper_1stYear_cm	0.0275715	6.82668	0/0 0/1	Patl
PintV1	Pint_chr3	29997575	G	C	Experimental	TreeHeight_1stYear_cm	0.0331513	8.05269	0/0 0/1	Patl
PintV1	Pint_chr3	30138464	A	G	Experimental	TreeHeight_1stYear_cm	0.0338712	8.21096	0/0 0/1	Patl
PintV1	Pint_chr3	30138464	A	G	Experimental	TrunkCaliper_1stYear_cm	0.0279259	6.90453	0/0 0/1	Patl
PintV1	Pint_chr3	30227774	G	T	Experimental	TrunkCaliper_1stYear_cm	0.0308291	7.54236	0/0 0/1	Patl
PintV1	Pint_chr3	30227774	G	T	Experimental	TreeHeight_1stYear_cm	0.0347493	8.40404	0/0 0/1	Patl
PintV1	Pint_chr3	30238538	G	A	Experimental	TreeHeight_1stYear_cm	0.035954	8.66904	0/0 0/1	Patl
PintV1	Pint_chr3	30238538	G	A	Experimental	TrunkCaliper_1stYear_cm	0.0307845	7.53256	0/0 0/1	Patl
PintV1	Pint_chr3	30926992	C	T	Experimental	TrunkCaliper_1stYear_cm	0.0287714	7.09029	0/0 0/1	Patl
PintV1	Pint_chr3	30926992	C	T	Experimental	TreeHeight_1stYear_cm	0.0313408	7.65479	0/0 0/1	Patl
PintV1	Pint_chr3	31028995	G	A	Experimental	TreeHeight_1stYear_cm	0.0324525	7.89909	0/0 0/1	Patl
PintV1	Pint_chr3	31028995	G	A	Experimental	TrunkCaliper_1stYear_cm	0.0299026	7.3388	0/0 0/1	Patl
PintV1	Pint_chr3	31029090	G	T	Experimental	TrunkCaliper_1stYear_cm	0.0345286	8.35552	0/0 0/1	Patl
PintV1	Pint_chr3	31029090	G	T	Experimental	TreeHeight_1stYear_cm	0.0356403	8.60002	0/0 0/1	Patl
PintV1	Pint_chr3	31444424	T	C	Experimental	TrunkCaliper_1stYear_cm	0.0357446	8.62297	0/0 0/1	Patl
PintV1	Pint_chr3	31444424	T	C	Experimental	TreeHeight_1stYear_cm	0.0360722	8.69505	0/0 0/1	Patl
PintV1	Pint_chr3	31444453	C	A	Experimental	TrunkCaliper_1stYear_cm	0.0365102	8.79142	0/0 0/1	Patl
PintV1	Pint_chr3	31444453	C	A	Experimental	TreeHeight_1stYear_cm	0.0352531	8.51485	0/0 0/1	Patl
PintV1	Pint_chr3	31801807	T	C	Experimental	TreeHeight_1stYear_cm	0.0376032	9.03198	0/0 0/1	Patl
PintV1	Pint_chr3	31801807	T	C	Experimental	TrunkCaliper_1stYear_cm	0.0383408	9.1944	0/0 0/1	Patl
PintV1	Pint_chr3	31801818	T	A	Experimental	TreeHeight_1stYear_cm	0.0348814	8.4331	0/0 0/1	Patl
PintV1	Pint_chr3	31801818	T	A	Experimental	TrunkCaliper_1stYear_cm	0.0353912	8.54523	0/0 0/1	Patl
PintV1	Pint_chr3	31805400	G	C	Experimental	TreeHeight_1stYear_cm	0.0335595	8.14243	0/0 0/1	Patl
PintV1	Pint_chr3	31805400	G	C	Experimental	TrunkCaliper_1stYear_cm	0.0344858	8.34611	0/0 0/1	Patl
PintV1	Pint_chr3	31805405	G	T	Experimental	TrunkCaliper_1stYear_cm	0.0358961	8.65629	0/0 0/1	Patl
PintV1	Pint_chr3	31805405	G	T	Experimental	TreeHeight_1stYear_cm	0.0364637	8.78119	0/0 0/1	Patl
PintV1	Pint_chr3	31806752	G	A	Experimental	CanopyVolume_2ndYear_m3	0.023504	5.87368	0/0 0/1	Patl
PintV1	Pint_chr3	31806752	G	A	Experimental	TreeHeight_1stYear_cm	0.0386423	9.26078	0/0 0/1	Patl
PintV1	Pint_chr3	31806752	G	A	Experimental	TrunkCaliper_1stYear_cm	0.0401117	9.58454	0/0 0/1	Patl
PintV1	Pint_chr3	31887061	G	C	Experimental	TrunkCaliper_1stYear_cm	0.0362249	8.72863	0/0 0/1	Patl
PintV1	Pint_chr3	31887061	G	C	Experimental	TreeHeight_1stYear_cm	0.0358236	8.64035	0/0 0/1	Patl
PintV1	Pint_chr3	31887111	A	T	Experimental	TreeHeight_1stYear_cm	0.0368512	8.86645	0/0 0/1	Patl
PintV1	Pint_chr3	31887111	A	T	Experimental	TrunkCaliper_1stYear_cm	0.0364091	8.76918	0/0 0/1	Patl
PintV1	Pint_chr3	31887195	G	A	Experimental	TrunkCaliper_1stYear_cm	0.0321551	7.83374	0/0 0/1	Patl
PintV1	Pint_chr3	31887195	G	A	Experimental	TreeHeight_1stYear_cm	0.0346169	8.37493	0/0 0/1	Patl
PintV1	Pint_chr3	31887242	G	A	Experimental	TreeHeight_1stYear_cm	0.0333826	8.10354	0/0 0/1	Patl
PintV1	Pint_chr3	31887242	G	A	Experimental	TrunkCaliper_1stYear_cm	0.033544	8.13903	0/0 0/1	Patl
PintV1	Pint_chr3	31887245	TC	TT	Experimental	TrunkCaliper_1stYear_cm	0.0369787	8.89453	0/0 0/1	Patl
PintV1	Pint_chr3	31887245	TC	TT	Experimental	TreeHeight_1stYear_cm	0.0367425	8.84254	0/0 0/1	Patl
PintV1	Pint_chr3	32273688	G	A	Experimental	TreeHeight_1stYear_cm	0.0268888	6.67669	0/0 0/1	Patl
PintV1	Pint_chr3	32273688	G	A	Experimental	TrunkCaliper_1stYear_cm	0.0285938	7.05126	0/0 0/1	Patl
PintV1	Pint_chr3	32378364	A	G	Experimental	TrunkCaliper_1stYear_cm	0.0299218	7.34301	0/0 0/1	Patl
PintV1	Pint_chr3	32378364	A	G	Experimental	TreeHeight_1stYear_cm	0.0339057	8.21855	0/0 0/1	Patl
PintV1	Pint_chr3	32385864	A	T	Experimental	TrunkCaliper_1stYear_cm	0.0334472	8.11775	0/0 0/1	Patl
PintV1	Pint_chr3	32385864	A	T	Experimental	TreeHeight_1stYear_cm	0.0370874	8.91845	0/0 0/1	Patl
PintV1	Pint_chr3	32434269	C	G	Experimental	TreeHeight_1stYear_cm	0.0319087	7.77959	0/0 0/1	Patl
PintV1	Pint_chr3	32434269	C	G	Experimental	TrunkCaliper_1stYear_cm	0.0263776	6.56438	0/0 0/1	Patl
PintV1	Pint_chr3	32502018	C	G	Experimental	TrunkCaliper_1stYear_cm	0.0314333	7.67512	0/0 0/1	Patl
PintV1	Pint_chr3	32502018	C	G	Experimental	TreeHeight_1stYear_cm	0.0349989	8.45895	0/0 0/1	Patl
PintV1	Pint_chr3	32502058	G	A	Experimental	TreeHeight_1stYear_cm	0.0349989	8.45895	0/0 0/1	Patl
PintV1	Pint_chr3	32502058	G	A	Experimental	TrunkCaliper_1stYear_cm	0.0314333	7.67512	0/0 0/1	Patl
PintV1	Pint_chr3	32793012	G	A	Experimental	TrunkCaliper_1stYear_cm	0.0229657	5.81435	0/0 0/1	Patl
PintV1	Pint_chr3	32793012	G	A	Experimental	TreeHeight_1stYear_cm	0.0358737	8.65136	0/0 0/1	Patl
PintV1	Pint_chr3	32793026	C	T	Experimental	TreeHeight_1stYear_cm	0.034983	8.45544	0/0 0/1	Patl
PintV1	Pint_chr3	32793026	C	T	Experimental	TrunkCaliper_1stYear_cm	0.0279797	6.91635	0/0 0/1	Patl
PintV1	Pint_chr3	32793060	G	T	Experimental	TreeHeight_1stYear_cm	0.0351421	8.49045	0/0 0/1	Patl
PintV1	Pint_chr3	32906998	C	A	Experimental	TrunkCaliper_1stYear_cm	0.0257077	6.41716	0/0 0/1	Patl
PintV1	Pint_chr3	32906998	C	A	Experimental	TreeHeight_1stYear_cm	0.0377897	9.07305	0/0 0/1	Patl
PintV1	Pint_chr3	32914735	G	A	Experimental	TreeHeight_1stYear_cm	0.038437	9.21558	0/0 0/1	Patl
PintV1	Pint_chr3	32914735	G	A	Experimental	TrunkCaliper_1stYear_cm	0.0260968	6.50266	0/0 0/1	Patl
PintV1	Pint_chr3	32991550	A	C	Experimental	TreeHeight_1stYear_cm	0.0407453	9.72419	0/0 0/1	Patl
PintV1	Pint_chr3	32991550	A	C	Experimental	TrunkCaliper_1stYear_cm	0.0263879	6.56663	0/0 0/1	Patl
PintV1	Pint_chr3	32999210	A	T	Experimental	TreeHeight_1stYear_cm	0.0417667	9.94943	0/0 0/1	Patl
PintV1	Pint_chr3	32999210	A	T	Experimental	TrunkCaliper_1stYear_cm	0.0276126	6.83572	0/0 0/1	Patl
PintV1	Pint_chr3	33030942	C	T	Experimental	TrunkCaliper_1stYear_cm	0.0298417	7.32543	0/0 0/1	Patl
PintV1	Pint_chr3	33030942	C	T	Experimental	TreeHeight_1stYear_cm	0.0414613	9.88208	0/0 0/1	Patl
PintV1	Pint_chr3	33037988	G	A	Experimental	TreeHeight_1stYear_cm	0.0447572	10.6096	0/0 0/1	Patl
PintV1	Pint_chr3	33037988	G	A	Experimental	TrunkCaliper_1stYear_cm	0.0299966	7.35945	0/0 0/1	Patl
PintV1	Pint_chr3	33349857	T	C	Experimental	TrunkCaliper_1stYear_cm	0.0296302	7.27895	0/0 0/1	Patl
PintV1	Pint_chr3	33349857	T	C	Experimental	TreeHeight_1stYear_cm	0.0441031	10.4651	0/0 0/1	Patl
PintV1	Pint_chr3	33360734	C	T	Experimental	TrunkCaliper_1stYear_cm	0.0296845	7.29088	0/0 0/1	Patl
PintV1	Pint_chr3	33360734	C	T	Experimental	TreeHeight_1stYear_cm	0.0462491	10.9394	0/0 0/1	Patl
PintV1	Pint_chr3	33460370	T	A	Experimental	TreeHeight_1stYear_cm	0.0461725	10.9225	0/0 0/1	Patl
PintV1	Pint_chr3	33460370	T	A	Experimental	TrunkCaliper_1stYear_cm	0.0308033	7.53669	0/0 0/1	Patl
PintV1	Pint_chr3	33582710	C	A	Experimental	TrunkCaliper_1stYear_cm	0.0338787	8.21262	0/0 0/1	Patl
PintV1	Pint_chr3	33582710	C	A	Experimental	TreeHeight_1stYear_cm	0.0462817	10.9466	0/0 0/1	Patl
PintV1	Pint_chr3	33582712	A	G	Experimental	TreeHeight_1stYear_cm	0.0423479	10.0777	0/0 0/1	Patl
PintV1	Pint_chr3	33582712	A	G	Experimental	TrunkCaliper_1stYear_cm	0.0298355	7.32405	0/0 0/1	Patl
PintV1	Pint_chr3	33629300	C	A	Experimental	TreeHeight_1stYear_cm	0.0428383	10.1859	0/0 0/1	Patl
PintV1	Pint_chr3	33629300	C	A	Experimental	TrunkCaliper_1stYear_cm	0.0257933	6.43597	0/0 0/1	Patl
PintV1	Pint_chr3	33629441	T	C	Experimental	TreeHeight_1stYear_cm	0.0424776	10.1063	0/0 0/1	Patl
PintV1	Pint_chr3	33629441	T	C	Experimental	TrunkCaliper_1stYear_cm	0.0276782	6.85013	0/0 0/1	Patl
PintV1	Pint_chr3	33630284	GGATAAATTTTGGCTTCATG	GG,GGACAAATTTTGGCTTCATG	Experimental	TreeHeight_1stYear_cm	0.046142	10.9053	0/0 0/1	Patl
PintV1	Pint_chr3	33630284	GGATAAATTTTGGCTTCATG	GG,GGACAAATTTTGGCTTCATG	Experimental	TrunkCaliper_1stYear_cm	0.0287455	7.07805	0/0 0/1	Patl
PintV1	Pint_chr3	33630311	C	A	Experimental	TrunkCaliper_1stYear_cm	0.0267317	6.64217	0/0 0/1	Patl
PintV1	Pint_chr3	33630311	C	A	Experimental	TreeHeight_1stYear_cm	0.0411149	9.80569	0/0 0/1	Patl
PintV1	Pint_chr3	33652827	G	T	Experimental	TreeHeight_1stYear_cm	0.0484475	11.426	0/0 0/1	Patl
PintV1	Pint_chr3	33652827	G	T	Experimental	TrunkCaliper_1stYear_cm	0.0232929	5.88631	0/0 0/1	Patl
PintV1	Pint_chr3	33661315	C	A	Experimental	TrunkCaliper_1stYear_cm	0.0268265	6.663	0/0 0/1	Patl
PintV1	Pint_chr3	33661315	C	A	Experimental	TreeHeight_1stYear_cm	0.0486356	11.4676	0/0 0/1	Patl
PintV1	Pint_chr3	33661338	G	A	Experimental	TreeHeight_1stYear_cm	0.0459215	10.867	0/0 0/1	Patl
PintV1	Pint_chr3	33661338	G	A	Experimental	TrunkCaliper_1stYear_cm	0.0251476	6.29408	0/0 0/1	Patl
PintV1	Pint_chr3	33661342	CT	TG	Experimental	TreeHeight_1stYear_cm	0.0478402	11.2915	0/0 0/1	Patl
PintV1	Pint_chr3	33661342	CT	TG	Experimental	TrunkCaliper_1stYear_cm	0.0267803	6.65285	0/0 0/1	Patl
PintV1	Pint_chr3	33661344	C	G	Experimental	TrunkCaliper_1stYear_cm	0.0251476	6.29408	0/0 0/1	Patl
PintV1	Pint_chr3	33661344	C	G	Experimental	TreeHeight_1stYear_cm	0.0459215	10.867	0/0 0/1	Patl
PintV1	Pint_chr3	33661359	G	T	Experimental	TrunkCaliper_1stYear_cm	0.0260887	6.5009	0/0 0/1	Patl
PintV1	Pint_chr3	33661359	G	T	Experimental	TreeHeight_1stYear_cm	0.0479805	11.3226	0/0 0/1	Patl
PintV1	Pint_chr3	33819153	G	T	Experimental	TrunkCaliper_1stYear_cm	0.0314754	7.68438	0/1 0/0	Pint
PintV1	Pint_chr3	33819188	A	G	Experimental	TrunkCaliper_1stYear_cm	0.0265286	6.59754	0/0 0/1	Patl
PintV1	Pint_chr3	33819188	A	G	Experimental	TreeHeight_1stYear_cm	0.0451488	10.6962	0/0 0/1	Patl
PintV1	Pint_chr3	33819203	A	C	Experimental	TreeHeight_1stYear_cm	0.0453012	10.7299	0/0 0/1	Patl
PintV1	Pint_chr3	33819203	A	C	Experimental	TrunkCaliper_1stYear_cm	0.0279548	6.91088	0/0 0/1	Patl
PintV1	Pint_chr3	33869231	C	G	Experimental	TrunkCaliper_1stYear_cm	0.0243032	6.10846	0/0 0/1	Patl
PintV1	Pint_chr3	33869231	C	G	Experimental	TreeHeight_1stYear_cm	0.0461009	10.9066	0/0 0/1	Patl
PintV1	Pint_chr3	34032922	A	T	Experimental	TrunkCaliper_1stYear_cm	0.0238153	6.0012	0/0 0/1	Patl
PintV1	Pint_chr3	34032922	A	T	Experimental	TreeHeight_1stYear_cm	0.0454927	10.7722	0/0 0/1	Patl
PintV1	Pint_chr3	34984786	A	G	Experimental	TrunkCaliper_1stYear_cm	0.0345265	8.35504	0/1 0/0	Pint
PintV1	Pint_chr3	35025369	A	G	Experimental	TreeHeight_1stYear_cm	0.0442709	10.5022	0/0 0/1	Patl
PintV1	Pint_chr3	35025369	A	G	Experimental	TrunkCaliper_1stYear_cm	0.0303352	7.43384	0/0 0/1	Patl
PintV1	Pint_chr3	35122697	C	T	Experimental	TrunkCaliper_1stYear_cm	0.0235601	5.94508	0/0 0/1	Patl
PintV1	Pint_chr3	35122697	C	T	Experimental	TreeHeight_1stYear_cm	0.0355891	8.58876	0/0 0/1	Patl
PintV1	Pint_chr3	35122715	T	C	Experimental	TrunkCaliper_1stYear_cm	0.0289395	7.12722	0/1 0/0	Pint
PintV1	Pint_chr3	35315665	G	A	Experimental	TrunkCaliper_1stYear_cm	0.0229967	5.82118	0/1 0/0	Pint
PintV1	Pint_chr3	35357176	T	C	Experimental	TreeHeight_1stYear_cm	0.0307929	7.53441	0/0 0/1	Patl
PintV1	Pint_chr3	35357227	G	A	Experimental	TreeHeight_1stYear_cm	0.0314723	7.68369	0/0 0/1	Patl
PintV1	Pint_chr3	35357242	A	G	Experimental	TreeHeight_1stYear_cm	0.0321164	7.82524	0/0 0/1	Patl
PintV1	Pint_chr3	35357251	G	T	Experimental	TreeHeight_1stYear_cm	0.0333797	8.10292	0/0 0/1	Patl
PintV1	Pint_chr3	35357254	C	T	Experimental	TreeHeight_1stYear_cm	0.0340792	8.2567	0/0 0/1	Patl
PintV1	Pint_chr3	35357264	T	C	Experimental	TreeHeight_1stYear_cm	0.0340792	8.2567	0/0 0/1	Patl
PintV1	Pint_chr3	35357771	C	G	Experimental	TreeHeight_1stYear_cm	0.0328807	7.99322	0/0 0/1	Patl
PintV1	Pint_chr3	35516942	T	A	Experimental	TrunkCaliper_1stYear_cm	0.0253567	6.34002	0/1 1/1	Pint
PintV1	Pint_chr5	10670672	TCCACCCA	TCCACCTA	Commercial	CommercialTrunk	0.886535	5.8993	0/0 0/1	Patl
PintV1	Pint_chr6	4674101	T	C	Commercial	CommercialTrunk	0.886651	6.2207	0/0 0/1	Patl
PintV1	Pint_chr6	12546859	C	T	Experimental	TrunkCaliper_1stYear_cm	0.029733	7.30153	0/0 0/1	Patl
PintV1	Pint_chr6	12546910	A	G	Experimental	TrunkCaliper_1stYear_cm	0.0302839	7.42256	0/0 0/1	Patl
PintV1	Pint_chr7	20595423	G	C	Experimental	TreeHeight_1stYear_cm	0.0271788	6.74039	0/0 0/1	Patl
PintV1	Pint_chr8	297371	G	A	Experimental	TreeHeight_1stYear_cm	0.0235014	5.93218	0/0 0/1	Patl
PintV1	Pint_chr8	508768	T	A	Experimental	TreeHeight_1stYear_cm	0.0260145	6.48459	0/0 0/1	Patl
PintV1	Pint_chr8	715656	T	C	Experimental	TreeHeight_1stYear_cm	0.023362	5.90152	0/0 0/1	Patl
PintV1	Pint_chr8	715665	C	T	Experimental	TreeHeight_1stYear_cm	0.023362	5.90152	0/0 0/1	Patl
PintV1	Pint_chr8	819238	A	C	Experimental	TreeHeight_1stYear_cm	0.0249173	6.24346	0/0 0/1	Patl
PintV1	Pint_chr8	2032889	G	T	Experimental	TreeHeight_1stYear_cm	0.0266454	6.62322	0/0 0/1	Patl
PintV1	Pint_chr8	2032889	G	T	Experimental	CanopyVolume_2ndYear_m3	0.0239901	5.97938	0/0 0/1	Patl
PintV1	Pint_chr8	2065344	G	A	Experimental	TreeHeight_1stYear_cm	0.0269068	6.68064	0/0 0/1	Patl
PintV1	Pint_chr8	2065443	T	C	Experimental	TreeHeight_1stYear_cm	0.0261041	6.50427	0/0 0/1	Patl
PintV1	Pint_chr8	3838370	A	G	Experimental	TreeHeight_1stYear_cm	0.0283107	6.98908	0/0 0/1	Patl
PintV1	Pint_chr8	3838384	G	A	Experimental	TreeHeight_1stYear_cm	0.0283107	6.98908	0/0 0/1	Patl
PintV1	Pint_chr8	3838438	T	G	Experimental	TreeHeight_1stYear_cm	0.0249788	6.25697	0/0 0/1	Patl
PintV1	Pint_chr8	3838447	GAA	AAT	Experimental	TreeHeight_1stYear_cm	0.0249788	6.25697	0/0 0/1	Patl
PintV1	Pint_chr8	3838450	A	G	Experimental	TreeHeight_1stYear_cm	0.0285383	7.03906	0/0 0/1	Patl
PintV1	Pint_chr8	3838517	T	C	Experimental	TreeHeight_1stYear_cm	0.0248952	6.2386	0/0 0/1	Patl
PintV1	Pint_chr8	3896492	T	A	Experimental	TreeHeight_1stYear_cm	0.0282015	6.96509	0/0 0/1	Patl
PintV1	Pint_chr8	3896526	G	A	Experimental	TreeHeight_1stYear_cm	0.0273592	6.78004	0/0 0/1	Patl
PintV1	Pint_chr8	3896532	A	G	Experimental	TreeHeight_1stYear_cm	0.0280827	6.93898	0/0 0/1	Patl
PintV1	Pint_chr8	3942288	A	G	Experimental	TreeHeight_1stYear_cm	0.0286615	7.06615	0/0 0/1	Patl
PintV1	Pint_chr8	3942288	A	G	Experimental	TrunkCaliper_1stYear_cm	0.0231634	5.85785	0/0 0/1	Patl
PintV1	Pint_chr8	3979130	A	G	Experimental	TreeHeight_1stYear_cm	0.0254952	6.37047	0/0 0/1	Patl
PintV1	Pint_chr8	4012070	C	T	Experimental	TreeHeight_1stYear_cm	0.0291942	7.18316	0/0 0/1	Patl
PintV1	Pint_chr8	4305938	A	G	Experimental	TreeHeight_1stYear_cm	0.0258957	6.45847	0/0 0/1	Patl
PintV1	Pint_chr8	4512304	G	T	Experimental	TreeHeight_1stYear_cm	0.0355921	8.58943	0/0 0/1	Patl
PintV1	Pint_chr8	4512304	G	T	Experimental	TrunkCaliper_1stYear_cm	0.0268329	6.66441	0/0 0/1	Patl
PintV1	Pint_chr8	4512304	G	T	Experimental	CanopyVolume_2ndYear_m3	0.0238355	5.94577	0/0 0/1	Patl
PintV1	Pint_chr8	4612463	C	G	Experimental	TrunkCaliper_1stYear_cm	0.0246394	6.18237	0/0 0/1	Patl
PintV1	Pint_chr8	4612463	C	G	Experimental	TreeHeight_1stYear_cm	0.034634	8.3787	0/0 0/1	Patl
PintV1	Pint_chr8	4612535	T	G	Experimental	TreeHeight_1stYear_cm	0.0377763	9.0701	0/0 0/1	Patl
PintV1	Pint_chr8	4612535	T	G	Experimental	CanopyVolume_2ndYear_m3	0.0233073	5.8309	0/0 0/1	Patl
PintV1	Pint_chr8	4612535	T	G	Experimental	TrunkCaliper_1stYear_cm	0.0308145	7.53915	0/0 0/1	Patl
PintV1	Pint_chr8	5237018	A	G	Experimental	TreeHeight_1stYear_cm	0.0272562	6.75741	0/0 0/1	Patl
PintV1	Pint_chr8	5237018	A	G	Experimental	MaturityAge_Years	0.0492389	6.20911	0/0 0/1	Patl
PintV1	Pint_chr8	5237018	A	G	Experimental	TrunkCaliper_1stYear_cm	0.024423	6.1348	0/0 0/1	Patl
PintV1	Pint_chr8	5381248	T	C	Experimental	TrunkCaliper_1stYear_cm	0.0285558	7.04293	0/0 0/1	Patl
PintV1	Pint_chr8	5381248	T	C	Experimental	MaturityAge_Years	0.0525507	6.58016	0/0 0/1	Patl
PintV1	Pint_chr8	5381248	T	C	Experimental	TreeHeight_1stYear_cm	0.0288784	7.1138	0/0 0/1	Patl
PintV1	Pint_chr8	5498025	G	A	Experimental	MaturityAge_Years	0.0547438	6.82617	0/0 0/1	Patl
PintV1	Pint_chr8	5498025	G	A	Experimental	TrunkCaliper_1stYear_cm	0.025296	6.3267	0/0 0/1	Patl
PintV1	Pint_chr8	5498025	G	A	Experimental	TreeHeight_1stYear_cm	0.0317518	7.74511	0/0 0/1	Patl
PintV1	Pint_chr8	5627520	C	G	Experimental	TrunkCaliper_1stYear_cm	0.023055	5.83399	0/0 0/1	Patl
PintV1	Pint_chr8	5627520	C	G	Experimental	TreeHeight_1stYear_cm	0.0311708	7.61743	0/0 0/1	Patl
PintV1	Pint_chr8	5627520	C	G	Experimental	MaturityAge_Years	0.0534433	6.68025	0/0 0/1	Patl
PintV1	Pint_chr8	5728341	T	C	Experimental	TrunkCaliper_1stYear_cm	0.0232667	5.88056	0/0 0/1	Patl
PintV1	Pint_chr8	5728341	T	C	Experimental	MaturityAge_Years	0.0492389	6.20911	0/0 0/1	Patl
PintV1	Pint_chr8	5728341	T	C	Experimental	TreeHeight_1stYear_cm	0.0325268	7.91543	0/0 0/1	Patl
PintV1	Pint_chr8	5767808	A	G	Experimental	MaturityAge_Years	0.0541415	6.75858	0/0 0/1	Patl
PintV1	Pint_chr8	5767808	A	G	Experimental	TreeHeight_1stYear_cm	0.0320518	7.81105	0/0 0/1	Patl
PintV1	Pint_chr8	5767808	A	G	Experimental	TrunkCaliper_1stYear_cm	0.0236953	5.9748	0/0 0/1	Patl
PintV1	Pint_chr8	5931676	A	G	Experimental	TreeHeight_1stYear_cm	0.0293621	7.22006	0/0 0/1	Patl
PintV1	Pint_chr8	5931676	A	G	Experimental	MaturityAge_Years	0.0506664	6.36898	0/0 0/1	Patl
PintV1	Pint_chr8	6013246	A	G	Experimental	TrunkCaliper_1stYear_cm	0.0255494	6.38238	0/0 0/1	Patl
PintV1	Pint_chr8	6013246	A	G	Experimental	MaturityAge_Years	0.0520201	6.52067	0/0 0/1	Patl
PintV1	Pint_chr8	6013246	A	G	Experimental	TreeHeight_1stYear_cm	0.0340684	8.25432	0/0 0/1	Patl
PintV1	Pint_chr8	6030611	G	A	Experimental	MaturityAge_Years	0.0532501	6.65859	0/0 0/1	Patl
PintV1	Pint_chr8	6030611	G	A	Experimental	TreeHeight_1stYear_cm	0.0359991	8.67896	0/0 0/1	Patl
PintV1	Pint_chr8	6030611	G	A	Experimental	TrunkCaliper_1stYear_cm	0.0263912	6.56737	0/0 0/1	Patl
PintV1	Pint_chr8	6038254	T	C	Experimental	TrunkCaliper_1stYear_cm	0.0261629	6.5172	0/0 0/1	Patl
PintV1	Pint_chr8	6038254	T	C	Experimental	TreeHeight_1stYear_cm	0.0307256	7.51962	0/0 0/1	Patl
PintV1	Pint_chr8	6038254	T	C	Experimental	MaturityAge_Years	0.0552201	6.87963	0/0 0/1	Patl
PintV1	Pint_chr8	6168219	A	G	Experimental	MaturityAge_Years	0.0624931	7.69774	0/0 0/1	Patl
PintV1	Pint_chr8	6168219	A	G	Experimental	TreeHeight_1stYear_cm	0.0336165	8.15496	0/0 0/1	Patl
PintV1	Pint_chr8	6168219	A	G	Experimental	TrunkCaliper_1stYear_cm	0.0248646	6.23187	0/0 0/1	Patl
PintV1	Pint_chr8	6168258	C	T	Experimental	TreeHeight_1stYear_cm	0.0302278	7.41025	0/0 0/1	Patl
PintV1	Pint_chr8	6168258	C	T	Experimental	MaturityAge_Years	0.0561319	6.98202	0/0 0/1	Patl
PintV1	Pint_chr8	6282489	G	A	Experimental	TreeHeight_1stYear_cm	0.0369463	8.8874	0/0 0/1	Patl
PintV1	Pint_chr8	6382377	G	A	Experimental	TreeHeight_1stYear_cm	0.0301032	7.38287	0/0 0/1	Patl
PintV1	Pint_chr8	6382377	G	A	Experimental	MaturityAge_Years	0.057227	7.10505	0/0 0/1	Patl
PintV1	Pint_chr8	6382381	G	A	Experimental	TreeHeight_1stYear_cm	0.0330353	8.02721	0/0 0/1	Patl
PintV1	Pint_chr8	6382381	G	A	Experimental	MaturityAge_Years	0.0615306	7.58927	0/0 0/1	Patl
PintV1	Pint_chr8	6382477	C	A	Experimental	TreeHeight_1stYear_cm	0.0305595	7.48313	0/0 0/1	Patl
PintV1	Pint_chr8	6382477	C	A	Experimental	MaturityAge_Years	0.057227	7.10505	0/0 0/1	Patl
PintV1	Pint_chr8	7218598	T	A	Experimental	MaturityAge_Years	0.0642899	7.9004	0/0 0/1	Patl
PintV1	Pint_chr8	7352752	T	G	Experimental	MaturityAge_Years	0.0567247	7.04861	0/0 0/1	Patl
PintV1	Pint_chr8	7581530	CTC	CTT,CTCACACAGTC	Experimental	MaturityAge_Years	0.0602251	7.44225	0/0 0/1	Patl
PintV1	Pint_chr8	7646211	C	T	Experimental	MaturityAge_Years	0.0603949	7.46137	0/0 0/1	Patl
PintV1	Pint_chr8	7842038	T	C	Experimental	MaturityAge_Years	0.0559719	6.96405	0/0 0/1	Patl
PintV1	Pint_chr8	7842091	T	G	Experimental	MaturityAge_Years	0.0569117	7.06962	0/0 0/1	Patl
PintV1	Pint_chr8	8034295	C	T	Experimental	MaturityAge_Years	0.0456151	5.80363	0/0 0/1	Patl
PintV1	Pint_chr8	8045751	T	C	Experimental	MaturityAge_Years	0.0518692	6.50376	0/0 0/1	Patl
PintV1	Pint_chr8	8094735	T	A	Experimental	MaturityAge_Years	0.0520201	6.52067	0/0 0/1	Patl
PintV1	Pint_chr8	8105309	T	G	Experimental	MaturityAge_Years	0.0539772	6.74014	0/0 0/1	Patl
PintV1	Pint_chr8	8144186	T	C	Experimental	MaturityAge_Years	0.0550486	6.86039	0/0 0/1	Patl
PintV1	Pint_chr8	9006994	T	C	Experimental	MaturityAge_Years	0.0548956	6.84321	0/0 0/1	Patl
PintV1	Pint_chr8	9286108	G	T	Experimental	MaturityAge_Years	0.0569117	7.06962	0/0 0/1	Patl
PintV1	Pint_chr8	9586100	A	G	Experimental	TreeHeight_1stYear_cm	0.0237475	5.98628	0/0 0/1	Patl
PintV1	Pint_chr8	9586100	A	G	Experimental	MaturityAge_Years	0.0570599	7.08627	0/0 0/1	Patl
PintV1	Pint_chr8	9586100	A	G	Experimental	TrunkCaliper_1stYear_cm	0.0229084	5.80175	0/0 0/1	Patl
PintV1	Pint_chr8	9686445	G	C	Experimental	MaturityAge_Years	0.0538308	6.72373	0/0 0/1	Patl
PintV1	Pint_chr8	9686471	A	G	Experimental	MaturityAge_Years	0.0591089	7.31664	0/0 0/1	Patl
PintV1	Pint_chr8	9695937	G	C	Experimental	MaturityAge_Years	0.046531	5.90607	0/0 0/1	Patl
PintV1	Pint_chr8	10097293	C	T	Experimental	MaturityAge_Years	0.0490155	6.1841	0/0 0/1	Patl
PintV1	Pint_chr8	10226084	A	C	Experimental	MaturityAge_Years	0.0529174	6.62128	0/0 0/1	Patl
PintV1	Pint_chr8	10262437	A	G	Experimental	TrunkCaliper_1stYear_cm	0.0234017	5.91025	0/0 0/1	Patl
PintV1	Pint_chr8	10262437	A	G	Experimental	MaturityAge_Years	0.0550486	6.86039	0/0 0/1	Patl
PintV1	Pint_chr8	10269564	A	T	Experimental	MaturityAge_Years	0.0520201	6.52067	0/0 0/1	Patl
PintV1	Pint_chr8	10269565	A	G	Experimental	MaturityAge_Years	0.0541415	6.75858	0/0 0/1	Patl
PintV1	Pint_chr8	10808751	T	C	Experimental	MaturityAge_Years	0.0459334	5.83922	0/0 0/1	Patl
PintV1	Pint_chr8	10933726	C	G	Experimental	MaturityAge_Years	0.0494205	6.22944	0/0 0/1	Patl
PintV1	Pint_chr8	10981544	AGGGGCCA	AGGGCCA	Experimental	MaturityAge_Years	0.0559719	6.96405	0/0 0/1	Patl
PintV1	Pint_chr8	10981590	A	G	Experimental	MaturityAge_Years	0.0559719	6.96405	0/0 0/1	Patl
PintV1	Pint_chr8	11652890	A	G	Experimental	MaturityAge_Years	0.0489254	6.17401	0/0 0/1	Patl
PintV1	Pint_chr8	11652890	A	G	Experimental	TrunkCaliper_1stYear_cm	0.0227692	5.77113	0/0 0/1	Patl
PintV1	Pint_chr8	11850767	A	G	Experimental	TreeHeight_1stYear_cm	0.0229088	5.80183	0/0 0/1	Patl
PintV1	Pint_chr8	11850767	A	G	Experimental	MaturityAge_Years	0.0529174	6.62128	0/0 0/1	Patl
PintV1	Pint_chr8	12016698	G	A	Experimental	TreeHeight_1stYear_cm	0.0233556	5.90011	0/0 0/1	Patl
PintV1	Pint_chr8	12041036	T	C	Experimental	MaturityAge_Years	0.0518692	6.50376	0/0 0/1	Patl
PintV1	Pint_chr8	12195561	A	G	Experimental	MaturityAge_Years	0.0499454	6.28822	0/0 0/1	Patl
PintV1	Pint_chr8	19116567	G	A	Experimental	TreeHeight_1stYear_cm	0.0237705	5.99135	0/0 0/1	Patl
PintV1	Pint_chr8	19116614	C	T	Experimental	TreeHeight_1stYear_cm	0.0247145	6.19888	0/0 0/1	Patl
PintV1	Pint_chr8	22368481	A	G	Experimental	TreeHeight_1stYear_cm	0.0237836	5.99423	0/0 0/1	Patl
PintV1	Pint_chr9	245436	G	A	Commercial	CommercialTrunk	0.913876	89.7501	0/0 0/1	Patl
PintV1	Pint_chr9	245436	G	A	Experimental	TreeHeight_7thYear_cm	0.111202	13.3203	0/0 0/1	Patl
PintV1	Pint_chr9	245436	G	A	Experimental	TrunkCaliper_2ndYear_cm	0.065601	15.249	0/0 0/1	Patl
PintV1	Pint_chr9	245436	G	A	Experimental	TrunkCaliper_3rdYear_cm	0.15764	36.8701	0/0 0/1	Patl
PintV1	Pint_chr9	245436	G	A	Experimental	TrunkCaliper_7thYear_cm	0.220688	26.9942	0/0 0/1	Patl
PintV1	Pint_chr9	245436	G	A	Experimental	MaturityAge_Years	0.0951971	11.4294	0/0 0/1	Patl
PintV1	Pint_chr9	245436	G	A	Experimental	TreeHeight_2ndYear_cm	0.0440412	10.4515	0/0 0/1	Patl
PintV1	Pint_chr9	245436	G	A	Experimental	TreeHeight_3rdYear_cm	0.0512872	12.0438	0/0 0/1	Patl
PintV1	Pint_chr9	245436	G	A	Experimental	CanopyVolume_3rdYear_m3	0.0794918	18.3124	0/0 0/1	Patl
PintV1	Pint_chr9	245436	G	A	Experimental	CanopyVolume_7thYear_m3	0.191946	23.1902	0/0 0/1	Patl
PintV1	Pint_chr9	245436	G	A	Experimental	CanopyVolume_2ndYear_m3	0.053352	12.3806	0/0 0/1	Patl
PintV1	Pint_chr9	254730	CTTTTCCA	CTTTTTCCA	Experimental	CanopyVolume_2ndYear_m3	0.045353	10.6281	0/0 0/1	Patl
PintV1	Pint_chr9	254730	CTTTTCCA	CTTTTTCCA	Experimental	CanopyVolume_3rdYear_m3	0.0609929	14.1614	0/0 0/1	Patl
PintV1	Pint_chr9	254730	CTTTTCCA	CTTTTTCCA	Experimental	TrunkCaliper_2ndYear_cm	0.0518088	12.1712	0/0 0/1	Patl
PintV1	Pint_chr9	254730	CTTTTCCA	CTTTTTCCA	Experimental	TrunkCaliper_3rdYear_cm	0.125955	29.1893	0/0 0/1	Patl
PintV1	Pint_chr9	254730	CTTTTCCA	CTTTTTCCA	Experimental	TreeHeight_2ndYear_cm	0.0332421	8.07266	0/0 0/1	Patl
PintV1	Pint_chr9	254730	CTTTTCCA	CTTTTTCCA	Experimental	TreeHeight_3rdYear_cm	0.0312779	7.63386	0/0 0/1	Patl
PintV1	Pint_chr9	254730	CTTTTCCA	CTTTTTCCA	Experimental	CanopyVolume_7thYear_m3	0.141163	16.8657	0/0 0/1	Patl
PintV1	Pint_chr9	254730	CTTTTCCA	CTTTTTCCA	Experimental	MaturityAge_Years	0.067429	8.25504	0/0 0/1	Patl
PintV1	Pint_chr9	254730	CTTTTCCA	CTTTTTCCA	Experimental	TrunkCaliper_7thYear_cm	0.166063	19.9614	0/0 0/1	Patl
PintV1	Pint_chr9	254730	CTTTTCCA	CTTTTTCCA	Experimental	TreeHeight_7thYear_cm	0.0793236	9.62445	0/0 0/1	Patl
PintV1	Pint_chr9	259221	GC	AT	Experimental	MaturityAge_Years	0.090553	10.8933	0/0 0/1	Patl
PintV1	Pint_chr9	259221	GC	AT	Experimental	TreeHeight_3rdYear_cm	0.0473706	11.1768	0/0 0/1	Patl
PintV1	Pint_chr9	259221	GC	AT	Experimental	CanopyVolume_7thYear_m3	0.160216	19.1964	0/0 0/1	Patl
PintV1	Pint_chr9	259221	GC	AT	Experimental	TreeHeight_7thYear_cm	0.0923939	11.127	0/0 0/1	Patl
PintV1	Pint_chr9	259221	GC	AT	Experimental	TreeHeight_2ndYear_cm	0.0430625	10.2354	0/0 0/1	Patl
PintV1	Pint_chr9	259221	GC	AT	Commercial	CommercialTrunk	0.892184	21.6095	0/0 0/1	Patl
PintV1	Pint_chr9	259221	GC	AT	Experimental	CanopyVolume_3rdYear_m3	0.0803526	18.5072	0/0 0/1	Patl
PintV1	Pint_chr9	259221	GC	AT	Experimental	TrunkCaliper_7thYear_cm	0.193134	23.3896	0/0 0/1	Patl
PintV1	Pint_chr9	259221	GC	AT	Experimental	TrunkCaliper_2ndYear_cm	0.062725	14.6044	0/0 0/1	Patl
PintV1	Pint_chr9	259221	GC	AT	Experimental	CanopyVolume_2ndYear_m3	0.0590199	13.6285	0/0 0/1	Patl
PintV1	Pint_chr9	259221	GC	AT	Experimental	TrunkCaliper_3rdYear_cm	0.146104	34.0421	0/0 0/1	Patl
PintV1	Pint_chr9	259236	A	G	Experimental	TrunkCaliper_2ndYear_cm	0.06625	15.3946	0/0 0/1	Patl
PintV1	Pint_chr9	259236	A	G	Experimental	TreeHeight_7thYear_cm	0.0987583	11.8649	0/0 0/1	Patl
PintV1	Pint_chr9	259236	A	G	Experimental	CanopyVolume_7thYear_m3	0.17132	20.5776	0/0 0/1	Patl
PintV1	Pint_chr9	259236	A	G	Experimental	TrunkCaliper_3rdYear_cm	0.152683	35.6504	0/0 0/1	Patl
PintV1	Pint_chr9	259236	A	G	Experimental	CanopyVolume_3rdYear_m3	0.0807616	18.5999	0/0 0/1	Patl
PintV1	Pint_chr9	259236	A	G	Experimental	CanopyVolume_2ndYear_m3	0.0601301	13.8736	0/0 0/1	Patl
PintV1	Pint_chr9	259236	A	G	Experimental	MaturityAge_Years	0.0992429	11.8982	0/0 0/1	Patl
PintV1	Pint_chr9	259236	A	G	Experimental	TrunkCaliper_7thYear_cm	0.208451	25.3785	0/0 0/1	Patl
PintV1	Pint_chr9	259236	A	G	Experimental	TreeHeight_3rdYear_cm	0.0465978	11.006	0/0 0/1	Patl
PintV1	Pint_chr9	259236	A	G	Commercial	CommercialTrunk	0.890604	17.1648	0/0 0/1	Patl
PintV1	Pint_chr9	259236	A	G	Experimental	TreeHeight_2ndYear_cm	0.0428379	10.1858	0/0 0/1	Patl
PintV1	Pint_chr9	260536	A	G	Commercial	CommercialTrunk	0.890428	16.6745	0/0 0/1	Patl
PintV1	Pint_chr9	260536	A	G	Experimental	TreeHeight_3rdYear_cm	0.0461574	10.9087	0/0 0/1	Patl
PintV1	Pint_chr9	260536	A	G	Experimental	TrunkCaliper_7thYear_cm	0.19095	23.1091	0/0 0/1	Patl
PintV1	Pint_chr9	260536	A	G	Experimental	TreeHeight_2ndYear_cm	0.0472462	11.16	0/0 0/1	Patl
PintV1	Pint_chr9	260536	A	G	Experimental	CanopyVolume_3rdYear_m3	0.0732946	16.9142	0/0 0/1	Patl
PintV1	Pint_chr9	260536	A	G	Experimental	CanopyVolume_2ndYear_m3	0.0560124	12.9657	0/0 0/1	Patl
PintV1	Pint_chr9	260536	A	G	Experimental	TrunkCaliper_3rdYear_cm	0.142067	33.0609	0/0 0/1	Patl
PintV1	Pint_chr9	260536	A	G	Experimental	CanopyVolume_7thYear_m3	0.158228	18.9509	0/0 0/1	Patl
PintV1	Pint_chr9	260536	A	G	Experimental	MaturityAge_Years	0.0889206	10.7055	0/0 0/1	Patl
PintV1	Pint_chr9	260536	A	G	Experimental	TreeHeight_7thYear_cm	0.079825	9.68179	0/0 0/1	Patl
PintV1	Pint_chr9	260536	A	G	Experimental	TrunkCaliper_2ndYear_cm	0.0635593	14.7912	0/0 0/1	Patl
PintV1	Pint_chr9	262606	T	G	Experimental	CanopyVolume_7thYear_m3	0.157412	18.8503	0/0 0/1	Patl
PintV1	Pint_chr9	262606	T	G	Experimental	CanopyVolume_3rdYear_m3	0.0793316	18.2761	0/0 0/1	Patl
PintV1	Pint_chr9	262606	T	G	Experimental	MaturityAge_Years	0.0951971	11.4294	0/0 0/1	Patl
PintV1	Pint_chr9	262606	T	G	Experimental	TreeHeight_2ndYear_cm	0.0433548	10.2999	0/0 0/1	Patl
PintV1	Pint_chr9	262606	T	G	Experimental	TrunkCaliper_7thYear_cm	0.199595	24.2242	0/0 0/1	Patl
PintV1	Pint_chr9	262606	T	G	Experimental	TrunkCaliper_3rdYear_cm	0.149382	34.8419	0/0 0/1	Patl
PintV1	Pint_chr9	262606	T	G	Commercial	CommercialTrunk	0.899474	42.9008	0/0 0/1	Patl
PintV1	Pint_chr9	262606	T	G	Experimental	TreeHeight_3rdYear_cm	0.048652	11.4602	0/0 0/1	Patl
PintV1	Pint_chr9	262606	T	G	Experimental	TreeHeight_7thYear_cm	0.0948985	11.4169	0/0 0/1	Patl
PintV1	Pint_chr9	262606	T	G	Experimental	CanopyVolume_2ndYear_m3	0.0539978	12.5225	0/0 0/1	Patl
PintV1	Pint_chr9	262606	T	G	Experimental	TrunkCaliper_2ndYear_cm	0.0652702	15.1747	0/0 0/1	Patl
PintV1	Pint_chr9	263894	T	G	Commercial	CommercialTrunk	0.893205	24.5098	0/0 0/1	Patl
PintV1	Pint_chr9	263894	T	G	Experimental	TreeHeight_2ndYear_cm	0.0447054	10.5982	0/0 0/1	Patl
PintV1	Pint_chr9	263894	T	G	Experimental	TreeHeight_3rdYear_cm	0.0514027	12.0694	0/0 0/1	Patl
PintV1	Pint_chr9	263894	T	G	Experimental	TreeHeight_7thYear_cm	0.100421	12.0585	0/0 0/1	Patl
PintV1	Pint_chr9	263894	T	G	Experimental	MaturityAge_Years	0.0951971	11.4294	0/0 0/1	Patl
PintV1	Pint_chr9	263894	T	G	Experimental	TrunkCaliper_2ndYear_cm	0.0645633	15.0162	0/0 0/1	Patl
PintV1	Pint_chr9	263894	T	G	Experimental	CanopyVolume_2ndYear_m3	0.0558611	12.9324	0/0 0/1	Patl
PintV1	Pint_chr9	263894	T	G	Experimental	CanopyVolume_3rdYear_m3	0.0794238	18.297	0/0 0/1	Patl
PintV1	Pint_chr9	263894	T	G	Experimental	CanopyVolume_7thYear_m3	0.17337	20.8345	0/0 0/1	Patl
PintV1	Pint_chr9	263894	T	G	Experimental	TrunkCaliper_3rdYear_cm	0.152448	35.5927	0/0 0/1	Patl
PintV1	Pint_chr9	263894	T	G	Experimental	TrunkCaliper_7thYear_cm	0.20477	24.8972	0/0 0/1	Patl
PintV1	Pint_chr9	489363	G	C	Experimental	TrunkCaliper_3rdYear_cm	0.0908431	20.9782	0/0 0/1	Patl
PintV1	Pint_chr9	489363	G	C	Experimental	CanopyVolume_7thYear_m3	0.113323	13.5435	0/0 0/1	Patl
PintV1	Pint_chr9	489363	G	C	Experimental	MaturityAge_Years	0.0537298	6.7124	0/0 0/1	Patl
PintV1	Pint_chr9	489363	G	C	Experimental	TrunkCaliper_7thYear_cm	0.137943	16.5092	0/0 0/1	Patl
PintV1	Pint_chr9	489363	G	C	Experimental	CanopyVolume_3rdYear_m3	0.0585534	13.6188	0/0 0/1	Patl
PintV1	Pint_chr9	489363	G	C	Experimental	CanopyVolume_2ndYear_m3	0.0290807	7.08545	0/0 0/1	Patl
PintV1	Pint_chr9	489363	G	C	Commercial	CommercialTrunk	0.896175	33.0913	0/0 0/1	Patl
PintV1	Pint_chr9	489363	G	C	Experimental	TrunkCaliper_2ndYear_cm	0.0485789	11.4551	0/0 0/1	Patl
PintV1	Pint_chr9	489363	G	C	Experimental	TreeHeight_2ndYear_cm	0.0269082	6.68094	0/0 0/1	Patl
PintV1	Pint_chr9	489363	G	C	Experimental	TreeHeight_3rdYear_cm	0.0244698	6.13952	0/0 0/1	Patl
PintV1	Pint_chr9	489363	G	C	Experimental	TreeHeight_7thYear_cm	0.0607466	7.515	0/0 0/1	Patl
PintV1	Pint_chr9	505649	T	C	Commercial	CommercialTrunk	0.889027	12.7768	0/0 0/1	Patl
PintV1	Pint_chr9	505649	T	C	Experimental	CanopyVolume_3rdYear_m3	0.0558637	13.0218	0/0 0/1	Patl
PintV1	Pint_chr9	505649	T	C	Experimental	CanopyVolume_2ndYear_m3	0.0296323	7.20527	0/0 0/1	Patl
PintV1	Pint_chr9	505649	T	C	Experimental	TreeHeight_2ndYear_cm	0.0229895	5.81959	0/0 0/1	Patl
PintV1	Pint_chr9	505649	T	C	Experimental	TreeHeight_3rdYear_cm	0.0315349	7.69029	0/0 0/1	Patl
PintV1	Pint_chr9	505649	T	C	Experimental	TrunkCaliper_7thYear_cm	0.157466	18.8946	0/0 0/1	Patl
PintV1	Pint_chr9	505649	T	C	Experimental	CanopyVolume_7thYear_m3	0.131553	15.7082	0/0 0/1	Patl
PintV1	Pint_chr9	505649	T	C	Experimental	MaturityAge_Years	0.0594534	7.3554	0/0 0/1	Patl
PintV1	Pint_chr9	505649	T	C	Experimental	TrunkCaliper_3rdYear_cm	0.0960476	22.1768	0/0 0/1	Patl
PintV1	Pint_chr9	505649	T	C	Experimental	TreeHeight_7thYear_cm	0.0694802	8.50324	0/0 0/1	Patl
PintV1	Pint_chr9	505649	T	C	Experimental	TrunkCaliper_2ndYear_cm	0.0387583	9.28634	0/0 0/1	Patl
PintV1	Pint_chr9	507133	T	A	Commercial	CommercialTrunk	0.911931	82.9922	0/0 0/1	Patl
PintV1	Pint_chr9	507133	T	A	Experimental	TreeHeight_7thYear_cm	0.0743462	9.05645	0/0 0/1	Patl
PintV1	Pint_chr9	507133	T	A	Experimental	CanopyVolume_3rdYear_m3	0.0594944	13.828	0/0 0/1	Patl
PintV1	Pint_chr9	507133	T	A	Experimental	CanopyVolume_7thYear_m3	0.141439	16.8991	0/0 0/1	Patl
PintV1	Pint_chr9	507133	T	A	Experimental	MaturityAge_Years	0.0638387	7.84949	0/0 0/1	Patl
PintV1	Pint_chr9	507133	T	A	Experimental	TreeHeight_3rdYear_cm	0.0343026	8.29803	0/0 0/1	Patl
PintV1	Pint_chr9	507133	T	A	Experimental	TrunkCaliper_2ndYear_cm	0.0460068	10.8858	0/0 0/1	Patl
PintV1	Pint_chr9	507133	T	A	Experimental	CanopyVolume_2ndYear_m3	0.0349973	8.37117	0/0 0/1	Patl
PintV1	Pint_chr9	507133	T	A	Experimental	TreeHeight_2ndYear_cm	0.0277745	6.87129	0/0 0/1	Patl
PintV1	Pint_chr9	507133	T	A	Experimental	TrunkCaliper_3rdYear_cm	0.109137	25.2189	0/0 0/1	Patl
PintV1	Pint_chr9	507133	T	A	Experimental	TrunkCaliper_7thYear_cm	0.168898	20.3154	0/0 0/1	Patl
PintV1	Pint_chr9	577833	C	A	Experimental	TreeHeight_7thYear_cm	0.067021	8.22438	0/0 0/1	Patl
PintV1	Pint_chr9	577833	C	A	Experimental	CanopyVolume_7thYear_m3	0.134238	16.0304	0/0 0/1	Patl
PintV1	Pint_chr9	577833	C	A	Commercial	CommercialTrunk	0.906804	65.8546	0/0 0/1	Patl
PintV1	Pint_chr9	577833	C	A	Experimental	TreeHeight_3rdYear_cm	0.0276948	6.84746	0/0 0/1	Patl
PintV1	Pint_chr9	577833	C	A	Experimental	CanopyVolume_2ndYear_m3	0.0276148	6.76701	0/0 0/1	Patl
PintV1	Pint_chr9	577833	C	A	Experimental	CanopyVolume_3rdYear_m3	0.0523866	12.2519	0/0 0/1	Patl
PintV1	Pint_chr9	577833	C	A	Experimental	MaturityAge_Years	0.0570599	7.08627	0/0 0/1	Patl
PintV1	Pint_chr9	577833	C	A	Experimental	TrunkCaliper_7thYear_cm	0.156578	18.7849	0/0 0/1	Patl
PintV1	Pint_chr9	577833	C	A	Experimental	TrunkCaliper_2ndYear_cm	0.0370351	8.90694	0/0 0/1	Patl
PintV1	Pint_chr9	577833	C	A	Experimental	TrunkCaliper_3rdYear_cm	0.103199	23.8338	0/0 0/1	Patl
PintV1	Pint_chr9	577847	G	A	Experimental	MaturityAge_Years	0.0474186	6.00536	0/0 0/1	Patl
PintV1	Pint_chr9	577847	G	A	Experimental	TreeHeight_2ndYear_cm	0.0237694	5.99109	0/0 0/1	Patl
PintV1	Pint_chr9	577847	G	A	Experimental	CanopyVolume_7thYear_m3	0.130692	15.605	0/0 0/1	Patl
PintV1	Pint_chr9	577847	G	A	Commercial	CommercialTrunk	0.909185	73.694	0/0 0/1	Patl
PintV1	Pint_chr9	577847	G	A	Experimental	TrunkCaliper_7thYear_cm	0.156441	18.7681	0/0 0/1	Patl
PintV1	Pint_chr9	577847	G	A	Experimental	TreeHeight_3rdYear_cm	0.0259788	6.47082	0/0 0/1	Patl
PintV1	Pint_chr9	577847	G	A	Experimental	TreeHeight_7thYear_cm	0.0697669	8.53578	0/0 0/1	Patl
PintV1	Pint_chr9	577847	G	A	Experimental	CanopyVolume_2ndYear_m3	0.027563	6.75576	0/0 0/1	Patl
PintV1	Pint_chr9	577847	G	A	Experimental	CanopyVolume_3rdYear_m3	0.0609125	14.1435	0/0 0/1	Patl
PintV1	Pint_chr9	577847	G	A	Experimental	TrunkCaliper_2ndYear_cm	0.0480791	11.3444	0/0 0/1	Patl
PintV1	Pint_chr9	577847	G	A	Experimental	TrunkCaliper_3rdYear_cm	0.100175	23.1317	0/0 0/1	Patl
PintV1	Pint_chr9	579080	AGA	AA	Experimental	CanopyVolume_2ndYear_m3	0.0290245	7.07324	0/0 0/1	Patl
PintV1	Pint_chr9	579080	AGA	AA	Experimental	CanopyVolume_3rdYear_m3	0.0576241	13.4124	0/0 0/1	Patl
PintV1	Pint_chr9	579080	AGA	AA	Experimental	TreeHeight_3rdYear_cm	0.0345813	8.35925	0/0 0/1	Patl
PintV1	Pint_chr9	579080	AGA	AA	Commercial	CommercialTrunk	0.912119	83.6381	0/0 0/1	Patl
PintV1	Pint_chr9	579080	AGA	AA	Experimental	MaturityAge_Years	0.0545247	6.80158	0/0 0/1	Patl
PintV1	Pint_chr9	579080	AGA	AA	Experimental	TreeHeight_2ndYear_cm	0.0261967	6.52461	0/0 0/1	Patl
PintV1	Pint_chr9	579080	AGA	AA	Experimental	TrunkCaliper_7thYear_cm	0.159948	19.2015	0/0 0/1	Patl
PintV1	Pint_chr9	579080	AGA	AA	Experimental	TreeHeight_7thYear_cm	0.066841	8.20399	0/0 0/1	Patl
PintV1	Pint_chr9	579080	AGA	AA	Experimental	TrunkCaliper_2ndYear_cm	0.0483292	11.3998	0/0 0/1	Patl
PintV1	Pint_chr9	579080	AGA	AA	Experimental	TrunkCaliper_3rdYear_cm	0.105791	24.4374	0/0 0/1	Patl
PintV1	Pint_chr9	579080	AGA	AA	Experimental	CanopyVolume_7thYear_m3	0.131814	15.7394	0/0 0/1	Patl
PintV1	Pint_chr9	579087	G	A	Experimental	CanopyVolume_7thYear_m3	0.135521	16.1846	0/0 0/1	Patl
PintV1	Pint_chr9	579087	G	A	Experimental	MaturityAge_Years	0.0563106	7.00209	0/0 0/1	Patl
PintV1	Pint_chr9	579087	G	A	Experimental	TreeHeight_3rdYear_cm	0.0348838	8.42572	0/0 0/1	Patl
PintV1	Pint_chr9	579087	G	A	Experimental	TreeHeight_7thYear_cm	0.0706749	8.63888	0/0 0/1	Patl
PintV1	Pint_chr9	579087	G	A	Experimental	CanopyVolume_2ndYear_m3	0.0350279	8.37782	0/0 0/1	Patl
PintV1	Pint_chr9	579087	G	A	Experimental	TreeHeight_2ndYear_cm	0.0284202	7.01313	0/0 0/1	Patl
PintV1	Pint_chr9	579087	G	A	Commercial	CommercialTrunk	0.908504	71.4298	0/0 0/1	Patl
PintV1	Pint_chr9	579087	G	A	Experimental	TrunkCaliper_7thYear_cm	0.156115	18.7278	0/0 0/1	Patl
PintV1	Pint_chr9	579087	G	A	Experimental	TrunkCaliper_3rdYear_cm	0.10365	23.9386	0/0 0/1	Patl
PintV1	Pint_chr9	579087	G	A	Experimental	CanopyVolume_3rdYear_m3	0.0599073	13.9198	0/0 0/1	Patl
PintV1	Pint_chr9	579087	G	A	Experimental	TrunkCaliper_2ndYear_cm	0.0452325	10.7147	0/0 0/1	Patl
PintV1	Pint_chr9	583352	A	G	Experimental	TreeHeight_7thYear_cm	0.0640488	7.88799	0/0 0/1	Patl
PintV1	Pint_chr9	583352	A	G	Experimental	TrunkCaliper_3rdYear_cm	0.0975383	22.5212	0/0 0/1	Patl
PintV1	Pint_chr9	583352	A	G	Experimental	CanopyVolume_2ndYear_m3	0.0317143	7.65757	0/0 0/1	Patl
PintV1	Pint_chr9	583352	A	G	Experimental	TreeHeight_3rdYear_cm	0.0283868	6.99933	0/0 0/1	Patl
PintV1	Pint_chr9	583352	A	G	Experimental	TrunkCaliper_2ndYear_cm	0.0445328	10.56	0/0 0/1	Patl
PintV1	Pint_chr9	583352	A	G	Experimental	CanopyVolume_3rdYear_m3	0.0549081	12.81	0/0 0/1	Patl
PintV1	Pint_chr9	583352	A	G	Experimental	TreeHeight_2ndYear_cm	0.0262527	6.53693	0/0 0/1	Patl
PintV1	Pint_chr9	583352	A	G	Experimental	TrunkCaliper_7thYear_cm	0.159675	19.1678	0/0 0/1	Patl
PintV1	Pint_chr9	583352	A	G	Experimental	CanopyVolume_7thYear_m3	0.145787	17.4269	0/0 0/1	Patl
PintV1	Pint_chr9	583352	A	G	Experimental	MaturityAge_Years	0.051317	6.44188	0/0 0/1	Patl
PintV1	Pint_chr9	583352	A	G	Commercial	CommercialTrunk	0.912773	85.8977	0/0 0/1	Patl
PintV1	Pint_chr9	592620	A	T	Experimental	TreeHeight_7thYear_cm	0.0856661	10.3515	0/0 0/1	Patl
PintV1	Pint_chr9	592620	A	T	Commercial	CommercialTrunk	0.908187	70.3822	0/0 0/1	Patl
PintV1	Pint_chr9	592620	A	T	Experimental	TrunkCaliper_2ndYear_cm	0.0557941	13.0572	0/0 0/1	Patl
PintV1	Pint_chr9	592620	A	T	Experimental	TrunkCaliper_3rdYear_cm	0.0902827	20.8496	0/0 0/1	Patl
PintV1	Pint_chr9	592620	A	T	Experimental	TreeHeight_3rdYear_cm	0.032938	7.99834	0/0 0/1	Patl
PintV1	Pint_chr9	592620	A	T	Experimental	TreeHeight_2ndYear_cm	0.0254302	6.35618	0/0 0/1	Patl
PintV1	Pint_chr9	592620	A	T	Experimental	CanopyVolume_2ndYear_m3	0.0279326	6.83605	0/0 0/1	Patl
PintV1	Pint_chr9	592620	A	T	Experimental	CanopyVolume_3rdYear_m3	0.065213	15.1025	0/0 0/1	Patl
PintV1	Pint_chr9	592620	A	T	Experimental	TrunkCaliper_7thYear_cm	0.125329	14.9942	0/0 0/1	Patl
PintV1	Pint_chr9	592620	A	T	Experimental	CanopyVolume_7thYear_m3	0.104176	12.4722	0/0 0/1	Patl
PintV1	Pint_chr9	603685	G	C,A	Experimental	CanopyVolume_3rdYear_m3	0.0562594	13.1096	0/0 0/1	Patl
PintV1	Pint_chr9	603685	G	C,A	Experimental	CanopyVolume_7thYear_m3	0.144599	17.2824	0/0 0/1	Patl
PintV1	Pint_chr9	603685	G	C,A	Experimental	MaturityAge_Years	0.0545247	6.80158	0/0 0/1	Patl
PintV1	Pint_chr9	603685	G	C,A	Experimental	CanopyVolume_2ndYear_m3	0.0311917	7.54404	0/0 0/1	Patl
PintV1	Pint_chr9	603685	G	C,A	Experimental	TrunkCaliper_3rdYear_cm	0.100068	23.107	0/0 0/1	Patl
PintV1	Pint_chr9	603685	G	C,A	Experimental	TrunkCaliper_7thYear_cm	0.156554	18.782	0/0 0/1	Patl
PintV1	Pint_chr9	603685	G	C,A	Experimental	TreeHeight_3rdYear_cm	0.0357167	8.60871	0/0 0/1	Patl
PintV1	Pint_chr9	603685	G	C,A	Commercial	CommercialTrunk	0.912632	87.0571	0/0 0/1	Patl
PintV1	Pint_chr9	603685	G	C,A	Experimental	TrunkCaliper_2ndYear_cm	0.0426742	10.1497	0/0 0/1	Patl
PintV1	Pint_chr9	603685	G	C,A	Experimental	TreeHeight_2ndYear_cm	0.0281313	6.94966	0/0 0/1	Patl
PintV1	Pint_chr9	603685	G	C,A	Experimental	TreeHeight_7thYear_cm	0.0744886	9.07266	0/0 0/1	Patl
PintV1	Pint_chr9	603750	G	C	Experimental	TreeHeight_7thYear_cm	0.0692376	8.47571	0/0 0/1	Patl
PintV1	Pint_chr9	603750	G	C	Experimental	TreeHeight_2ndYear_cm	0.024227	6.09172	0/0 0/1	Patl
PintV1	Pint_chr9	603750	G	C	Experimental	TreeHeight_3rdYear_cm	0.031197	7.61611	0/0 0/1	Patl
PintV1	Pint_chr9	603750	G	C	Experimental	CanopyVolume_2ndYear_m3	0.0288234	7.02956	0/0 0/1	Patl
PintV1	Pint_chr9	603750	G	C	Experimental	TrunkCaliper_2ndYear_cm	0.037553	9.02094	0/0 0/1	Patl
PintV1	Pint_chr9	603750	G	C	Experimental	CanopyVolume_7thYear_m3	0.128591	15.3537	0/0 0/1	Patl
PintV1	Pint_chr9	603750	G	C	Experimental	MaturityAge_Years	0.049834	6.27575	0/0 0/1	Patl
PintV1	Pint_chr9	603750	G	C	Experimental	TrunkCaliper_3rdYear_cm	0.0949456	21.9225	0/0 0/1	Patl
PintV1	Pint_chr9	603750	G	C	Experimental	CanopyVolume_3rdYear_m3	0.0549469	12.8186	0/0 0/1	Patl
PintV1	Pint_chr9	603750	G	C	Commercial	CommercialTrunk	0.888489	11.2906	0/0 0/1	Patl
PintV1	Pint_chr9	603750	G	C	Experimental	TrunkCaliper_7thYear_cm	0.144655	17.3236	0/0 0/1	Patl
PintV1	Pint_chr9	603762	A	G	Experimental	TrunkCaliper_2ndYear_cm	0.0420077	10.0026	0/0 0/1	Patl
PintV1	Pint_chr9	603762	A	G	Experimental	CanopyVolume_7thYear_m3	0.141208	16.8712	0/0 0/1	Patl
PintV1	Pint_chr9	603762	A	G	Experimental	TrunkCaliper_3rdYear_cm	0.097869	22.5977	0/0 0/1	Patl
PintV1	Pint_chr9	603762	A	G	Experimental	CanopyVolume_3rdYear_m3	0.0595277	13.8354	0/0 0/1	Patl
PintV1	Pint_chr9	603762	A	G	Experimental	TreeHeight_7thYear_cm	0.0694061	8.49483	0/0 0/1	Patl
PintV1	Pint_chr9	603762	A	G	Experimental	MaturityAge_Years	0.0565082	7.02428	0/0 0/1	Patl
PintV1	Pint_chr9	603762	A	G	Experimental	TrunkCaliper_7thYear_cm	0.160042	19.2131	0/0 0/1	Patl
PintV1	Pint_chr9	603762	A	G	Experimental	CanopyVolume_2ndYear_m3	0.0340316	8.1612	0/0 0/1	Patl
PintV1	Pint_chr9	603762	A	G	Experimental	TreeHeight_2ndYear_cm	0.0287082	7.0764	0/0 0/1	Patl
PintV1	Pint_chr9	603762	A	G	Commercial	CommercialTrunk	0.887914	9.70187	0/0 0/1	Patl
PintV1	Pint_chr9	603762	A	G	Experimental	TreeHeight_3rdYear_cm	0.0397118	9.48738	0/0 0/1	Patl
PintV1	Pint_chr9	1386188	T	C	Commercial	CommercialTrunk	0.896494	34.0288	0/0 0/1	Patl
PintV1	Pint_chr9	1386188	T	C	Experimental	TreeHeight_3rdYear_cm	0.0248504	6.22309	0/0 0/1	Patl
PintV1	Pint_chr9	1386188	T	C	Experimental	CanopyVolume_3rdYear_m3	0.0249143	6.22006	0/0 0/1	Patl
PintV1	Pint_chr9	1386188	T	C	Experimental	CanopyVolume_7thYear_m3	0.0472465	5.98611	0/0 0/1	Patl
PintV1	Pint_chr9	1386188	T	C	Experimental	TrunkCaliper_3rdYear_cm	0.0494901	11.6569	0/0 0/1	Patl
PintV1	Pint_chr9	1386188	T	C	Experimental	TrunkCaliper_7thYear_cm	0.0591277	7.33241	0/0 0/1	Patl
PintV1	Pint_chr9	1386188	T	C	Experimental	TreeHeight_7thYear_cm	0.0447527	5.71754	0/0 0/1	Patl
PintV1	Pint_chr9	1386188	T	C	Experimental	TrunkCaliper_2ndYear_cm	0.0436971	10.3755	0/0 0/1	Patl
PintV1	Pint_chr9	1386210	G	T	Commercial	CommercialTrunk	0.896195	33.1518	0/0 0/1	Patl
PintV1	Pint_chr9	1386210	G	T	Experimental	CanopyVolume_3rdYear_m3	0.0244099	6.10965	0/0 0/1	Patl
PintV1	Pint_chr9	1386210	G	T	Experimental	CanopyVolume_7thYear_m3	0.0455032	5.79112	0/0 0/1	Patl
PintV1	Pint_chr9	1386210	G	T	Experimental	TrunkCaliper_3rdYear_cm	0.0474417	11.2033	0/0 0/1	Patl
PintV1	Pint_chr9	1386210	G	T	Experimental	TrunkCaliper_7thYear_cm	0.0566392	7.05208	0/0 0/1	Patl
PintV1	Pint_chr9	1386210	G	T	Experimental	TreeHeight_3rdYear_cm	0.0236445	5.95824	0/0 0/1	Patl
PintV1	Pint_chr9	1386210	G	T	Experimental	TrunkCaliper_2ndYear_cm	0.0437789	10.3935	0/0 0/1	Patl
PintV1	Pint_chr9	1493078	T	C	Experimental	CanopyVolume_7thYear_m3	0.0657788	8.06851	0/0 0/1	Patl
PintV1	Pint_chr9	1493078	T	C	Experimental	TrunkCaliper_3rdYear_cm	0.0371446	8.93104	0/0 0/1	Patl
PintV1	Pint_chr9	1493078	T	C	Experimental	TrunkCaliper_7thYear_cm	0.0619962	7.65605	0/0 0/1	Patl
PintV1	Pint_chr9	1493078	T	C	Commercial	CommercialTrunk	0.89976	43.7641	0/0 0/1	Patl
PintV1	Pint_chr9	1502676	TGGG	CGGA	Experimental	TrunkCaliper_7thYear_cm	0.0621548	7.67396	0/0 0/1	Patl
PintV1	Pint_chr9	1502676	TGGG	CGGA	Commercial	CommercialTrunk	0.889282	13.4854	0/0 0/1	Patl
PintV1	Pint_chr9	1502676	TGGG	CGGA	Experimental	CanopyVolume_7thYear_m3	0.0655006	8.03709	0/0 0/1	Patl
PintV1	Pint_chr9	1502676	TGGG	CGGA	Experimental	TrunkCaliper_3rdYear_cm	0.0373447	8.97509	0/0 0/1	Patl
PintV1	Pint_chr9	1884502	C	T	Commercial	CommercialTrunk	0.887593	8.81819	0/0 0/1	Patl
PintV1	Pint_chr9	1884549	T	C	Commercial	CommercialTrunk	0.891871	20.7248	0/0 0/1	Patl
PintV1	Pint_chr9	1884551	A	G	Commercial	CommercialTrunk	0.888217	10.5388	0/0 0/1	Patl
PintV1	Pint_chr9	1884554	C	G	Commercial	CommercialTrunk	0.888521	11.3789	0/0 0/1	Patl
PintV1	Pint_chr9	1884573	T	A	Experimental	TrunkCaliper_3rdYear_cm	0.0359708	8.67274	0/0 0/1	Patl
PintV1	Pint_chr9	1884573	T	A	Experimental	CanopyVolume_7thYear_m3	0.0687194	8.40103	0/0 0/1	Patl
PintV1	Pint_chr9	1884573	T	A	Commercial	CommercialTrunk	0.889632	14.4555	0/0 0/1	Patl
PintV1	Pint_chr9	1884573	T	A	Experimental	TrunkCaliper_7thYear_cm	0.0604706	7.48385	0/0 0/1	Patl
PintV1	Pint_chr9	1884585	T	C	Experimental	TrunkCaliper_7thYear_cm	0.0628082	7.74777	0/0 0/1	Patl
PintV1	Pint_chr9	1884585	T	C	Commercial	CommercialTrunk	0.887153	7.60481	0/0 0/1	Patl
PintV1	Pint_chr9	1884585	T	C	Experimental	CanopyVolume_7thYear_m3	0.0698109	8.52463	0/0 0/1	Patl
PintV1	Pint_chr9	1884585	T	C	Experimental	TrunkCaliper_3rdYear_cm	0.0376267	9.03716	0/0 0/1	Patl
PintV1	Pint_chr9	1884595	A	G	Experimental	TrunkCaliper_3rdYear_cm	0.0343263	8.31103	0/0 0/1	Patl
PintV1	Pint_chr9	1884595	A	G	Commercial	CommercialTrunk	0.888154	10.3661	0/0 0/1	Patl
PintV1	Pint_chr9	1884595	A	G	Experimental	TrunkCaliper_7thYear_cm	0.0551738	6.88718	0/0 0/1	Patl
PintV1	Pint_chr9	1884595	A	G	Experimental	CanopyVolume_7thYear_m3	0.057356	7.11955	0/0 0/1	Patl
PintV1	Pint_chr9	1964116	A	T	Experimental	TrunkCaliper_7thYear_cm	0.0586265	7.27593	0/0 0/1	Patl
PintV1	Pint_chr9	1964116	A	T	Commercial	CommercialTrunk	0.896126	32.9496	0/0 0/1	Patl
PintV1	Pint_chr9	1964116	A	T	Experimental	CanopyVolume_7thYear_m3	0.0626516	7.7156	0/0 0/1	Patl
PintV1	Pint_chr9	1964116	A	T	Experimental	TrunkCaliper_3rdYear_cm	0.0321207	7.82619	0/0 0/1	Patl
PintV1	Pint_chr9	1965105	A	G	Experimental	TrunkCaliper_3rdYear_cm	0.0302202	7.40859	0/0 0/1	Patl
PintV1	Pint_chr9	1965105	A	G	Experimental	CanopyVolume_7thYear_m3	0.0556155	6.92403	0/0 0/1	Patl
PintV1	Pint_chr9	1965105	A	G	Experimental	TrunkCaliper_7thYear_cm	0.0467516	5.94156	0/0 0/1	Patl
PintV1	Pint_chr9	1965105	A	G	Commercial	CommercialTrunk	0.896971	35.4304	0/0 0/1	Patl
PintV1	Pint_chr9	1965138	A	G	Experimental	TrunkCaliper_7thYear_cm	0.0504735	6.35904	0/0 0/1	Patl
PintV1	Pint_chr9	1965138	A	G	Experimental	CanopyVolume_7thYear_m3	0.057761	7.16506	0/0 0/1	Patl
PintV1	Pint_chr9	1965138	A	G	Experimental	TrunkCaliper_3rdYear_cm	0.0346635	8.38517	0/0 0/1	Patl
PintV1	Pint_chr9	1965138	A	G	Commercial	CommercialTrunk	0.896892	35.1994	0/0 0/1	Patl
PintV1	Pint_chr9	1965141	C	A	Experimental	CanopyVolume_7thYear_m3	0.0711511	8.67652	0/0 0/1	Patl
PintV1	Pint_chr9	1965141	C	A	Commercial	CommercialTrunk	0.896462	33.9343	0/0 0/1	Patl
PintV1	Pint_chr9	1965141	C	A	Experimental	TrunkCaliper_7thYear_cm	0.0607294	7.51306	0/0 0/1	Patl
PintV1	Pint_chr9	1965141	C	A	Experimental	TrunkCaliper_3rdYear_cm	0.027877	6.8938	0/0 0/1	Patl
PintV1	Pint_chr9	2020688	G	C	Commercial	CommercialTrunk	0.896128	32.9547	0/0 0/1	Patl
PintV1	Pint_chr9	2020688	G	C	Experimental	CanopyVolume_7thYear_m3	0.0692502	8.46113	0/0 0/1	Patl
PintV1	Pint_chr9	2020688	G	C	Experimental	TrunkCaliper_7thYear_cm	0.0577445	7.17655	0/0 0/1	Patl
PintV1	Pint_chr9	2020688	G	C	Experimental	TrunkCaliper_3rdYear_cm	0.0280317	6.92777	0/0 0/1	Patl
PintV1	Pint_chr9	2330941	G	A	Commercial	CommercialTrunk	0.890465	16.777	0/0 0/1	Patl
PintV1	Pint_chr9	2346897	A	C	Experimental	TrunkCaliper_3rdYear_cm	0.0232365	5.87391	0/0 0/1	Patl
PintV1	Pint_chr9	2346897	A	C	Experimental	CanopyVolume_7thYear_m3	0.0521124	6.53103	0/0 0/1	Patl
PintV1	Pint_chr9	2346981	G	C	Experimental	TrunkCaliper_3rdYear_cm	0.0246555	6.18591	0/0 0/1	Patl
PintV1	Pint_chr9	2346981	G	C	Commercial	CommercialTrunk	0.889	12.7034	0/0 0/1	Patl
PintV1	Pint_chr9	2346981	G	C	Experimental	TrunkCaliper_7thYear_cm	0.0448867	5.73255	0/0 0/1	Patl
PintV1	Pint_chr9	2346981	G	C	Experimental	CanopyVolume_7thYear_m3	0.0543671	6.78389	0/0 0/1	Patl
PintV1	Pint_chr9	2573600	CCA	CCAGCA	Commercial	CommercialTrunk	0.892842	23.477	0/0 0/1	Patl
PintV1	Pint_chr9	2576229	A	G	Commercial	CommercialTrunk	0.893829	26.2933	0/0 0/1	Patl
PintV1	Pint_chr9	2577760	A	T	Commercial	CommercialTrunk	0.886739	6.46401	0/0 0/1	Patl
PintV1	Pint_chr9	2735581	T	C	Commercial	CommercialTrunk	0.886783	6.58353	0/0 0/1	Patl
PintV1	Pint_chr9	2786231	A	C	Commercial	CommercialTrunk	0.887749	9.24656	0/0 0/1	Patl
PintV1	Pint_chr9	2868816	C	T	Commercial	CommercialTrunk	0.886668	6.26801	0/0 0/1	Patl
PintV1	Pint_chr9	2868825	G	T	Commercial	CommercialTrunk	0.888912	12.46	0/0 0/1	Patl
PintV1	Pint_chr9	3092689	T	C	Commercial	CommercialTrunk	0.887139	7.56712	0/0 0/1	Patl
PintV1	Pint_chr9	3095516	G	A	Commercial	CommercialTrunk	0.892393	22.2023	0/0 0/1	Patl
PintV1	Pint_chr9	3111427	C	G	Commercial	CommercialTrunk	0.891296	19.1057	0/0 0/1	Patl
PintV1	Pint_chr9	3129550	C	T	Commercial	CommercialTrunk	0.890918	18.0452	0/0 0/1	Patl
PintV1	Pint_chr9	3334409	T	C	Commercial	CommercialTrunk	0.887973	9.86435	0/0 0/1	Patl
PintV1	Pint_chr9	3448970	A	T	Commercial	CommercialTrunk	0.888544	11.4428	0/0 0/1	Patl
PintV1	Pint_chr9	3561850	A	G	Commercial	CommercialTrunk	0.88843	11.1264	0/0 0/1	Patl
PintV1	Pint_chr9	3753034	T	A	Commercial	CommercialTrunk	0.887538	8.66759	0/0 0/1	Patl
PintV1	Pint_chr9	3894041	AGT	AT	Commercial	CommercialTrunk	0.888211	10.5228	0/0 0/1	Patl
PintV1	Pint_chr9	3988499	T	C	Commercial	CommercialTrunk	0.887948	9.79648	0/0 0/1	Patl
PintV1	Pint_chr9	3988532	C	G	Commercial	CommercialTrunk	0.888524	11.3867	0/0 0/1	Patl
